# Supplementary material for: Diploid genomic architecture of Nitzschia inconspicua, an elite biomass production diatom
Source: Sci Rep. 2021 Aug 2;11:15592. doi: 10.1038/s41598-021-95106-3 (PMC8329260; doi:10.1038/s41598-021-95106-3)
Supplement: Supplementary file 2 — Supplementary Dataset 1. [file 41598_2021_95106_MOESM2_ESM.xlsx]

## Sheet: Legend
Supplementary Dataset 1 - Accession numbers associated with OrthoVenn protein family clusters.
N. inconspicua accessions are from PhycoCosm haploid gene catalog. The remaining accessions were from Genbank genome records for F. cylindrus (FMBT00000000.1), P. tricornutum (ABQD00000000.1), P. multistriata (CAACVS000000000.1), and T. pseudonana (AAFD00000000.2).

## Sheet: all OrthoVenn2 clusters
OrthoVenn cluster id num	OrthoVenn cluster name	total num proteins in cluster	Nitzschia proteins in cluster	pct of cluster in Nitzschia	cluster seed
1	cluster1	116	0	0	Fragilariopsis_cylindrus|OEU16775.1	Fragilariopsis_cylindrus|OEU14901.1	Fragilariopsis_cylindrus|OEU11118.1	Fragilariopsis_cylindrus|OEU07819.1	Fragilariopsis_cylindrus|OEU07706.1	Fragilariopsis_cylindrus|OEU08199.1	Fragilariopsis_cylindrus|OEU23275.1	Fragilariopsis_cylindrus|OEU23095.1	Fragilariopsis_cylindrus|OEU22430.1	Fragilariopsis_cylindrus|OEU20406.1	Fragilariopsis_cylindrus|OEU20100.1	Fragilariopsis_cylindrus|OEU19894.1	Fragilariopsis_cylindrus|OEU19431.1	Fragilariopsis_cylindrus|OEU18724.1	Fragilariopsis_cylindrus|OEU18521.1	Fragilariopsis_cylindrus|OEU18182.1	Fragilariopsis_cylindrus|OEU17034.1	Fragilariopsis_cylindrus|OEU14765.1	Fragilariopsis_cylindrus|OEU14764.1	Fragilariopsis_cylindrus|OEU14607.1	Fragilariopsis_cylindrus|OEU14304.1	Fragilariopsis_cylindrus|OEU13908.1	Fragilariopsis_cylindrus|OEU11495.1	Fragilariopsis_cylindrus|OEU10705.1	Fragilariopsis_cylindrus|OEU10186.1	Fragilariopsis_cylindrus|OEU10036.1	Fragilariopsis_cylindrus|OEU09817.1	Fragilariopsis_cylindrus|OEU09440.1	Fragilariopsis_cylindrus|OEU09351.1	Fragilariopsis_cylindrus|OEU06667.1	Fragilariopsis_cylindrus|OEU05827.1	Fragilariopsis_cylindrus|OEU05982.1	Fragilariopsis_cylindrus|OEU06033.1	Fragilariopsis_cylindrus|OEU06122.1	Fragilariopsis_cylindrus|OEU06244.1	Fragilariopsis_cylindrus|OEU06336.1	Fragilariopsis_cylindrus|OEU06733.1	Fragilariopsis_cylindrus|OEU07093.1	Fragilariopsis_cylindrus|OEU07154.1	Fragilariopsis_cylindrus|OEU07155.1	Fragilariopsis_cylindrus|OEU07704.1	Fragilariopsis_cylindrus|OEU07705.1	Fragilariopsis_cylindrus|OEU08500.1	Fragilariopsis_cylindrus|OEU08862.1	Fragilariopsis_cylindrus|OEU09907.1
2	cluster2	112	0	0	Pseudonitzschia_multistriata|VEU41547.1	Fragilariopsis_cylindrus|OEU19090.1	Pseudonitzschia_multistriata|VEU41872.1	Fragilariopsis_cylindrus|OEU11348.1	Pseudonitzschia_multistriata|VEU39382.1	Fragilariopsis_cylindrus|OEU12758.1	Fragilariopsis_cylindrus|OEU08293.1	Fragilariopsis_cylindrus|OEU09071.1	Fragilariopsis_cylindrus|OEU10309.1	Fragilariopsis_cylindrus|OEU10442.1	Fragilariopsis_cylindrus|OEU10848.1	Fragilariopsis_cylindrus|OEU12999.1	Fragilariopsis_cylindrus|OEU23212.1	Fragilariopsis_cylindrus|OEU23277.1	Fragilariopsis_cylindrus|OEU23298.1	Fragilariopsis_cylindrus|OEU05943.1	Fragilariopsis_cylindrus|OEU06163.1	Fragilariopsis_cylindrus|OEU06224.1	Fragilariopsis_cylindrus|OEU06225.1	Fragilariopsis_cylindrus|OEU06240.1	Fragilariopsis_cylindrus|OEU06423.1	Fragilariopsis_cylindrus|OEU06863.1	Fragilariopsis_cylindrus|OEU06886.1	Fragilariopsis_cylindrus|OEU07200.1	Fragilariopsis_cylindrus|OEU07300.1	Fragilariopsis_cylindrus|OEU07350.1	Fragilariopsis_cylindrus|OEU07581.1	Fragilariopsis_cylindrus|OEU08103.1	Fragilariopsis_cylindrus|OEU08510.1	Fragilariopsis_cylindrus|OEU08561.1	Fragilariopsis_cylindrus|OEU09154.1	Fragilariopsis_cylindrus|OEU10355.1	Fragilariopsis_cylindrus|OEU10362.1	Fragilariopsis_cylindrus|OEU10675.1	Fragilariopsis_cylindrus|OEU10925.1	Fragilariopsis_cylindrus|OEU11386.1	Fragilariopsis_cylindrus|OEU11617.1	Fragilariopsis_cylindrus|OEU11652.1	Fragilariopsis_cylindrus|OEU11659.1	Fragilariopsis_cylindrus|OEU11819.1	Fragilariopsis_cylindrus|OEU12597.1	Fragilariopsis_cylindrus|OEU12737.1	Fragilariopsis_cylindrus|OEU12762.1	Fragilariopsis_cylindrus|OEU12792.1	Fragilariopsis_cylindrus|OEU12801.1
3	cluster3	85	84	0.988235	Nitzschia_inconspicua|Nithil2_31085_g24866.t1	Nitzschia_inconspicua|Nithil2_1823_g12921.t1	Nitzschia_inconspicua|Nithil2_19827_g2279.t1	Nitzschia_inconspicua|Nithil2_19873_g2325.t1	Nitzschia_inconspicua|Nithil2_19875_g2327.t1	Nitzschia_inconspicua|Nithil2_19882_g2334.t1	Nitzschia_inconspicua|Nithil2_19886_g2338.t1	Nitzschia_inconspicua|Nithil2_19889_g2341.t1	Nitzschia_inconspicua|Nithil2_19892_g2344.t1	Nitzschia_inconspicua|Nithil2_19895_g2347.t1	Nitzschia_inconspicua|Nithil2_19896_g2348.t1	Nitzschia_inconspicua|Nithil2_19899_g2351.t1	Nitzschia_inconspicua|Nithil2_19902_g2354.t1	Nitzschia_inconspicua|Nithil2_19919_g2370.t1	Nitzschia_inconspicua|Nithil2_19920_g2371.t1	Nitzschia_inconspicua|Nithil2_19922_g2372.t1	Nitzschia_inconspicua|Nithil2_19924_g2374.t1	Nitzschia_inconspicua|Nithil2_19925_g2375.t1	Nitzschia_inconspicua|Nithil2_19927_g2377.t1	Nitzschia_inconspicua|Nithil2_19932_g2382.t1	Nitzschia_inconspicua|Nithil2_22511_g30509.t1	Nitzschia_inconspicua|Nithil2_25344_g33315.t1	Nitzschia_inconspicua|Nithil2_25346_g33317.t1	Nitzschia_inconspicua|Nithil2_2901_g13979.t1	Nitzschia_inconspicua|Nithil2_29154_g37380.t1	Nitzschia_inconspicua|Nithil2_29260_g37486.t1	Nitzschia_inconspicua|Nithil2_2956_g14033.t1	Nitzschia_inconspicua|Nithil2_2958_g14035.t1	Nitzschia_inconspicua|Nithil2_2961_g14038.t1	Nitzschia_inconspicua|Nithil2_31057_g24838.t1	Nitzschia_inconspicua|Nithil2_31066_g24847.t1	Nitzschia_inconspicua|Nithil2_31077_g24858.t1	Nitzschia_inconspicua|Nithil2_31083_g24864.t1	Nitzschia_inconspicua|Nithil2_31086_g24867.t1	Nitzschia_inconspicua|Nithil2_31088_g24869.t1	Nitzschia_inconspicua|Nithil2_31092_g24873.t1	Nitzschia_inconspicua|Nithil2_31095_g24876.t2	Nitzschia_inconspicua|Nithil2_31097_g24877.t1	Nitzschia_inconspicua|Nithil2_31098_g24878.t1	Nitzschia_inconspicua|Nithil2_31102_g24882.t1	Nitzschia_inconspicua|Nithil2_36038_g25359.t1	Nitzschia_inconspicua|Nithil2_36147_g25466.t1	Nitzschia_inconspicua|Nithil2_4348_g3866.t1	Nitzschia_inconspicua|Nithil2_5203_g14237.t1	Nitzschia_inconspicua|Nithil2_5204_g14238.t1
4	cluster4	71	0	0	Fragilariopsis_cylindrus|OEU20226.1	Fragilariopsis_cylindrus|OEU05657.1	Fragilariopsis_cylindrus|OEU05719.1	Fragilariopsis_cylindrus|OEU05776.1	Fragilariopsis_cylindrus|OEU05808.1	Fragilariopsis_cylindrus|OEU05936.1	Fragilariopsis_cylindrus|OEU06056.1	Fragilariopsis_cylindrus|OEU06121.1	Fragilariopsis_cylindrus|OEU06161.1	Fragilariopsis_cylindrus|OEU06277.1	Fragilariopsis_cylindrus|OEU06306.1	Fragilariopsis_cylindrus|OEU06358.1	Fragilariopsis_cylindrus|OEU06760.1	Fragilariopsis_cylindrus|OEU06834.1	Fragilariopsis_cylindrus|OEU06835.1	Fragilariopsis_cylindrus|OEU06836.1	Fragilariopsis_cylindrus|OEU06853.1	Fragilariopsis_cylindrus|OEU07024.1	Fragilariopsis_cylindrus|OEU07038.1	Fragilariopsis_cylindrus|OEU07068.1	Fragilariopsis_cylindrus|OEU07069.1	Fragilariopsis_cylindrus|OEU07648.1	Fragilariopsis_cylindrus|OEU07649.1	Fragilariopsis_cylindrus|OEU07650.1	Fragilariopsis_cylindrus|OEU08136.1	Fragilariopsis_cylindrus|OEU08268.1	Fragilariopsis_cylindrus|OEU08682.1	Fragilariopsis_cylindrus|OEU08918.1	Fragilariopsis_cylindrus|OEU09044.1	Fragilariopsis_cylindrus|OEU09082.1	Fragilariopsis_cylindrus|OEU10493.1	Fragilariopsis_cylindrus|OEU10537.1	Fragilariopsis_cylindrus|OEU10812.1	Fragilariopsis_cylindrus|OEU10813.1	Fragilariopsis_cylindrus|OEU10956.1	Fragilariopsis_cylindrus|OEU10958.1	Fragilariopsis_cylindrus|OEU11128.1	Fragilariopsis_cylindrus|OEU11342.1	Fragilariopsis_cylindrus|OEU11447.1	Fragilariopsis_cylindrus|OEU11471.1	Fragilariopsis_cylindrus|OEU11478.1	Fragilariopsis_cylindrus|OEU11591.1	Fragilariopsis_cylindrus|OEU11609.1	Fragilariopsis_cylindrus|OEU11610.1	Fragilariopsis_cylindrus|OEU11675.1
5	cluster5	70	66	0.942857	Nitzschia_inconspicua|Nithil2_25986_g34210.t1	Nitzschia_inconspicua|Nithil2_21294_g29250.t1	Phaeodactylum_tricornutum|XP_002177065.1	Phaeodactylum_tricornutum|XP_002179749.1	Phaeodactylum_tricornutum|XP_002185585.1	Nitzschia_inconspicua|Nithil2_8894_g17857.t1	Nitzschia_inconspicua|Nithil2_8794_g17757.t1	Nitzschia_inconspicua|Nithil2_5697_g14721.t1	Nitzschia_inconspicua|Nithil2_5619_g14644.t1	Nitzschia_inconspicua|Nithil2_37555_g26849.t1	Nitzschia_inconspicua|Nithil2_3303_g2837.t1	Nitzschia_inconspicua|Nithil2_29168_g37394.t1	Nitzschia_inconspicua|Nithil2_29167_g37393.t1	Nitzschia_inconspicua|Nithil2_25279_g33251.t1	Nitzschia_inconspicua|Nithil2_24167_g32167.t1	Nitzschia_inconspicua|Nithil2_23326_g31305.t1	Nitzschia_inconspicua|Nithil2_23220_g31199.t1	Nitzschia_inconspicua|Nithil2_21113_g29075.t1	Nitzschia_inconspicua|Nithil2_19246_g1704.t1	Nitzschia_inconspicua|Nithil2_18761_g1223.t1	Nitzschia_inconspicua|Nithil2_10941_g19886.t1	Nitzschia_inconspicua|Nithil2_10765_g19712.t1	Nitzschia_inconspicua|Nithil2_19309_g1766.t1	Nitzschia_inconspicua|Nithil2_19310_g1767.t1	Nitzschia_inconspicua|Nithil2_19406_g1862.t1	Nitzschia_inconspicua|Nithil2_20523_g28494.t1	Nitzschia_inconspicua|Nithil2_20559_g28529.t1	Nitzschia_inconspicua|Nithil2_21809_g29761.t1	Nitzschia_inconspicua|Nithil2_23567_g31545.t1	Nitzschia_inconspicua|Nithil2_25130_g33107.t1	Nitzschia_inconspicua|Nithil2_26236_g34456.t2	Nitzschia_inconspicua|Nithil2_3010_g14087.t1	Nitzschia_inconspicua|Nithil2_30695_g38899.t1	Nitzschia_inconspicua|Nithil2_30696_g38900.t1	Nitzschia_inconspicua|Nithil2_35943_g25264.t1	Nitzschia_inconspicua|Nithil2_5685_g14709.t1	Nitzschia_inconspicua|Nithil2_5698_g14722.t1	Nitzschia_inconspicua|Nithil2_5724_g14748.t1	Nitzschia_inconspicua|Nithil2_6351_g15369.t1	Nitzschia_inconspicua|Nithil2_10033_g18988.t1	Nitzschia_inconspicua|Nithil2_10106_g19061.t1	Nitzschia_inconspicua|Nithil2_10107_g19062.t1	Nitzschia_inconspicua|Nithil2_10766_g19713.t1	Nitzschia_inconspicua|Nithil2_20748_g28716.t1	Nitzschia_inconspicua|Nithil2_23017_g30999.t1
6	cluster6	63	0	0	Fragilariopsis_cylindrus|OEU19788.1	Fragilariopsis_cylindrus|OEU05681.1	Fragilariopsis_cylindrus|OEU05824.1	Fragilariopsis_cylindrus|OEU05857.1	Fragilariopsis_cylindrus|OEU05928.1	Fragilariopsis_cylindrus|OEU06410.1	Fragilariopsis_cylindrus|OEU06734.1	Fragilariopsis_cylindrus|OEU06826.1	Fragilariopsis_cylindrus|OEU06862.1	Fragilariopsis_cylindrus|OEU09043.1	Fragilariopsis_cylindrus|OEU09685.1	Fragilariopsis_cylindrus|OEU09922.1	Fragilariopsis_cylindrus|OEU10829.1	Fragilariopsis_cylindrus|OEU11363.1	Fragilariopsis_cylindrus|OEU11947.1	Fragilariopsis_cylindrus|OEU12577.1	Fragilariopsis_cylindrus|OEU12951.1	Fragilariopsis_cylindrus|OEU13002.1	Fragilariopsis_cylindrus|OEU15139.1	Fragilariopsis_cylindrus|OEU15891.1	Fragilariopsis_cylindrus|OEU16996.1	Fragilariopsis_cylindrus|OEU17058.1	Fragilariopsis_cylindrus|OEU19452.1	Fragilariopsis_cylindrus|OEU20438.1	Fragilariopsis_cylindrus|OEU22069.1	Fragilariopsis_cylindrus|OEU22601.1	Fragilariopsis_cylindrus|OEU22603.1	Fragilariopsis_cylindrus|OEU22814.1	Fragilariopsis_cylindrus|OEU23518.1	Fragilariopsis_cylindrus|OEU23632.1	Fragilariopsis_cylindrus|OEU13135.1	Fragilariopsis_cylindrus|OEU05712.1	Fragilariopsis_cylindrus|OEU05856.1	Fragilariopsis_cylindrus|OEU06185.1	Fragilariopsis_cylindrus|OEU06188.1	Fragilariopsis_cylindrus|OEU06427.1	Fragilariopsis_cylindrus|OEU06828.1	Fragilariopsis_cylindrus|OEU06861.1	Fragilariopsis_cylindrus|OEU07651.1	Fragilariopsis_cylindrus|OEU08351.1	Fragilariopsis_cylindrus|OEU08985.1	Fragilariopsis_cylindrus|OEU09684.1	Fragilariopsis_cylindrus|OEU13096.1	Fragilariopsis_cylindrus|OEU14989.1	Fragilariopsis_cylindrus|OEU17059.1
7	cluster7	62	0	0	Fragilariopsis_cylindrus|OEU21505.1	Fragilariopsis_cylindrus|OEU20428.1	Fragilariopsis_cylindrus|OEU09297.1	Fragilariopsis_cylindrus|OEU07472.1	Fragilariopsis_cylindrus|OEU05714.1	Fragilariopsis_cylindrus|OEU06111.1	Fragilariopsis_cylindrus|OEU06232.1	Fragilariopsis_cylindrus|OEU06340.1	Fragilariopsis_cylindrus|OEU07194.1	Fragilariopsis_cylindrus|OEU08132.1	Fragilariopsis_cylindrus|OEU09058.1	Fragilariopsis_cylindrus|OEU09064.1	Fragilariopsis_cylindrus|OEU09757.1	Fragilariopsis_cylindrus|OEU11961.1	Fragilariopsis_cylindrus|OEU13172.1	Fragilariopsis_cylindrus|OEU14437.1	Fragilariopsis_cylindrus|OEU15577.1	Fragilariopsis_cylindrus|OEU17503.1	Fragilariopsis_cylindrus|OEU17504.1	Fragilariopsis_cylindrus|OEU18651.1	Fragilariopsis_cylindrus|OEU22172.1	Fragilariopsis_cylindrus|OEU23379.1	Fragilariopsis_cylindrus|OEU23658.1	Fragilariopsis_cylindrus|OEU10546.1	Fragilariopsis_cylindrus|OEU05750.1	Fragilariopsis_cylindrus|OEU06943.1	Fragilariopsis_cylindrus|OEU07148.1	Fragilariopsis_cylindrus|OEU08257.1	Fragilariopsis_cylindrus|OEU10301.1	Fragilariopsis_cylindrus|OEU11608.1	Fragilariopsis_cylindrus|OEU17168.1	Fragilariopsis_cylindrus|OEU21154.1	Fragilariopsis_cylindrus|OEU21421.1	Fragilariopsis_cylindrus|OEU11476.1	Fragilariopsis_cylindrus|OEU06374.1	Fragilariopsis_cylindrus|OEU07167.1	Fragilariopsis_cylindrus|OEU08179.1	Fragilariopsis_cylindrus|OEU08318.1	Fragilariopsis_cylindrus|OEU09637.1	Fragilariopsis_cylindrus|OEU09765.1	Fragilariopsis_cylindrus|OEU11415.1	Fragilariopsis_cylindrus|OEU11493.1	Fragilariopsis_cylindrus|OEU11948.1	Fragilariopsis_cylindrus|OEU12058.1	Fragilariopsis_cylindrus|OEU12525.1
8	cluster8	61	0	0	Thalassiosira_pseudonana|XP_002286169.1	Fragilariopsis_cylindrus|OEU21483.1	Thalassiosira_pseudonana|XP_002293217.1	Fragilariopsis_cylindrus|OEU11339.1	Fragilariopsis_cylindrus|OEU21562.1	Fragilariopsis_cylindrus|OEU07218.1	Fragilariopsis_cylindrus|OEU07299.1	Fragilariopsis_cylindrus|OEU08618.1	Fragilariopsis_cylindrus|OEU09131.1	Fragilariopsis_cylindrus|OEU10779.1	Fragilariopsis_cylindrus|OEU18116.1	Fragilariopsis_cylindrus|OEU18261.1	Fragilariopsis_cylindrus|OEU21512.1	Fragilariopsis_cylindrus|OEU07253.1	Fragilariopsis_cylindrus|OEU07444.1	Fragilariopsis_cylindrus|OEU08637.1	Fragilariopsis_cylindrus|OEU10393.1	Fragilariopsis_cylindrus|OEU11712.1	Fragilariopsis_cylindrus|OEU21560.1	Fragilariopsis_cylindrus|OEU05699.1	Pseudonitzschia_multistriata|VEU41944.1	Fragilariopsis_cylindrus|OEU08095.1	Pseudonitzschia_multistriata|VEU34122.1	Fragilariopsis_cylindrus|OEU21554.1	Fragilariopsis_cylindrus|OEU10677.1	Fragilariopsis_cylindrus|OEU05708.1	Fragilariopsis_cylindrus|OEU08127.1	Fragilariopsis_cylindrus|OEU10369.1	Fragilariopsis_cylindrus|OEU18147.1	Fragilariopsis_cylindrus|OEU21498.1	Fragilariopsis_cylindrus|OEU21563.1	Phaeodactylum_tricornutum|XP_002180153.1	Phaeodactylum_tricornutum|XP_002184446.1	Fragilariopsis_cylindrus|OEU21553.1	Fragilariopsis_cylindrus|OEU06304.1	Fragilariopsis_cylindrus|OEU23268.1	Fragilariopsis_cylindrus|OEU08102.1	Fragilariopsis_cylindrus|OEU08619.1	Fragilariopsis_cylindrus|OEU12501.1	Fragilariopsis_cylindrus|OEU05702.1	Fragilariopsis_cylindrus|OEU06263.1	Fragilariopsis_cylindrus|OEU06542.1	Fragilariopsis_cylindrus|OEU08115.1	Fragilariopsis_cylindrus|OEU08505.1	Fragilariopsis_cylindrus|OEU09122.1
9	cluster9	61	54	0.885246	Thalassiosira_pseudonana|XP_002291238.1	Phaeodactylum_tricornutum|XP_002181290.1	Nitzschia_inconspicua|Nithil2_36587_g25899.t1	Fragilariopsis_cylindrus|OEU15161.1	Thalassiosira_pseudonana|XP_002288901.1	Pseudonitzschia_multistriata|VEU35871.1	Nitzschia_inconspicua|Nithil2_5802_g14826.t1	Fragilariopsis_cylindrus|OEU11549.1	Nitzschia_inconspicua|Nithil2_24471_g32463.t1	Nitzschia_inconspicua|Nithil2_10236_g19191.t1	Nitzschia_inconspicua|Nithil2_10728_g19675.t1	Nitzschia_inconspicua|Nithil2_10923_g19868.t1	Nitzschia_inconspicua|Nithil2_19205_g1663.t1	Nitzschia_inconspicua|Nithil2_19404_g1860.t1	Nitzschia_inconspicua|Nithil2_21260_g29219.t1	Nitzschia_inconspicua|Nithil2_2131_g13223.t1	Nitzschia_inconspicua|Nithil2_2133_g13225.t1	Nitzschia_inconspicua|Nithil2_22265_g30200.t1	Nitzschia_inconspicua|Nithil2_22267_g30202.t1	Nitzschia_inconspicua|Nithil2_2332_g13420.t1	Nitzschia_inconspicua|Nithil2_23596_g31574.t1	Nitzschia_inconspicua|Nithil2_23597_g31575.t2	Nitzschia_inconspicua|Nithil2_23989_g31958.t1	Nitzschia_inconspicua|Nithil2_24387_g32379.t1	Nitzschia_inconspicua|Nithil2_25035_g33012.t1	Nitzschia_inconspicua|Nithil2_25036_g33013.t1	Nitzschia_inconspicua|Nithil2_25217_g33192.t1	Nitzschia_inconspicua|Nithil2_2838_g13917.t1	Nitzschia_inconspicua|Nithil2_2861_g13940.t1	Nitzschia_inconspicua|Nithil2_30738_g38942.t1	Nitzschia_inconspicua|Nithil2_30739_g38943.t1	Nitzschia_inconspicua|Nithil2_36586_g25898.t1	Nitzschia_inconspicua|Nithil2_5297_g14331.t1	Nitzschia_inconspicua|Nithil2_5800_g14824.t1	Nitzschia_inconspicua|Nithil2_5967_g14990.t1	Nitzschia_inconspicua|Nithil2_5969_g14992.t1	Nitzschia_inconspicua|Nithil2_5801_g14825.t1	Nitzschia_inconspicua|Nithil2_10922_g19867.t1	Nitzschia_inconspicua|Nithil2_2132_g13224.t1	Nitzschia_inconspicua|Nithil2_22266_g30201.t1	Nitzschia_inconspicua|Nithil2_10727_g19674.t1	Nitzschia_inconspicua|Nithil2_2837_g13916.t1	Nitzschia_inconspicua|Nithil2_10921_g19866.t1	Nitzschia_inconspicua|Nithil2_19435_g1891.t1	Nitzschia_inconspicua|Nithil2_20516_g28487.t1
10	cluster10	59	0	0	Thalassiosira_pseudonana|XP_002295172.1	Phaeodactylum_tricornutum|XP_002181563.1	Fragilariopsis_cylindrus|OEU19522.1	Fragilariopsis_cylindrus|OEU07499.1	Fragilariopsis_cylindrus|OEU23378.1	Fragilariopsis_cylindrus|OEU05713.1	Fragilariopsis_cylindrus|OEU05694.1	Fragilariopsis_cylindrus|OEU05726.1	Fragilariopsis_cylindrus|OEU06698.1	Fragilariopsis_cylindrus|OEU11112.1	Fragilariopsis_cylindrus|OEU11422.1	Fragilariopsis_cylindrus|OEU11492.1	Fragilariopsis_cylindrus|OEU11949.1	Fragilariopsis_cylindrus|OEU18650.1	Fragilariopsis_cylindrus|OEU20461.1	Fragilariopsis_cylindrus|OEU23077.1	Phaeodactylum_tricornutum|XP_002176502.1	Phaeodactylum_tricornutum|XP_002177063.1	Phaeodactylum_tricornutum|XP_002178605.1	Phaeodactylum_tricornutum|XP_002179164.1	Phaeodactylum_tricornutum|XP_002179277.1	Phaeodactylum_tricornutum|XP_002179564.1	Phaeodactylum_tricornutum|XP_002181207.1	Phaeodactylum_tricornutum|XP_002181375.1	Phaeodactylum_tricornutum|XP_002181379.1	Phaeodactylum_tricornutum|XP_002181808.1	Phaeodactylum_tricornutum|XP_002182054.1	Phaeodactylum_tricornutum|XP_002182060.1	Phaeodactylum_tricornutum|XP_002182178.1	Phaeodactylum_tricornutum|XP_002182298.1	Phaeodactylum_tricornutum|XP_002182428.1	Phaeodactylum_tricornutum|XP_002182883.1	Phaeodactylum_tricornutum|XP_002183465.1	Phaeodactylum_tricornutum|XP_002183645.1	Phaeodactylum_tricornutum|XP_002183786.1	Phaeodactylum_tricornutum|XP_002184615.1	Phaeodactylum_tricornutum|XP_002184617.1	Phaeodactylum_tricornutum|XP_002184824.1	Phaeodactylum_tricornutum|XP_002185282.1	Phaeodactylum_tricornutum|XP_002185502.1	Phaeodactylum_tricornutum|XP_002186530.1	Pseudonitzschia_multistriata|VEU40618.1	Phaeodactylum_tricornutum|XP_002183655.1	Phaeodactylum_tricornutum|XP_002181205.1	Phaeodactylum_tricornutum|XP_002181809.1
11	cluster11	58	58	1	Nitzschia_inconspicua|Nithil2_21268_g29227.t1	Nitzschia_inconspicua|Nithil2_23051_g31032.t1	Nitzschia_inconspicua|Nithil2_10168_g19123.t1	Nitzschia_inconspicua|Nithil2_17949_g422.t1	Nitzschia_inconspicua|Nithil2_19478_g1933.t1	Nitzschia_inconspicua|Nithil2_19521_g1976.t1	Nitzschia_inconspicua|Nithil2_19956_g2406.t1	Nitzschia_inconspicua|Nithil2_19957_g2407.t1	Nitzschia_inconspicua|Nithil2_20582_g28552.t1	Nitzschia_inconspicua|Nithil2_20810_g28778.t1	Nitzschia_inconspicua|Nithil2_20819_g28787.t1	Nitzschia_inconspicua|Nithil2_21995_g29944.t1	Nitzschia_inconspicua|Nithil2_21996_g29945.t1	Nitzschia_inconspicua|Nithil2_22383_g30318.t1	Nitzschia_inconspicua|Nithil2_23193_g31172.t1	Nitzschia_inconspicua|Nithil2_23339_g31318.t1	Nitzschia_inconspicua|Nithil2_24389_g32381.t1	Nitzschia_inconspicua|Nithil2_24406_g32398.t1	Nitzschia_inconspicua|Nithil2_24469_g32461.t1	Nitzschia_inconspicua|Nithil2_24501_g32491.t1	Nitzschia_inconspicua|Nithil2_24846_g32826.t1	Nitzschia_inconspicua|Nithil2_24975_g32953.t1	Nitzschia_inconspicua|Nithil2_25664_g33893.t1	Nitzschia_inconspicua|Nithil2_25689_g33918.t1	Nitzschia_inconspicua|Nithil2_25711_g33940.t1	Nitzschia_inconspicua|Nithil2_25712_g33941.t1	Nitzschia_inconspicua|Nithil2_25812_g34037.t1	Nitzschia_inconspicua|Nithil2_25899_g34123.t1	Nitzschia_inconspicua|Nithil2_26405_g34621.t1	Nitzschia_inconspicua|Nithil2_29067_g37297.t1	Nitzschia_inconspicua|Nithil2_29372_g37596.t1	Nitzschia_inconspicua|Nithil2_29916_g38131.t1	Nitzschia_inconspicua|Nithil2_3004_g14081.t1	Nitzschia_inconspicua|Nithil2_3005_g14082.t1	Nitzschia_inconspicua|Nithil2_31007_g24788.t1	Nitzschia_inconspicua|Nithil2_3197_g2734.t1	Nitzschia_inconspicua|Nithil2_3198_g2735.t1	Nitzschia_inconspicua|Nithil2_3211_g2747.t1	Nitzschia_inconspicua|Nithil2_35844_g25165.t2	Nitzschia_inconspicua|Nithil2_36699_g26009.t1	Nitzschia_inconspicua|Nithil2_36701_g26011.t1	Nitzschia_inconspicua|Nithil2_3855_g3382.t1	Nitzschia_inconspicua|Nithil2_4143_g3666.t1	Nitzschia_inconspicua|Nithil2_5482_g14512.t1	Nitzschia_inconspicua|Nithil2_6219_g15239.t1
12	cluster12	58	0	0	Fragilariopsis_cylindrus|OEU10823.1	Fragilariopsis_cylindrus|OEU06003.1	Fragilariopsis_cylindrus|OEU06146.1	Fragilariopsis_cylindrus|OEU06359.1	Fragilariopsis_cylindrus|OEU06371.1	Fragilariopsis_cylindrus|OEU06378.1	Fragilariopsis_cylindrus|OEU06572.1	Fragilariopsis_cylindrus|OEU06634.1	Fragilariopsis_cylindrus|OEU07258.1	Fragilariopsis_cylindrus|OEU08220.1	Fragilariopsis_cylindrus|OEU09674.1	Fragilariopsis_cylindrus|OEU09717.1	Fragilariopsis_cylindrus|OEU09753.1	Fragilariopsis_cylindrus|OEU09904.1	Fragilariopsis_cylindrus|OEU11198.1	Fragilariopsis_cylindrus|OEU11201.1	Fragilariopsis_cylindrus|OEU11282.1	Fragilariopsis_cylindrus|OEU11283.1	Fragilariopsis_cylindrus|OEU11307.1	Fragilariopsis_cylindrus|OEU11388.1	Fragilariopsis_cylindrus|OEU11721.1	Fragilariopsis_cylindrus|OEU11828.1	Fragilariopsis_cylindrus|OEU12921.1	Fragilariopsis_cylindrus|OEU14234.1	Fragilariopsis_cylindrus|OEU14340.1	Fragilariopsis_cylindrus|OEU14391.1	Fragilariopsis_cylindrus|OEU14871.1	Fragilariopsis_cylindrus|OEU14925.1	Fragilariopsis_cylindrus|OEU17978.1	Fragilariopsis_cylindrus|OEU18200.1	Fragilariopsis_cylindrus|OEU18373.1	Fragilariopsis_cylindrus|OEU19330.1	Fragilariopsis_cylindrus|OEU19509.1	Fragilariopsis_cylindrus|OEU19530.1	Fragilariopsis_cylindrus|OEU19592.1	Fragilariopsis_cylindrus|OEU20261.1	Fragilariopsis_cylindrus|OEU21548.1	Fragilariopsis_cylindrus|OEU21578.1	Fragilariopsis_cylindrus|OEU21587.1	Fragilariopsis_cylindrus|OEU21603.1	Fragilariopsis_cylindrus|OEU05784.1	Fragilariopsis_cylindrus|OEU06004.1	Fragilariopsis_cylindrus|OEU06491.1	Fragilariopsis_cylindrus|OEU06586.1	Fragilariopsis_cylindrus|OEU10830.1
13	cluster13	55	49	0.890909	Thalassiosira_pseudonana|XP_002293795.1	Phaeodactylum_tricornutum|XP_002178584.1	Pseudonitzschia_multistriata|VEU35543.1	Nitzschia_inconspicua|Nithil2_10575_g19525.t1	Fragilariopsis_cylindrus|OEU09022.1	Nitzschia_inconspicua|Nithil2_3886_g3411.t1	Nitzschia_inconspicua|Nithil2_10664_g19612.t1	Nitzschia_inconspicua|Nithil2_11016_g19961.t1	Nitzschia_inconspicua|Nithil2_11085_g20030.t1	Nitzschia_inconspicua|Nithil2_1834_g12930.t1	Nitzschia_inconspicua|Nithil2_1835_g12931.t1	Nitzschia_inconspicua|Nithil2_1836_g12932.t1	Nitzschia_inconspicua|Nithil2_18549_g1012.t1	Nitzschia_inconspicua|Nithil2_18604_g1067.t1	Nitzschia_inconspicua|Nithil2_18605_g1068.t1	Nitzschia_inconspicua|Nithil2_19442_g1897.t1	Nitzschia_inconspicua|Nithil2_19528_g1983.t1	Nitzschia_inconspicua|Nithil2_1971_g13067.t1	Nitzschia_inconspicua|Nithil2_1972_g13068.t1	Nitzschia_inconspicua|Nithil2_19926_g2376.t1	Nitzschia_inconspicua|Nithil2_19964_g2414.t1	Nitzschia_inconspicua|Nithil2_20279_g28258.t1	Nitzschia_inconspicua|Nithil2_23826_g31798.t1	Nitzschia_inconspicua|Nithil2_24087_g32056.t1	Nitzschia_inconspicua|Nithil2_24158_g32160.t1	Nitzschia_inconspicua|Nithil2_24715_g32697.t1	Nitzschia_inconspicua|Nithil2_24771_g32753.t1	Nitzschia_inconspicua|Nithil2_25273_g33245.t1	Nitzschia_inconspicua|Nithil2_29171_g37397.t1	Nitzschia_inconspicua|Nithil2_30119_g38334.t1	Nitzschia_inconspicua|Nithil2_30456_g38665.t1	Nitzschia_inconspicua|Nithil2_30457_g38666.t1	Nitzschia_inconspicua|Nithil2_35827_g25149.t1	Nitzschia_inconspicua|Nithil2_35966_g25287.t1	Nitzschia_inconspicua|Nithil2_36536_g25848.t1	Nitzschia_inconspicua|Nithil2_37551_g26845.t1	Nitzschia_inconspicua|Nithil2_37762_g27050.t1	Nitzschia_inconspicua|Nithil2_37763_g27051.t1	Nitzschia_inconspicua|Nithil2_4120_g3643.t1	Nitzschia_inconspicua|Nithil2_4687_g4197.t1	Nitzschia_inconspicua|Nithil2_5139_g4633.t1	Nitzschia_inconspicua|Nithil2_5180_g4674.t1	Nitzschia_inconspicua|Nithil2_5181_g4675.t1	Nitzschia_inconspicua|Nithil2_5187_g4681.t1	Nitzschia_inconspicua|Nithil2_5382_g14413.t1
14	cluster14	49	0	0	Pseudonitzschia_multistriata|VEU42832.1	Fragilariopsis_cylindrus|OEU15009.1	Fragilariopsis_cylindrus|OEU06351.1	Fragilariopsis_cylindrus|OEU09800.1	Fragilariopsis_cylindrus|OEU10338.1	Fragilariopsis_cylindrus|OEU10408.1	Fragilariopsis_cylindrus|OEU11017.1	Fragilariopsis_cylindrus|OEU12797.1	Fragilariopsis_cylindrus|OEU12886.1	Fragilariopsis_cylindrus|OEU14482.1	Fragilariopsis_cylindrus|OEU14666.1	Fragilariopsis_cylindrus|OEU14892.1	Fragilariopsis_cylindrus|OEU16061.1	Fragilariopsis_cylindrus|OEU18007.1	Fragilariopsis_cylindrus|OEU18631.1	Fragilariopsis_cylindrus|OEU20208.1	Fragilariopsis_cylindrus|OEU23214.1	Fragilariopsis_cylindrus|OEU23278.1	Fragilariopsis_cylindrus|OEU08531.1	Fragilariopsis_cylindrus|OEU11631.1	Fragilariopsis_cylindrus|OEU12740.1	Fragilariopsis_cylindrus|OEU15784.1	Fragilariopsis_cylindrus|OEU17943.1	Fragilariopsis_cylindrus|OEU19162.1	Fragilariopsis_cylindrus|OEU06799.1	Fragilariopsis_cylindrus|OEU12457.1	Fragilariopsis_cylindrus|OEU14193.1	Fragilariopsis_cylindrus|OEU06582.1	Fragilariopsis_cylindrus|OEU06584.1	Fragilariopsis_cylindrus|OEU06589.1	Fragilariopsis_cylindrus|OEU07208.1	Fragilariopsis_cylindrus|OEU07394.1	Fragilariopsis_cylindrus|OEU08355.1	Fragilariopsis_cylindrus|OEU10322.1	Fragilariopsis_cylindrus|OEU11632.1	Fragilariopsis_cylindrus|OEU11657.1	Fragilariopsis_cylindrus|OEU12786.1	Fragilariopsis_cylindrus|OEU14093.1	Fragilariopsis_cylindrus|OEU18246.1	Fragilariopsis_cylindrus|OEU10347.1	Fragilariopsis_cylindrus|OEU11178.1	Fragilariopsis_cylindrus|OEU07225.1	Fragilariopsis_cylindrus|OEU12885.1	Fragilariopsis_cylindrus|OEU14230.1	Fragilariopsis_cylindrus|OEU14247.1
15	cluster15	48	3	0.0625	Phaeodactylum_tricornutum|XP_002179491.1	Phaeodactylum_tricornutum|XP_002176566.1	Phaeodactylum_tricornutum|XP_002176992.1	Phaeodactylum_tricornutum|XP_002176994.1	Phaeodactylum_tricornutum|XP_002177228.1	Phaeodactylum_tricornutum|XP_002179414.1	Phaeodactylum_tricornutum|XP_002180159.1	Phaeodactylum_tricornutum|XP_002180413.1	Phaeodactylum_tricornutum|XP_002180569.1	Phaeodactylum_tricornutum|XP_002180672.1	Phaeodactylum_tricornutum|XP_002181206.1	Phaeodactylum_tricornutum|XP_002181378.1	Phaeodactylum_tricornutum|XP_002181651.1	Phaeodactylum_tricornutum|XP_002182140.1	Phaeodactylum_tricornutum|XP_002182598.1	Phaeodactylum_tricornutum|XP_002182599.1	Phaeodactylum_tricornutum|XP_002182628.1	Phaeodactylum_tricornutum|XP_002182755.1	Phaeodactylum_tricornutum|XP_002182853.1	Phaeodactylum_tricornutum|XP_002183014.1	Phaeodactylum_tricornutum|XP_002183062.1	Phaeodactylum_tricornutum|XP_002183132.1	Phaeodactylum_tricornutum|XP_002183133.1	Phaeodactylum_tricornutum|XP_002183530.1	Phaeodactylum_tricornutum|XP_002183531.1	Phaeodactylum_tricornutum|XP_002184165.1	Phaeodactylum_tricornutum|XP_002184472.1	Phaeodactylum_tricornutum|XP_002184616.1	Phaeodactylum_tricornutum|XP_002184716.1	Phaeodactylum_tricornutum|XP_002185029.1	Phaeodactylum_tricornutum|XP_002185318.1	Phaeodactylum_tricornutum|XP_002185474.1	Phaeodactylum_tricornutum|XP_002185500.1	Phaeodactylum_tricornutum|XP_002185501.1	Phaeodactylum_tricornutum|XP_002185810.1	Phaeodactylum_tricornutum|XP_002185811.1	Phaeodactylum_tricornutum|XP_002186163.1	Phaeodactylum_tricornutum|XP_002186215.1	Phaeodactylum_tricornutum|XP_002186216.1	Phaeodactylum_tricornutum|XP_002186280.1	Phaeodactylum_tricornutum|XP_002181128.1	Phaeodactylum_tricornutum|XP_002179107.1	Phaeodactylum_tricornutum|XP_002180812.1	Phaeodactylum_tricornutum|XP_002183261.1	Phaeodactylum_tricornutum|XP_002182463.1
16	cluster16	45	0	0	Fragilariopsis_cylindrus|OEU11322.1	Fragilariopsis_cylindrus|OEU05810.1	Fragilariopsis_cylindrus|OEU05977.1	Fragilariopsis_cylindrus|OEU05978.1	Fragilariopsis_cylindrus|OEU06396.1	Fragilariopsis_cylindrus|OEU06411.1	Fragilariopsis_cylindrus|OEU06569.1	Fragilariopsis_cylindrus|OEU06879.1	Fragilariopsis_cylindrus|OEU07161.1	Fragilariopsis_cylindrus|OEU07284.1	Fragilariopsis_cylindrus|OEU07785.1	Fragilariopsis_cylindrus|OEU08176.1	Fragilariopsis_cylindrus|OEU08607.1	Fragilariopsis_cylindrus|OEU08768.1	Fragilariopsis_cylindrus|OEU09829.1	Fragilariopsis_cylindrus|OEU09842.1	Fragilariopsis_cylindrus|OEU09947.1	Fragilariopsis_cylindrus|OEU10472.1	Fragilariopsis_cylindrus|OEU10674.1	Fragilariopsis_cylindrus|OEU11053.1	Fragilariopsis_cylindrus|OEU11089.1	Fragilariopsis_cylindrus|OEU11323.1	Fragilariopsis_cylindrus|OEU11584.1	Fragilariopsis_cylindrus|OEU11585.1	Fragilariopsis_cylindrus|OEU12091.1	Fragilariopsis_cylindrus|OEU14983.1	Fragilariopsis_cylindrus|OEU14984.1	Fragilariopsis_cylindrus|OEU14985.1	Fragilariopsis_cylindrus|OEU18181.1	Fragilariopsis_cylindrus|OEU19538.1	Fragilariopsis_cylindrus|OEU20395.1	Fragilariopsis_cylindrus|OEU20396.1	Fragilariopsis_cylindrus|OEU20397.1	Fragilariopsis_cylindrus|OEU20398.1	Fragilariopsis_cylindrus|OEU20399.1	Fragilariopsis_cylindrus|OEU21661.1	Fragilariopsis_cylindrus|OEU23461.1	Fragilariopsis_cylindrus|OEU11264.1	Fragilariopsis_cylindrus|OEU07021.1	Fragilariopsis_cylindrus|OEU11137.1	Fragilariopsis_cylindrus|OEU11378.1	Fragilariopsis_cylindrus|OEU12536.1	Fragilariopsis_cylindrus|OEU17808.1	Fragilariopsis_cylindrus|OEU06680.1	Fragilariopsis_cylindrus|OEU07782.1
17	cluster17	43	43	1	Nitzschia_inconspicua|Nithil2_31062_g24843.t1	Nitzschia_inconspicua|Nithil2_1831_g12928.t1	Nitzschia_inconspicua|Nithil2_22341_g30276.t1	Nitzschia_inconspicua|Nithil2_22342_g30277.t1	Nitzschia_inconspicua|Nithil2_22348_g30283.t1	Nitzschia_inconspicua|Nithil2_22368_g30303.t1	Nitzschia_inconspicua|Nithil2_22439_g30441.t1	Nitzschia_inconspicua|Nithil2_25641_g33870.t1	Nitzschia_inconspicua|Nithil2_25645_g33874.t1	Nitzschia_inconspicua|Nithil2_26387_g34603.t1	Nitzschia_inconspicua|Nithil2_3015_g14092.t1	Nitzschia_inconspicua|Nithil2_30822_g39025.t1	Nitzschia_inconspicua|Nithil2_30828_g39031.t1	Nitzschia_inconspicua|Nithil2_31034_g24815.t1	Nitzschia_inconspicua|Nithil2_31053_g24834.t1	Nitzschia_inconspicua|Nithil2_31054_g24835.t1	Nitzschia_inconspicua|Nithil2_31061_g24842.t1	Nitzschia_inconspicua|Nithil2_35904_g25225.t1	Nitzschia_inconspicua|Nithil2_35929_g25250.t1	Nitzschia_inconspicua|Nithil2_35969_g25290.t1	Nitzschia_inconspicua|Nithil2_35974_g25295.t1	Nitzschia_inconspicua|Nithil2_35980_g25301.t1	Nitzschia_inconspicua|Nithil2_35992_g25313.t1	Nitzschia_inconspicua|Nithil2_36032_g25353.t1	Nitzschia_inconspicua|Nithil2_36044_g25365.t1	Nitzschia_inconspicua|Nithil2_36053_g25373.t1	Nitzschia_inconspicua|Nithil2_36071_g25391.t1	Nitzschia_inconspicua|Nithil2_36078_g25398.t1	Nitzschia_inconspicua|Nithil2_36093_g25413.t1	Nitzschia_inconspicua|Nithil2_36094_g25414.t1	Nitzschia_inconspicua|Nithil2_36145_g25464.t1	Nitzschia_inconspicua|Nithil2_36146_g25465.t1	Nitzschia_inconspicua|Nithil2_36151_g25470.t1	Nitzschia_inconspicua|Nithil2_36154_g25473.t2	Nitzschia_inconspicua|Nithil2_36157_g25475.t1	Nitzschia_inconspicua|Nithil2_5171_g4665.t1	Nitzschia_inconspicua|Nithil2_9876_g18834.t1	Nitzschia_inconspicua|Nithil2_1832_g12929.t2	Nitzschia_inconspicua|Nithil2_26251_g34470.t1	Nitzschia_inconspicua|Nithil2_26401_g34617.t1	Nitzschia_inconspicua|Nithil2_26402_g34618.t1	Nitzschia_inconspicua|Nithil2_36070_g25390.t1	Nitzschia_inconspicua|Nithil2_9897_g18855.t1
18	cluster18	43	0	0	Fragilariopsis_cylindrus|OEU16418.1	Fragilariopsis_cylindrus|OEU05665.1	Fragilariopsis_cylindrus|OEU06078.1	Fragilariopsis_cylindrus|OEU06199.1	Fragilariopsis_cylindrus|OEU06207.1	Fragilariopsis_cylindrus|OEU06222.1	Fragilariopsis_cylindrus|OEU06248.1	Fragilariopsis_cylindrus|OEU06559.1	Fragilariopsis_cylindrus|OEU06870.1	Fragilariopsis_cylindrus|OEU06968.1	Fragilariopsis_cylindrus|OEU07097.1	Fragilariopsis_cylindrus|OEU07158.1	Fragilariopsis_cylindrus|OEU07232.1	Fragilariopsis_cylindrus|OEU07383.1	Fragilariopsis_cylindrus|OEU08700.1	Fragilariopsis_cylindrus|OEU09132.1	Fragilariopsis_cylindrus|OEU09172.1	Fragilariopsis_cylindrus|OEU09869.1	Fragilariopsis_cylindrus|OEU10690.1	Fragilariopsis_cylindrus|OEU11285.1	Fragilariopsis_cylindrus|OEU11290.1	Fragilariopsis_cylindrus|OEU11350.1	Fragilariopsis_cylindrus|OEU11800.1	Fragilariopsis_cylindrus|OEU12129.1	Fragilariopsis_cylindrus|OEU12623.1	Fragilariopsis_cylindrus|OEU12803.1	Fragilariopsis_cylindrus|OEU14189.1	Fragilariopsis_cylindrus|OEU14537.1	Fragilariopsis_cylindrus|OEU14805.1	Fragilariopsis_cylindrus|OEU16129.1	Fragilariopsis_cylindrus|OEU17865.1	Fragilariopsis_cylindrus|OEU18152.1	Fragilariopsis_cylindrus|OEU18349.1	Fragilariopsis_cylindrus|OEU18354.1	Fragilariopsis_cylindrus|OEU18401.1	Fragilariopsis_cylindrus|OEU20214.1	Fragilariopsis_cylindrus|OEU23129.1	Fragilariopsis_cylindrus|OEU23391.1	Fragilariopsis_cylindrus|OEU23457.1	Fragilariopsis_cylindrus|OEU14869.1	Fragilariopsis_cylindrus|OEU08493.1	Fragilariopsis_cylindrus|OEU07285.1	Fragilariopsis_cylindrus|OEU17864.1
19	cluster19	42	42	1	Nitzschia_inconspicua|Nithil2_24780_g32762.t1	Nitzschia_inconspicua|Nithil2_24698_g32682.t2	Nitzschia_inconspicua|Nithil2_36411_g25723.t1	Nitzschia_inconspicua|Nithil2_10712_g19659.t1	Nitzschia_inconspicua|Nithil2_20959_g28924.t1	Nitzschia_inconspicua|Nithil2_21195_g29154.t1	Nitzschia_inconspicua|Nithil2_23244_g31223.t1	Nitzschia_inconspicua|Nithil2_2496_g13579.t1	Nitzschia_inconspicua|Nithil2_25230_g33204.t1	Nitzschia_inconspicua|Nithil2_25784_g34009.t1	Nitzschia_inconspicua|Nithil2_25896_g34120.t1	Nitzschia_inconspicua|Nithil2_26021_g34244.t1	Nitzschia_inconspicua|Nithil2_26208_g34428.t1	Nitzschia_inconspicua|Nithil2_29211_g37437.t1	Nitzschia_inconspicua|Nithil2_30364_g38576.t1	Nitzschia_inconspicua|Nithil2_30455_g38664.t1	Nitzschia_inconspicua|Nithil2_4287_g3810.t1	Nitzschia_inconspicua|Nithil2_5365_g14397.t1	Nitzschia_inconspicua|Nithil2_11033_g19978.t1	Nitzschia_inconspicua|Nithil2_10268_g19223.t1	Nitzschia_inconspicua|Nithil2_22373_g30308.t1	Nitzschia_inconspicua|Nithil2_25783_g34008.t1	Nitzschia_inconspicua|Nithil2_37738_g27026.t1	Nitzschia_inconspicua|Nithil2_10711_g19658.t1	Nitzschia_inconspicua|Nithil2_21081_g29046.t1	Nitzschia_inconspicua|Nithil2_29093_g37322.t1	Nitzschia_inconspicua|Nithil2_36139_g25458.t1	Nitzschia_inconspicua|Nithil2_5366_g14398.t1	Nitzschia_inconspicua|Nithil2_6109_g15130.t1	Nitzschia_inconspicua|Nithil2_24696_g32680.t1	Nitzschia_inconspicua|Nithil2_10066_g19021.t1	Nitzschia_inconspicua|Nithil2_10239_g19194.t1	Nitzschia_inconspicua|Nithil2_10588_g19536.t1	Nitzschia_inconspicua|Nithil2_4286_g3809.t1	Nitzschia_inconspicua|Nithil2_5364_g14396.t1	Nitzschia_inconspicua|Nithil2_21196_g29155.t1	Nitzschia_inconspicua|Nithil2_6336_g15354.t1	Nitzschia_inconspicua|Nithil2_24697_g32681.t1	Nitzschia_inconspicua|Nithil2_26253_g34472.t1	Nitzschia_inconspicua|Nithil2_24676_g32660.t1	Nitzschia_inconspicua|Nithil2_20543_g28513.t1	Nitzschia_inconspicua|Nithil2_2486_g13569.t1
20	cluster20	41	41	1	Nitzschia_inconspicua|Nithil2_17827_g305.t1	Nitzschia_inconspicua|Nithil2_21078_g29043.t1	Nitzschia_inconspicua|Nithil2_10544_g19496.t1	Nitzschia_inconspicua|Nithil2_10627_g19575.t1	Nitzschia_inconspicua|Nithil2_10773_g19719.t1	Nitzschia_inconspicua|Nithil2_11034_g19979.t1	Nitzschia_inconspicua|Nithil2_18766_g1228.t1	Nitzschia_inconspicua|Nithil2_19834_g2286.t1	Nitzschia_inconspicua|Nithil2_19840_g2292.t1	Nitzschia_inconspicua|Nithil2_19893_g2345.t1	Nitzschia_inconspicua|Nithil2_22910_g30893.t1	Nitzschia_inconspicua|Nithil2_23454_g31432.t1	Nitzschia_inconspicua|Nithil2_23985_g31954.t1	Nitzschia_inconspicua|Nithil2_23986_g31955.t1	Nitzschia_inconspicua|Nithil2_24098_g32067.t1	Nitzschia_inconspicua|Nithil2_24517_g32506.t1	Nitzschia_inconspicua|Nithil2_24742_g32724.t1	Nitzschia_inconspicua|Nithil2_24768_g32750.t1	Nitzschia_inconspicua|Nithil2_24961_g32939.t1	Nitzschia_inconspicua|Nithil2_26282_g34501.t1	Nitzschia_inconspicua|Nithil2_26352_g34568.t1	Nitzschia_inconspicua|Nithil2_30056_g38271.t1	Nitzschia_inconspicua|Nithil2_31060_g24841.t1	Nitzschia_inconspicua|Nithil2_35991_g25312.t1	Nitzschia_inconspicua|Nithil2_36150_g25469.t1	Nitzschia_inconspicua|Nithil2_36170_g25487.t1	Nitzschia_inconspicua|Nithil2_36240_g25555.t1	Nitzschia_inconspicua|Nithil2_36535_g25847.t1	Nitzschia_inconspicua|Nithil2_5370_g14402.t1	Nitzschia_inconspicua|Nithil2_5387_g14417.t1	Nitzschia_inconspicua|Nithil2_5396_g14426.t1	Nitzschia_inconspicua|Nithil2_5416_g14446.t1	Nitzschia_inconspicua|Nithil2_5425_g14455.t1	Nitzschia_inconspicua|Nithil2_9403_g18366.t1	Nitzschia_inconspicua|Nithil2_9801_g18760.t1	Nitzschia_inconspicua|Nithil2_24847_g32827.t1	Nitzschia_inconspicua|Nithil2_5388_g14418.t1	Nitzschia_inconspicua|Nithil2_5417_g14447.t1	Nitzschia_inconspicua|Nithil2_25828_g34053.t1	Nitzschia_inconspicua|Nithil2_17950_g423.t1	Nitzschia_inconspicua|Nithil2_36539_g25851.t1
21	cluster21	35	28	0.8	Nitzschia_inconspicua|Nithil2_23909_g31879.t1	Nitzschia_inconspicua|Nithil2_1609_g12710.t2	Nitzschia_inconspicua|Nithil2_18685_g1147.t1	Nitzschia_inconspicua|Nithil2_22024_g29969.t1	Nitzschia_inconspicua|Nithil2_23520_g31498.t1	Nitzschia_inconspicua|Nithil2_24653_g32637.t1	Nitzschia_inconspicua|Nithil2_24748_g32730.t1	Nitzschia_inconspicua|Nithil2_26026_g34248.t1	Nitzschia_inconspicua|Nithil2_2893_g13971.t1	Nitzschia_inconspicua|Nithil2_30350_g38562.t1	Nitzschia_inconspicua|Nithil2_30585_g38791.t1	Nitzschia_inconspicua|Nithil2_35996_g25317.t1	Nitzschia_inconspicua|Nithil2_4320_g3840.t1	Nitzschia_inconspicua|Nithil2_4805_g4309.t1	Nitzschia_inconspicua|Nithil2_4956_g4454.t1	Nitzschia_inconspicua|Nithil2_5819_g14843.t1	Nitzschia_inconspicua|Nithil2_22023_g29968.t1	Nitzschia_inconspicua|Nithil2_23910_g31880.t1	Nitzschia_inconspicua|Nithil2_24747_g32729.t1	Nitzschia_inconspicua|Nithil2_24953_g32931.t1	Nitzschia_inconspicua|Nithil2_36335_g25648.t1	Nitzschia_inconspicua|Nithil2_24952_g32930.t1	Nitzschia_inconspicua|Nithil2_36336_g25649.t1	Nitzschia_inconspicua|Nithil2_3633_g3164.t1	Nitzschia_inconspicua|Nithil2_5385_g14415.t1	Nitzschia_inconspicua|Nithil2_22866_g30852.t1	Nitzschia_inconspicua|Nithil2_5412_g14442.t1	Nitzschia_inconspicua|Nithil2_35997_g25318.t1	Fragilariopsis_cylindrus|OEU06142.1	Fragilariopsis_cylindrus|OEU07022.1	Fragilariopsis_cylindrus|OEU10032.1	Fragilariopsis_cylindrus|OEU10034.1	Fragilariopsis_cylindrus|OEU10037.1	Fragilariopsis_cylindrus|OEU18449.1	Fragilariopsis_cylindrus|OEU21165.1
22	cluster22	33	33	1	Nitzschia_inconspicua|Nithil2_1991_g13086.t1	Nitzschia_inconspicua|Nithil2_10173_g19128.t1	Nitzschia_inconspicua|Nithil2_10612_g19560.t1	Nitzschia_inconspicua|Nithil2_10613_g19561.t1	Nitzschia_inconspicua|Nithil2_1676_g12776.t1	Nitzschia_inconspicua|Nithil2_1711_g12811.t1	Nitzschia_inconspicua|Nithil2_18090_g561.t1	Nitzschia_inconspicua|Nithil2_21250_g29209.t1	Nitzschia_inconspicua|Nithil2_21251_g29210.t1	Nitzschia_inconspicua|Nithil2_21898_g29849.t1	Nitzschia_inconspicua|Nithil2_23600_g31577.t1	Nitzschia_inconspicua|Nithil2_24084_g32053.t1	Nitzschia_inconspicua|Nithil2_24267_g32262.t1	Nitzschia_inconspicua|Nithil2_24268_g32263.t1	Nitzschia_inconspicua|Nithil2_24492_g32483.t1	Nitzschia_inconspicua|Nithil2_24591_g32576.t1	Nitzschia_inconspicua|Nithil2_24642_g32626.t1	Nitzschia_inconspicua|Nithil2_24815_g32797.t1	Nitzschia_inconspicua|Nithil2_25671_g33900.t1	Nitzschia_inconspicua|Nithil2_26157_g34377.t1	Nitzschia_inconspicua|Nithil2_26310_g34529.t1	Nitzschia_inconspicua|Nithil2_29413_g37634.t1	Nitzschia_inconspicua|Nithil2_30396_g38608.t1	Nitzschia_inconspicua|Nithil2_3501_g3034.t1	Nitzschia_inconspicua|Nithil2_36035_g25356.t1	Nitzschia_inconspicua|Nithil2_36917_g26225.t1	Nitzschia_inconspicua|Nithil2_4150_g3673.t1	Nitzschia_inconspicua|Nithil2_9170_g18133.t1	Nitzschia_inconspicua|Nithil2_9288_g18251.t1	Nitzschia_inconspicua|Nithil2_9370_g18333.t1	Nitzschia_inconspicua|Nithil2_9433_g18396.t1	Nitzschia_inconspicua|Nithil2_36916_g26224.t1	Nitzschia_inconspicua|Nithil2_20719_g28687.t1
23	cluster23	33	33	1	Nitzschia_inconspicua|Nithil2_10674_g19622.t1	Nitzschia_inconspicua|Nithil2_19412_g1868.t1	Nitzschia_inconspicua|Nithil2_19414_g1870.t1	Nitzschia_inconspicua|Nithil2_19427_g1883.t1	Nitzschia_inconspicua|Nithil2_2163_g13255.t1	Nitzschia_inconspicua|Nithil2_2164_g13256.t1	Nitzschia_inconspicua|Nithil2_21662_g29615.t1	Nitzschia_inconspicua|Nithil2_24924_g32902.t1	Nitzschia_inconspicua|Nithil2_29741_g37957.t1	Nitzschia_inconspicua|Nithil2_9249_g18212.t1	Nitzschia_inconspicua|Nithil2_1886_g12982.t1	Nitzschia_inconspicua|Nithil2_19428_g1884.t1	Nitzschia_inconspicua|Nithil2_20852_g28820.t1	Nitzschia_inconspicua|Nithil2_24503_g32493.t1	Nitzschia_inconspicua|Nithil2_24761_g32743.t1	Nitzschia_inconspicua|Nithil2_24927_g32905.t1	Nitzschia_inconspicua|Nithil2_26220_g34440.t1	Nitzschia_inconspicua|Nithil2_29399_g37623.t1	Nitzschia_inconspicua|Nithil2_30700_g38904.t1	Nitzschia_inconspicua|Nithil2_4629_g4141.t1	Nitzschia_inconspicua|Nithil2_6025_g15047.t1	Nitzschia_inconspicua|Nithil2_6078_g15099.t1	Nitzschia_inconspicua|Nithil2_6538_g15553.t1	Nitzschia_inconspicua|Nithil2_9282_g18245.t1	Nitzschia_inconspicua|Nithil2_24484_g32476.t1	Nitzschia_inconspicua|Nithil2_25218_g33193.t1	Nitzschia_inconspicua|Nithil2_25821_g34046.t1	Nitzschia_inconspicua|Nithil2_19186_g1644.t1	Nitzschia_inconspicua|Nithil2_19425_g1881.t1	Nitzschia_inconspicua|Nithil2_31069_g24850.t1	Nitzschia_inconspicua|Nithil2_19185_g1643.t1	Nitzschia_inconspicua|Nithil2_1885_g12981.t1	Nitzschia_inconspicua|Nithil2_20798_g28766.t1
24	cluster24	32	0	0	Thalassiosira_pseudonana|XP_002292965.1	Thalassiosira_pseudonana|XP_002286045.1	Thalassiosira_pseudonana|XP_002287883.1	Thalassiosira_pseudonana|XP_002292368.1	Thalassiosira_pseudonana|XP_002293090.1	Thalassiosira_pseudonana|XP_002293093.1	Thalassiosira_pseudonana|XP_002293150.1	Thalassiosira_pseudonana|XP_002295171.1	Thalassiosira_pseudonana|XP_002287885.1	Thalassiosira_pseudonana|XP_002292746.1	Thalassiosira_pseudonana|XP_002292749.1	Thalassiosira_pseudonana|XP_002294687.1	Thalassiosira_pseudonana|XP_002294903.1	Thalassiosira_pseudonana|XP_002295026.1	Thalassiosira_pseudonana|XP_002295027.1	Thalassiosira_pseudonana|XP_002289562.1	Thalassiosira_pseudonana|XP_002286519.1	Thalassiosira_pseudonana|XP_002292754.1	Thalassiosira_pseudonana|XP_002293277.1	Thalassiosira_pseudonana|XP_002295001.1	Thalassiosira_pseudonana|XP_002295002.1	Thalassiosira_pseudonana|XP_002291272.1	Thalassiosira_pseudonana|XP_002294668.1	Thalassiosira_pseudonana|XP_002295306.1	Thalassiosira_pseudonana|XP_002294369.1	Thalassiosira_pseudonana|XP_002294088.1	Thalassiosira_pseudonana|XP_002294667.1	Thalassiosira_pseudonana|XP_002294452.1	Thalassiosira_pseudonana|XP_002287607.1	Thalassiosira_pseudonana|XP_002292753.1	Thalassiosira_pseudonana|XP_002294666.1	Thalassiosira_pseudonana|XP_002294825.1
25	cluster25	32	0	0	Pseudonitzschia_multistriata|VEU45191.1	Fragilariopsis_cylindrus|OEU07128.1	Fragilariopsis_cylindrus|OEU11921.1	Fragilariopsis_cylindrus|OEU06038.1	Fragilariopsis_cylindrus|OEU06234.1	Fragilariopsis_cylindrus|OEU06255.1	Fragilariopsis_cylindrus|OEU06383.1	Fragilariopsis_cylindrus|OEU06385.1	Fragilariopsis_cylindrus|OEU06607.1	Fragilariopsis_cylindrus|OEU07171.1	Fragilariopsis_cylindrus|OEU07263.1	Fragilariopsis_cylindrus|OEU11302.1	Fragilariopsis_cylindrus|OEU11426.1	Fragilariopsis_cylindrus|OEU12077.1	Fragilariopsis_cylindrus|OEU12544.1	Fragilariopsis_cylindrus|OEU12866.1	Fragilariopsis_cylindrus|OEU18209.1	Fragilariopsis_cylindrus|OEU19147.1	Fragilariopsis_cylindrus|OEU19595.1	Fragilariopsis_cylindrus|OEU06910.1	Fragilariopsis_cylindrus|OEU10452.1	Fragilariopsis_cylindrus|OEU11808.1	Fragilariopsis_cylindrus|OEU06540.1	Fragilariopsis_cylindrus|OEU07938.1	Fragilariopsis_cylindrus|OEU09744.1	Fragilariopsis_cylindrus|OEU10485.1	Fragilariopsis_cylindrus|OEU11788.1	Fragilariopsis_cylindrus|OEU20213.1	Fragilariopsis_cylindrus|OEU09107.1	Fragilariopsis_cylindrus|OEU08106.1	Fragilariopsis_cylindrus|OEU20274.1	Fragilariopsis_cylindrus|OEU09092.1
26	cluster26	30	3	0.1	Thalassiosira_pseudonana|XP_002287828.1	Phaeodactylum_tricornutum|XP_002185771.1	Pseudonitzschia_multistriata|VEU41888.1	Nitzschia_inconspicua|Nithil2_3729_g3256.t1	Fragilariopsis_cylindrus|OEU17772.1	Pseudonitzschia_multistriata|VEU33452.1	Pseudonitzschia_multistriata|VEU40788.1	Pseudonitzschia_multistriata|VEU42542.1	Pseudonitzschia_multistriata|VEU33958.1	Pseudonitzschia_multistriata|VEU34053.1	Pseudonitzschia_multistriata|VEU34331.1	Pseudonitzschia_multistriata|VEU38525.1	Pseudonitzschia_multistriata|VEU40261.1	Pseudonitzschia_multistriata|VEU40896.1	Pseudonitzschia_multistriata|VEU41596.1	Pseudonitzschia_multistriata|VEU43169.1	Fragilariopsis_cylindrus|OEU19808.1	Fragilariopsis_cylindrus|OEU18953.1	Nitzschia_inconspicua|Nithil2_25127_g33104.t1	Fragilariopsis_cylindrus|OEU22602.1	Fragilariopsis_cylindrus|OEU19403.1	Fragilariopsis_cylindrus|OEU19167.1	Fragilariopsis_cylindrus|OEU15480.1	Fragilariopsis_cylindrus|OEU08680.1	Fragilariopsis_cylindrus|OEU05996.1	Fragilariopsis_cylindrus|OEU21780.1	Fragilariopsis_cylindrus|OEU20298.1	Fragilariopsis_cylindrus|OEU11461.1	Fragilariopsis_cylindrus|OEU13112.1	Nitzschia_inconspicua|Nithil2_8800_g17763.t1
27	cluster27	30	4	0.133333	Pseudonitzschia_multistriata|VEU34689.1	Nitzschia_inconspicua|Nithil2_9063_g18026.t1	Fragilariopsis_cylindrus|OEU06160.1	Nitzschia_inconspicua|Nithil2_22160_g30099.t2	Nitzschia_inconspicua|Nithil2_18759_g1221.t1	Fragilariopsis_cylindrus|OEU13015.1	Nitzschia_inconspicua|Nithil2_30753_g38956.t1	Fragilariopsis_cylindrus|OEU06326.1	Fragilariopsis_cylindrus|OEU05710.1	Fragilariopsis_cylindrus|OEU06320.1	Fragilariopsis_cylindrus|OEU06703.1	Fragilariopsis_cylindrus|OEU07078.1	Fragilariopsis_cylindrus|OEU10721.1	Fragilariopsis_cylindrus|OEU10774.1	Fragilariopsis_cylindrus|OEU12428.1	Fragilariopsis_cylindrus|OEU14122.1	Fragilariopsis_cylindrus|OEU15066.1	Fragilariopsis_cylindrus|OEU15182.1	Fragilariopsis_cylindrus|OEU16570.1	Fragilariopsis_cylindrus|OEU17039.1	Fragilariopsis_cylindrus|OEU19022.1	Fragilariopsis_cylindrus|OEU22786.1	Fragilariopsis_cylindrus|OEU05866.1	Fragilariopsis_cylindrus|OEU05981.1	Fragilariopsis_cylindrus|OEU18990.1	Fragilariopsis_cylindrus|OEU18993.1	Fragilariopsis_cylindrus|OEU05745.1	Fragilariopsis_cylindrus|OEU06075.1	Fragilariopsis_cylindrus|OEU12657.1	Fragilariopsis_cylindrus|OEU09047.1
28	cluster28	30	0	0	Fragilariopsis_cylindrus|OEU06669.1	Fragilariopsis_cylindrus|OEU06661.1	Fragilariopsis_cylindrus|OEU07168.1	Fragilariopsis_cylindrus|OEU07396.1	Fragilariopsis_cylindrus|OEU07567.1	Fragilariopsis_cylindrus|OEU08534.1	Fragilariopsis_cylindrus|OEU09128.1	Fragilariopsis_cylindrus|OEU09148.1	Fragilariopsis_cylindrus|OEU10418.1	Fragilariopsis_cylindrus|OEU11565.1	Fragilariopsis_cylindrus|OEU11668.1	Fragilariopsis_cylindrus|OEU11709.1	Fragilariopsis_cylindrus|OEU11734.1	Fragilariopsis_cylindrus|OEU14133.1	Fragilariopsis_cylindrus|OEU14332.1	Fragilariopsis_cylindrus|OEU18150.1	Fragilariopsis_cylindrus|OEU21474.1	Fragilariopsis_cylindrus|OEU06660.1	Fragilariopsis_cylindrus|OEU14383.1	Fragilariopsis_cylindrus|OEU15949.1	Fragilariopsis_cylindrus|OEU23687.1	Fragilariopsis_cylindrus|OEU10359.1	Fragilariopsis_cylindrus|OEU11344.1	Fragilariopsis_cylindrus|OEU11593.1	Fragilariopsis_cylindrus|OEU11776.1	Fragilariopsis_cylindrus|OEU18122.1	Fragilariopsis_cylindrus|OEU22371.1	Fragilariopsis_cylindrus|OEU23198.1	Fragilariopsis_cylindrus|OEU14718.1	Fragilariopsis_cylindrus|OEU06961.1
29	cluster29	28	17	0.607143	Thalassiosira_pseudonana|XP_002289462.1	Phaeodactylum_tricornutum|XP_002180229.1	Pseudonitzschia_multistriata|VEU37299.1	Nitzschia_inconspicua|Nithil2_2491_g13574.t1	Fragilariopsis_cylindrus|OEU07864.1	Nitzschia_inconspicua|Nithil2_9199_g18162.t1	Thalassiosira_pseudonana|XP_002289040.1	Phaeodactylum_tricornutum|XP_002177518.1	Nitzschia_inconspicua|Nithil2_5992_g15015.t1	Fragilariopsis_cylindrus|OEU16529.1	Pseudonitzschia_multistriata|VEU35002.1	Nitzschia_inconspicua|Nithil2_8988_g17951.t1	Fragilariopsis_cylindrus|OEU09219.1	Phaeodactylum_tricornutum|XP_002178939.1	Nitzschia_inconspicua|Nithil2_5887_g14910.t1	Fragilariopsis_cylindrus|OEU22228.1	Nitzschia_inconspicua|Nithil2_23227_g31206.t1	Nitzschia_inconspicua|Nithil2_10852_g19798.t1	Nitzschia_inconspicua|Nithil2_11047_g19992.t1	Nitzschia_inconspicua|Nithil2_11155_g20100.t2	Nitzschia_inconspicua|Nithil2_18897_g1357.t1	Nitzschia_inconspicua|Nithil2_22099_g30042.t1	Nitzschia_inconspicua|Nithil2_23124_g31105.t1	Nitzschia_inconspicua|Nithil2_24409_g32401.t1	Nitzschia_inconspicua|Nithil2_25523_g33754.t1	Nitzschia_inconspicua|Nithil2_29467_g37688.t1	Nitzschia_inconspicua|Nithil2_3863_g3390.t1	Nitzschia_inconspicua|Nithil2_4670_g4181.t1
30	cluster30	26	0	0	Fragilariopsis_cylindrus|OEU11379.1	Fragilariopsis_cylindrus|OEU05754.1	Fragilariopsis_cylindrus|OEU05756.1	Fragilariopsis_cylindrus|OEU05898.1	Fragilariopsis_cylindrus|OEU06055.1	Fragilariopsis_cylindrus|OEU06124.1	Fragilariopsis_cylindrus|OEU06193.1	Fragilariopsis_cylindrus|OEU06285.1	Fragilariopsis_cylindrus|OEU06596.1	Fragilariopsis_cylindrus|OEU07110.1	Fragilariopsis_cylindrus|OEU07204.1	Fragilariopsis_cylindrus|OEU07941.1	Fragilariopsis_cylindrus|OEU09772.1	Fragilariopsis_cylindrus|OEU10423.1	Fragilariopsis_cylindrus|OEU10424.1	Fragilariopsis_cylindrus|OEU10887.1	Fragilariopsis_cylindrus|OEU11398.1	Fragilariopsis_cylindrus|OEU12089.1	Fragilariopsis_cylindrus|OEU13728.1	Fragilariopsis_cylindrus|OEU14225.1	Fragilariopsis_cylindrus|OEU15024.1	Fragilariopsis_cylindrus|OEU22850.1	Fragilariopsis_cylindrus|OEU23524.1	Fragilariopsis_cylindrus|OEU23615.1	Fragilariopsis_cylindrus|OEU08524.1	Fragilariopsis_cylindrus|OEU23642.1
31	cluster31	25	0	0	Thalassiosira_pseudonana|XP_002290868.1	Thalassiosira_pseudonana|XP_002288435.1	Thalassiosira_pseudonana|XP_002289173.1	Thalassiosira_pseudonana|XP_002289746.1	Thalassiosira_pseudonana|XP_002289767.1	Thalassiosira_pseudonana|XP_002290432.1	Thalassiosira_pseudonana|XP_002290434.1	Thalassiosira_pseudonana|XP_002290906.1	Thalassiosira_pseudonana|XP_002291109.1	Thalassiosira_pseudonana|XP_002291120.1	Thalassiosira_pseudonana|XP_002291122.1	Thalassiosira_pseudonana|XP_002291271.1	Thalassiosira_pseudonana|XP_002291288.1	Thalassiosira_pseudonana|XP_002291295.1	Thalassiosira_pseudonana|XP_002291298.1	Thalassiosira_pseudonana|XP_002291550.1	Thalassiosira_pseudonana|XP_002292499.1	Thalassiosira_pseudonana|XP_002294286.1	Thalassiosira_pseudonana|XP_002294561.1	Thalassiosira_pseudonana|XP_002294698.1	Thalassiosira_pseudonana|XP_002290463.1	Thalassiosira_pseudonana|XP_002290436.1	Thalassiosira_pseudonana|XP_002287093.1	Thalassiosira_pseudonana|XP_002295638.1	Thalassiosira_pseudonana|XP_002290946.1
32	cluster32	25	0	0	Phaeodactylum_tricornutum|XP_002179941.1	Phaeodactylum_tricornutum|XP_002184151.1	Phaeodactylum_tricornutum|XP_002176515.1	Phaeodactylum_tricornutum|XP_002176993.1	Phaeodactylum_tricornutum|XP_002178186.1	Phaeodactylum_tricornutum|XP_002179561.1	Phaeodactylum_tricornutum|XP_002179562.1	Phaeodactylum_tricornutum|XP_002181129.1	Phaeodactylum_tricornutum|XP_002181382.1	Phaeodactylum_tricornutum|XP_002181387.1	Phaeodactylum_tricornutum|XP_002181417.1	Phaeodactylum_tricornutum|XP_002181419.1	Phaeodactylum_tricornutum|XP_002181693.1	Phaeodactylum_tricornutum|XP_002181824.1	Phaeodactylum_tricornutum|XP_002181963.1	Phaeodactylum_tricornutum|XP_002182483.1	Phaeodactylum_tricornutum|XP_002183791.1	Phaeodactylum_tricornutum|XP_002183958.1	Phaeodactylum_tricornutum|XP_002184875.1	Phaeodactylum_tricornutum|XP_002185499.1	Phaeodactylum_tricornutum|XP_002185566.1	Phaeodactylum_tricornutum|XP_002185790.1	Phaeodactylum_tricornutum|XP_002181475.1	Phaeodactylum_tricornutum|XP_002182455.1	Phaeodactylum_tricornutum|XP_002184608.1
33	cluster33	24	3	0.125	Thalassiosira_pseudonana|XP_002293840.1	Thalassiosira_pseudonana|XP_002287647.1	Thalassiosira_pseudonana|XP_002291771.1	Thalassiosira_pseudonana|XP_002292320.1	Thalassiosira_pseudonana|XP_002292338.1	Thalassiosira_pseudonana|XP_002292344.1	Thalassiosira_pseudonana|XP_002293838.1	Thalassiosira_pseudonana|XP_002293839.1	Thalassiosira_pseudonana|XP_002293841.1	Thalassiosira_pseudonana|XP_002293842.1	Thalassiosira_pseudonana|XP_002294179.1	Thalassiosira_pseudonana|XP_002289600.1	Thalassiosira_pseudonana|XP_002295078.1	Thalassiosira_pseudonana|XP_002291772.1	Phaeodactylum_tricornutum|XP_002183038.1	Pseudonitzschia_multistriata|VEU39839.1	Nitzschia_inconspicua|Nithil2_10652_g19600.t1	Phaeodactylum_tricornutum|XP_002183000.1	Pseudonitzschia_multistriata|VEU41900.1	Nitzschia_inconspicua|Nithil2_37278_g26575.t1	Fragilariopsis_cylindrus|OEU08329.1	Phaeodactylum_tricornutum|XP_002185556.1	Phaeodactylum_tricornutum|XP_002185564.1	Nitzschia_inconspicua|Nithil2_36870_g26178.t1
34	cluster34	24	13	0.541667	Fragilariopsis_cylindrus|OEU08628.1	Pseudonitzschia_multistriata|VEU40454.1	Fragilariopsis_cylindrus|OEU07294.1	Nitzschia_inconspicua|Nithil2_5660_g14685.t1	Nitzschia_inconspicua|Nithil2_5651_g14676.t1	Nitzschia_inconspicua|Nithil2_5581_g14606.t1	Nitzschia_inconspicua|Nithil2_5593_g14618.t1	Nitzschia_inconspicua|Nithil2_5618_g14643.t1	Pseudonitzschia_multistriata|VEU35432.1	Fragilariopsis_cylindrus|OEU21618.1	Phaeodactylum_tricornutum|XP_002180716.1	Fragilariopsis_cylindrus|OEU07701.1	Fragilariopsis_cylindrus|OEU23523.1	Fragilariopsis_cylindrus|OEU07424.1	Fragilariopsis_cylindrus|OEU06154.1	Phaeodactylum_tricornutum|XP_002186310.1	Nitzschia_inconspicua|Nithil2_35937_g25258.t1	Nitzschia_inconspicua|Nithil2_5547_g14575.t1	Nitzschia_inconspicua|Nithil2_5610_g14635.t1	Nitzschia_inconspicua|Nithil2_5612_g14637.t1	Nitzschia_inconspicua|Nithil2_5620_g14645.t1	Nitzschia_inconspicua|Nithil2_5652_g14677.t1	Nitzschia_inconspicua|Nithil2_5655_g14680.t1	Nitzschia_inconspicua|Nithil2_5548_g14576.t1
35	cluster35	23	3	0.130435	Thalassiosira_pseudonana|XP_002292559.1	Thalassiosira_pseudonana|XP_002288500.1	Thalassiosira_pseudonana|XP_002293447.1	Phaeodactylum_tricornutum|XP_002182136.1	Pseudonitzschia_multistriata|VEU40051.1	Nitzschia_inconspicua|Nithil2_25757_g33983.t1	Fragilariopsis_cylindrus|OEU07272.1	Phaeodactylum_tricornutum|XP_002180412.1	Pseudonitzschia_multistriata|VEU39277.1	Nitzschia_inconspicua|Nithil2_21672_g29625.t1	Fragilariopsis_cylindrus|OEU16344.1	Pseudonitzschia_multistriata|VEU38707.1	Pseudonitzschia_multistriata|VEU37093.1	Pseudonitzschia_multistriata|VEU39674.1	Nitzschia_inconspicua|Nithil2_2231_g13323.t1	Fragilariopsis_cylindrus|OEU19639.1	Fragilariopsis_cylindrus|OEU17119.1	Fragilariopsis_cylindrus|OEU11892.1	Fragilariopsis_cylindrus|OEU11804.1	Fragilariopsis_cylindrus|OEU10337.1	Fragilariopsis_cylindrus|OEU08874.1	Fragilariopsis_cylindrus|OEU10425.1	Fragilariopsis_cylindrus|OEU22066.1
36	cluster36	23	21	0.913043	Pseudonitzschia_multistriata|VEU33465.1	Fragilariopsis_cylindrus|OEU15472.1	Nitzschia_inconspicua|Nithil2_25608_g33837.t1	Nitzschia_inconspicua|Nithil2_10157_g19112.t1	Nitzschia_inconspicua|Nithil2_20320_g28298.t1	Nitzschia_inconspicua|Nithil2_20418_g28393.t1	Nitzschia_inconspicua|Nithil2_25529_g33760.t1	Nitzschia_inconspicua|Nithil2_25574_g33805.t1	Nitzschia_inconspicua|Nithil2_25581_g33812.t1	Nitzschia_inconspicua|Nithil2_25615_g33844.t1	Nitzschia_inconspicua|Nithil2_25626_g33855.t1	Nitzschia_inconspicua|Nithil2_25674_g33903.t1	Nitzschia_inconspicua|Nithil2_25675_g33904.t1	Nitzschia_inconspicua|Nithil2_25676_g33905.t1	Nitzschia_inconspicua|Nithil2_25701_g33930.t1	Nitzschia_inconspicua|Nithil2_25719_g33948.t1	Nitzschia_inconspicua|Nithil2_26231_g34451.t1	Nitzschia_inconspicua|Nithil2_3496_g3029.t1	Nitzschia_inconspicua|Nithil2_36591_g25903.t1	Nitzschia_inconspicua|Nithil2_25572_g33803.t1	Nitzschia_inconspicua|Nithil2_25799_g34024.t1	Nitzschia_inconspicua|Nithil2_25573_g33804.t1	Nitzschia_inconspicua|Nithil2_25687_g33916.t1
37	cluster37	23	0	0	Phaeodactylum_tricornutum|XP_002182756.1	Phaeodactylum_tricornutum|XP_002177564.1	Phaeodactylum_tricornutum|XP_002178412.1	Phaeodactylum_tricornutum|XP_002180138.1	Phaeodactylum_tricornutum|XP_002181930.1	Phaeodactylum_tricornutum|XP_002183856.1	Phaeodactylum_tricornutum|XP_002184181.1	Phaeodactylum_tricornutum|XP_002181131.1	Phaeodactylum_tricornutum|XP_002176730.1	Phaeodactylum_tricornutum|XP_002176731.1	Phaeodactylum_tricornutum|XP_002177199.1	Phaeodactylum_tricornutum|XP_002182754.1	Phaeodactylum_tricornutum|XP_002183088.1	Phaeodactylum_tricornutum|XP_002184377.1	Phaeodactylum_tricornutum|XP_002185026.1	Phaeodactylum_tricornutum|XP_002185503.1	Phaeodactylum_tricornutum|XP_002185612.1	Phaeodactylum_tricornutum|XP_002178895.1	Phaeodactylum_tricornutum|XP_002177248.1	Phaeodactylum_tricornutum|XP_002179820.1	Phaeodactylum_tricornutum|XP_002181130.1	Phaeodactylum_tricornutum|XP_002185102.1	Phaeodactylum_tricornutum|XP_002185613.1
38	cluster38	23	0	0	Fragilariopsis_cylindrus|OEU22256.1	Fragilariopsis_cylindrus|OEU20400.1	Fragilariopsis_cylindrus|OEU05728.1	Fragilariopsis_cylindrus|OEU11086.1	Fragilariopsis_cylindrus|OEU07101.1	Fragilariopsis_cylindrus|OEU19545.1	Fragilariopsis_cylindrus|OEU22596.1	Fragilariopsis_cylindrus|OEU11835.1	Fragilariopsis_cylindrus|OEU14358.1	Fragilariopsis_cylindrus|OEU06704.1	Fragilariopsis_cylindrus|OEU05676.1	Fragilariopsis_cylindrus|OEU07505.1	Fragilariopsis_cylindrus|OEU19544.1	Fragilariopsis_cylindrus|OEU23369.1	Fragilariopsis_cylindrus|OEU10296.1	Fragilariopsis_cylindrus|OEU21625.1	Fragilariopsis_cylindrus|OEU06837.1	Fragilariopsis_cylindrus|OEU08301.1	Fragilariopsis_cylindrus|OEU14000.1	Fragilariopsis_cylindrus|OEU10966.1	Fragilariopsis_cylindrus|OEU05727.1	Fragilariopsis_cylindrus|OEU07074.1	Fragilariopsis_cylindrus|OEU23526.1
39	cluster39	23	23	1	Nitzschia_inconspicua|Nithil2_11157_g20101.t1	Nitzschia_inconspicua|Nithil2_11158_g20102.t1	Nitzschia_inconspicua|Nithil2_11159_g20103.t1	Nitzschia_inconspicua|Nithil2_24117_g32085.t1	Nitzschia_inconspicua|Nithil2_24120_g32088.t1	Nitzschia_inconspicua|Nithil2_24122_g32090.t1	Nitzschia_inconspicua|Nithil2_24124_g32092.t1	Nitzschia_inconspicua|Nithil2_24126_g32094.t1	Nitzschia_inconspicua|Nithil2_24128_g32096.t1	Nitzschia_inconspicua|Nithil2_24130_g32098.t1	Nitzschia_inconspicua|Nithil2_24138_g32106.t1	Nitzschia_inconspicua|Nithil2_24140_g32108.t1	Nitzschia_inconspicua|Nithil2_24142_g32110.t1	Nitzschia_inconspicua|Nithil2_24144_g32112.t1	Nitzschia_inconspicua|Nithil2_24146_g32114.t1	Nitzschia_inconspicua|Nithil2_24148_g32116.t1	Nitzschia_inconspicua|Nithil2_26382_g34598.t1	Nitzschia_inconspicua|Nithil2_9864_g18822.t1	Nitzschia_inconspicua|Nithil2_9866_g18824.t1	Nitzschia_inconspicua|Nithil2_9868_g18826.t1	Nitzschia_inconspicua|Nithil2_9870_g18828.t1	Nitzschia_inconspicua|Nithil2_9872_g18830.t1	Nitzschia_inconspicua|Nithil2_9874_g18832.t1
40	cluster40	22	3	0.136364	Thalassiosira_pseudonana|XP_002291884.1	Thalassiosira_pseudonana|XP_002288371.1	Thalassiosira_pseudonana|XP_002290849.1	Thalassiosira_pseudonana|XP_002290886.1	Thalassiosira_pseudonana|XP_002291456.1	Thalassiosira_pseudonana|XP_002291696.1	Thalassiosira_pseudonana|XP_002291885.1	Thalassiosira_pseudonana|XP_002291933.1	Thalassiosira_pseudonana|XP_002292120.1	Thalassiosira_pseudonana|XP_002292122.1	Thalassiosira_pseudonana|XP_002294506.1	Thalassiosira_pseudonana|XP_002295479.1	Thalassiosira_pseudonana|XP_002293427.1	Thalassiosira_pseudonana|XP_002293865.1	Fragilariopsis_cylindrus|OEU22871.1	Nitzschia_inconspicua|Nithil2_3463_g2996.t1	Phaeodactylum_tricornutum|XP_002181395.1	Pseudonitzschia_multistriata|VEU38726.1	Fragilariopsis_cylindrus|OEU15511.1	Nitzschia_inconspicua|Nithil2_10723_g19670.t1	Fragilariopsis_cylindrus|OEU09811.1	Nitzschia_inconspicua|Nithil2_36622_g25934.t1
41	cluster41	22	20	0.909091	Pseudonitzschia_multistriata|VEU38541.1	Nitzschia_inconspicua|Nithil2_5354_g14386.t1	Nitzschia_inconspicua|Nithil2_36083_g25403.t1	Nitzschia_inconspicua|Nithil2_22353_g30288.t1	Fragilariopsis_cylindrus|OEU15307.1	Nitzschia_inconspicua|Nithil2_23143_g31123.t1	Nitzschia_inconspicua|Nithil2_4321_g3841.t1	Nitzschia_inconspicua|Nithil2_5732_g14756.t1	Nitzschia_inconspicua|Nithil2_9731_g18692.t1	Nitzschia_inconspicua|Nithil2_22354_g30289.t1	Nitzschia_inconspicua|Nithil2_19262_g1720.t1	Nitzschia_inconspicua|Nithil2_22922_g30905.t1	Nitzschia_inconspicua|Nithil2_24377_g32370.t1	Nitzschia_inconspicua|Nithil2_24472_g32464.t1	Nitzschia_inconspicua|Nithil2_24926_g32904.t1	Nitzschia_inconspicua|Nithil2_26149_g34369.t1	Nitzschia_inconspicua|Nithil2_29628_g37846.t1	Nitzschia_inconspicua|Nithil2_29890_g38105.t1	Nitzschia_inconspicua|Nithil2_36084_g25404.t1	Nitzschia_inconspicua|Nithil2_5355_g14387.t1	Nitzschia_inconspicua|Nithil2_5559_g14586.t1	Nitzschia_inconspicua|Nithil2_9850_g18808.t1
42	cluster42	22	22	1	Nitzschia_inconspicua|Nithil2_3526_g3059.t1	Nitzschia_inconspicua|Nithil2_10143_g19098.t1	Nitzschia_inconspicua|Nithil2_10565_g19515.t1	Nitzschia_inconspicua|Nithil2_10617_g19565.t1	Nitzschia_inconspicua|Nithil2_10897_g19842.t1	Nitzschia_inconspicua|Nithil2_11120_g20065.t1	Nitzschia_inconspicua|Nithil2_19213_g1671.t1	Nitzschia_inconspicua|Nithil2_2063_g13155.t1	Nitzschia_inconspicua|Nithil2_21687_g29640.t1	Nitzschia_inconspicua|Nithil2_22328_g30263.t1	Nitzschia_inconspicua|Nithil2_22791_g30782.t1	Nitzschia_inconspicua|Nithil2_2402_g13487.t1	Nitzschia_inconspicua|Nithil2_24161_g32163.t1	Nitzschia_inconspicua|Nithil2_24987_g32965.t1	Nitzschia_inconspicua|Nithil2_25705_g33934.t1	Nitzschia_inconspicua|Nithil2_29062_g37292.t1	Nitzschia_inconspicua|Nithil2_29072_g37302.t1	Nitzschia_inconspicua|Nithil2_29730_g37946.t1	Nitzschia_inconspicua|Nithil2_30293_g38507.t1	Nitzschia_inconspicua|Nithil2_6284_g15304.t1	Nitzschia_inconspicua|Nithil2_9253_g18216.t1	Nitzschia_inconspicua|Nithil2_9778_g18739.t1
43	cluster43	22	22	1	Nitzschia_inconspicua|Nithil2_17639_g121.t1	Nitzschia_inconspicua|Nithil2_17637_g119.t1	Nitzschia_inconspicua|Nithil2_17640_g122.t1	Nitzschia_inconspicua|Nithil2_17642_g124.t1	Nitzschia_inconspicua|Nithil2_17643_g125.t1	Nitzschia_inconspicua|Nithil2_17646_g128.t1	Nitzschia_inconspicua|Nithil2_17647_g129.t1	Nitzschia_inconspicua|Nithil2_17651_g133.t1	Nitzschia_inconspicua|Nithil2_17652_g134.t1	Nitzschia_inconspicua|Nithil2_17656_g138.t1	Nitzschia_inconspicua|Nithil2_17657_g139.t1	Nitzschia_inconspicua|Nithil2_17753_g233.t1	Nitzschia_inconspicua|Nithil2_17758_g238.t1	Nitzschia_inconspicua|Nithil2_19653_g2108.t1	Nitzschia_inconspicua|Nithil2_19656_g2111.t1	Nitzschia_inconspicua|Nithil2_19657_g2112.t1	Nitzschia_inconspicua|Nithil2_19864_g2316.t1	Nitzschia_inconspicua|Nithil2_19866_g2318.t1	Nitzschia_inconspicua|Nithil2_19869_g2321.t1	Nitzschia_inconspicua|Nithil2_19652_g2107.t1	Nitzschia_inconspicua|Nithil2_19867_g2319.t1	Nitzschia_inconspicua|Nithil2_22225_g30161.t1
44	cluster44	21	0	0	Thalassiosira_pseudonana|XP_002287008.1	Thalassiosira_pseudonana|XP_002287009.1	Thalassiosira_pseudonana|XP_002287022.1	Thalassiosira_pseudonana|XP_002287023.1	Thalassiosira_pseudonana|XP_002289923.1	Thalassiosira_pseudonana|XP_002292549.1	Thalassiosira_pseudonana|XP_002295339.1	Thalassiosira_pseudonana|XP_002293033.1	Thalassiosira_pseudonana|XP_002295721.1	Thalassiosira_pseudonana|XP_002293852.1	Thalassiosira_pseudonana|XP_002289572.1	Thalassiosira_pseudonana|XP_002294031.1	Thalassiosira_pseudonana|XP_002295648.1	Thalassiosira_pseudonana|XP_002296156.1	Thalassiosira_pseudonana|XP_002296047.1	Thalassiosira_pseudonana|XP_002296046.1	Thalassiosira_pseudonana|XP_002290823.1	Thalassiosira_pseudonana|XP_002286384.1	Thalassiosira_pseudonana|XP_002293263.1	Thalassiosira_pseudonana|XP_002293446.1	Thalassiosira_pseudonana|XP_002293526.1
45	cluster45	20	20	1	Nitzschia_inconspicua|Nithil2_29086_g37316.t1	Nitzschia_inconspicua|Nithil2_11098_g20043.t1	Nitzschia_inconspicua|Nithil2_25205_g33182.t1	Nitzschia_inconspicua|Nithil2_25223_g33198.t1	Nitzschia_inconspicua|Nithil2_25227_g33202.t1	Nitzschia_inconspicua|Nithil2_25327_g33299.t1	Nitzschia_inconspicua|Nithil2_26227_g34447.t1	Nitzschia_inconspicua|Nithil2_26280_g34499.t1	Nitzschia_inconspicua|Nithil2_26316_g34535.t1	Nitzschia_inconspicua|Nithil2_26364_g34580.t1	Nitzschia_inconspicua|Nithil2_26368_g34584.t1	Nitzschia_inconspicua|Nithil2_26370_g34586.t1	Nitzschia_inconspicua|Nithil2_29158_g37384.t1	Nitzschia_inconspicua|Nithil2_29160_g37386.t1	Nitzschia_inconspicua|Nithil2_29162_g37388.t1	Nitzschia_inconspicua|Nithil2_29164_g37390.t1	Nitzschia_inconspicua|Nithil2_29166_g37392.t1	Nitzschia_inconspicua|Nithil2_9776_g18737.t1	Nitzschia_inconspicua|Nithil2_9786_g18746.t1	Nitzschia_inconspicua|Nithil2_9967_g18922.t1
46	cluster46	20	20	1	Nitzschia_inconspicua|Nithil2_1670_g12770.t1	Nitzschia_inconspicua|Nithil2_1626_g12726.t1	Nitzschia_inconspicua|Nithil2_1627_g12727.t1	Nitzschia_inconspicua|Nithil2_1672_g12772.t1	Nitzschia_inconspicua|Nithil2_1674_g12774.t1	Nitzschia_inconspicua|Nithil2_1677_g12777.t1	Nitzschia_inconspicua|Nithil2_1678_g12778.t1	Nitzschia_inconspicua|Nithil2_1679_g12779.t1	Nitzschia_inconspicua|Nithil2_1680_g12780.t1	Nitzschia_inconspicua|Nithil2_1681_g12781.t1	Nitzschia_inconspicua|Nithil2_1682_g12782.t1	Nitzschia_inconspicua|Nithil2_1683_g12783.t1	Nitzschia_inconspicua|Nithil2_1684_g12784.t1	Nitzschia_inconspicua|Nithil2_1728_g12827.t1	Nitzschia_inconspicua|Nithil2_1730_g12829.t1	Nitzschia_inconspicua|Nithil2_17597_g80.t1	Nitzschia_inconspicua|Nithil2_19781_g2235.t1	Nitzschia_inconspicua|Nithil2_19819_g2271.t1	Nitzschia_inconspicua|Nithil2_1729_g12828.t1	Nitzschia_inconspicua|Nithil2_1628_g12728.t1
47	cluster47	19	0	0	Thalassiosira_pseudonana|XP_002291176.1	Thalassiosira_pseudonana|XP_002294071.1	Thalassiosira_pseudonana|XP_002294140.1	Thalassiosira_pseudonana|XP_002294052.1	Thalassiosira_pseudonana|XP_002293318.1	Thalassiosira_pseudonana|XP_002294168.1	Thalassiosira_pseudonana|XP_002294250.1	Thalassiosira_pseudonana|XP_002295913.1	Thalassiosira_pseudonana|XP_002285962.1	Thalassiosira_pseudonana|XP_002288306.1	Thalassiosira_pseudonana|XP_002293489.1	Thalassiosira_pseudonana|XP_002293482.1	Thalassiosira_pseudonana|XP_002293501.1	Thalassiosira_pseudonana|XP_002293509.1	Thalassiosira_pseudonana|XP_002294272.1	Thalassiosira_pseudonana|XP_002294041.1	Thalassiosira_pseudonana|XP_002291448.1	Thalassiosira_pseudonana|XP_002291447.1	Thalassiosira_pseudonana|XP_002294154.1
48	cluster48	19	0	0	Thalassiosira_pseudonana|XP_002294577.1	Fragilariopsis_cylindrus|OEU06360.1	Fragilariopsis_cylindrus|OEU07557.1	Fragilariopsis_cylindrus|OEU19187.1	Phaeodactylum_tricornutum|XP_002179832.1	Fragilariopsis_cylindrus|OEU07357.1	Fragilariopsis_cylindrus|OEU08038.1	Fragilariopsis_cylindrus|OEU09004.1	Fragilariopsis_cylindrus|OEU10805.1	Fragilariopsis_cylindrus|OEU10806.1	Fragilariopsis_cylindrus|OEU12049.1	Fragilariopsis_cylindrus|OEU19134.1	Fragilariopsis_cylindrus|OEU19185.1	Fragilariopsis_cylindrus|OEU19203.1	Fragilariopsis_cylindrus|OEU21527.1	Fragilariopsis_cylindrus|OEU10336.1	Fragilariopsis_cylindrus|OEU11182.1	Fragilariopsis_cylindrus|OEU12452.1	Fragilariopsis_cylindrus|OEU07551.1
49	cluster49	19	17	0.894737	Pseudonitzschia_multistriata|VEU38750.1	Fragilariopsis_cylindrus|OEU06184.1	Nitzschia_inconspicua|Nithil2_9461_g18424.t1	Nitzschia_inconspicua|Nithil2_23183_g31162.t1	Nitzschia_inconspicua|Nithil2_23254_g31233.t1	Nitzschia_inconspicua|Nithil2_23671_g31647.t1	Nitzschia_inconspicua|Nithil2_2661_g13741.t1	Nitzschia_inconspicua|Nithil2_3785_g3312.t1	Nitzschia_inconspicua|Nithil2_5916_g14939.t1	Nitzschia_inconspicua|Nithil2_9404_g18367.t1	Nitzschia_inconspicua|Nithil2_3784_g3311.t1	Nitzschia_inconspicua|Nithil2_21087_g29052.t2	Nitzschia_inconspicua|Nithil2_23184_g31163.t1	Nitzschia_inconspicua|Nithil2_23670_g31646.t1	Nitzschia_inconspicua|Nithil2_36637_g25948.t1	Nitzschia_inconspicua|Nithil2_9374_g18337.t1	Nitzschia_inconspicua|Nithil2_9405_g18368.t1	Nitzschia_inconspicua|Nithil2_23672_g31648.t1	Nitzschia_inconspicua|Nithil2_10915_g19860.t1
50	cluster50	19	19	1	Nitzschia_inconspicua|Nithil2_11140_g20085.t1	Nitzschia_inconspicua|Nithil2_2987_g14064.t1	Nitzschia_inconspicua|Nithil2_10912_g19857.t1	Nitzschia_inconspicua|Nithil2_10914_g19859.t1	Nitzschia_inconspicua|Nithil2_11101_g20046.t1	Nitzschia_inconspicua|Nithil2_11103_g20048.t1	Nitzschia_inconspicua|Nithil2_11134_g20079.t1	Nitzschia_inconspicua|Nithil2_11138_g20083.t1	Nitzschia_inconspicua|Nithil2_20367_g28343.t1	Nitzschia_inconspicua|Nithil2_22474_g30474.t1	Nitzschia_inconspicua|Nithil2_26276_g34495.t1	Nitzschia_inconspicua|Nithil2_2995_g14072.t1	Nitzschia_inconspicua|Nithil2_5833_g14857.t1	Nitzschia_inconspicua|Nithil2_9763_g18724.t1	Nitzschia_inconspicua|Nithil2_9793_g18752.t1	Nitzschia_inconspicua|Nithil2_9819_g18778.t1	Nitzschia_inconspicua|Nithil2_9821_g18780.t1	Nitzschia_inconspicua|Nithil2_9761_g18722.t1	Nitzschia_inconspicua|Nithil2_22562_g30557.t1
51	cluster51	19	1	0.0526316	Fragilariopsis_cylindrus|OEU19132.1	Fragilariopsis_cylindrus|OEU07579.1	Fragilariopsis_cylindrus|OEU07952.1	Fragilariopsis_cylindrus|OEU08530.1	Fragilariopsis_cylindrus|OEU08726.1	Fragilariopsis_cylindrus|OEU10311.1	Fragilariopsis_cylindrus|OEU10376.1	Fragilariopsis_cylindrus|OEU10377.1	Fragilariopsis_cylindrus|OEU11014.1	Fragilariopsis_cylindrus|OEU11651.1	Fragilariopsis_cylindrus|OEU11711.1	Fragilariopsis_cylindrus|OEU12627.1	Fragilariopsis_cylindrus|OEU14196.1	Fragilariopsis_cylindrus|OEU19282.1	Fragilariopsis_cylindrus|OEU23253.1	Fragilariopsis_cylindrus|OEU23307.1	Fragilariopsis_cylindrus|OEU23313.1	Fragilariopsis_cylindrus|OEU23575.1	Nitzschia_inconspicua|Nithil2_23080_g31061.t1
52	cluster52	19	0	0	Fragilariopsis_cylindrus|OEU11924.1	Fragilariopsis_cylindrus|OEU05811.1	Fragilariopsis_cylindrus|OEU06355.1	Fragilariopsis_cylindrus|OEU06656.1	Fragilariopsis_cylindrus|OEU07652.1	Fragilariopsis_cylindrus|OEU08237.1	Fragilariopsis_cylindrus|OEU11973.1	Fragilariopsis_cylindrus|OEU12102.1	Fragilariopsis_cylindrus|OEU13189.1	Fragilariopsis_cylindrus|OEU19175.1	Fragilariopsis_cylindrus|OEU21423.1	Fragilariopsis_cylindrus|OEU21883.1	Fragilariopsis_cylindrus|OEU23528.1	Fragilariopsis_cylindrus|OEU07703.1	Fragilariopsis_cylindrus|OEU12888.1	Fragilariopsis_cylindrus|OEU19200.1	Fragilariopsis_cylindrus|OEU09042.1	Fragilariopsis_cylindrus|OEU09658.1	Fragilariopsis_cylindrus|OEU07947.1
53	cluster53	18	0	0	Thalassiosira_pseudonana|XP_002295880.1	Thalassiosira_pseudonana|XP_002286173.1	Thalassiosira_pseudonana|XP_002286763.1	Thalassiosira_pseudonana|XP_002286792.1	Thalassiosira_pseudonana|XP_002288372.1	Thalassiosira_pseudonana|XP_002289239.1	Thalassiosira_pseudonana|XP_002292195.1	Thalassiosira_pseudonana|XP_002292350.1	Thalassiosira_pseudonana|XP_002293552.1	Thalassiosira_pseudonana|XP_002295776.1	Thalassiosira_pseudonana|XP_002295877.1	Thalassiosira_pseudonana|XP_002295986.1	Thalassiosira_pseudonana|XP_002296230.1	Thalassiosira_pseudonana|XP_002296338.1	Thalassiosira_pseudonana|XP_002293214.1	Thalassiosira_pseudonana|XP_002286755.1	Thalassiosira_pseudonana|XP_002293611.1	Thalassiosira_pseudonana|XP_002294737.1
54	cluster54	18	2	0.111111	Thalassiosira_pseudonana|XP_002293595.1	Thalassiosira_pseudonana|XP_002286056.1	Thalassiosira_pseudonana|XP_002286632.1	Thalassiosira_pseudonana|XP_002287437.1	Thalassiosira_pseudonana|XP_002290142.1	Thalassiosira_pseudonana|XP_002290596.1	Thalassiosira_pseudonana|XP_002290791.1	Thalassiosira_pseudonana|XP_002292009.1	Thalassiosira_pseudonana|XP_002293463.1	Thalassiosira_pseudonana|XP_002293464.1	Thalassiosira_pseudonana|XP_002293499.1	Nitzschia_inconspicua|Nithil2_9109_g18072.t1	Nitzschia_inconspicua|Nithil2_9133_g18096.t1	Fragilariopsis_cylindrus|OEU16649.1	Pseudonitzschia_multistriata|VEU38890.1	Fragilariopsis_cylindrus|OEU06027.1	Phaeodactylum_tricornutum|XP_002182044.1	Fragilariopsis_cylindrus|OEU12791.1
55	cluster55	18	14	0.777778	Thalassiosira_pseudonana|XP_002287638.1	Phaeodactylum_tricornutum|XP_002176544.1	Pseudonitzschia_multistriata|VEU44876.1	Nitzschia_inconspicua|Nithil2_19845_g2297.t1	Fragilariopsis_cylindrus|OEU21295.1	Nitzschia_inconspicua|Nithil2_19837_g2289.t1	Nitzschia_inconspicua|Nithil2_2438_g13521.t1	Nitzschia_inconspicua|Nithil2_17634_g116.t1	Nitzschia_inconspicua|Nithil2_19182_g1640.t1	Nitzschia_inconspicua|Nithil2_19844_g2296.t1	Nitzschia_inconspicua|Nithil2_21922_g29872.t1	Nitzschia_inconspicua|Nithil2_21927_g29876.t1	Nitzschia_inconspicua|Nithil2_25843_g34067.t1	Nitzschia_inconspicua|Nithil2_8752_g17716.t1	Nitzschia_inconspicua|Nithil2_8753_g17717.t1	Nitzschia_inconspicua|Nithil2_21921_g29871.t1	Nitzschia_inconspicua|Nithil2_2437_g13520.t1	Nitzschia_inconspicua|Nithil2_11122_g20067.t1
56	cluster56	18	2	0.111111	Thalassiosira_pseudonana|XP_002288196.1	Phaeodactylum_tricornutum|XP_002179505.1	Phaeodactylum_tricornutum|XP_002179286.1	Pseudonitzschia_multistriata|VEU41387.1	Pseudonitzschia_multistriata|VEU41357.1	Pseudonitzschia_multistriata|VEU35556.1	Nitzschia_inconspicua|Nithil2_20937_g28902.t1	Nitzschia_inconspicua|Nithil2_20879_g28847.t1	Fragilariopsis_cylindrus|OEU22201.1	Fragilariopsis_cylindrus|OEU22162.1	Fragilariopsis_cylindrus|OEU20881.1	Fragilariopsis_cylindrus|OEU12208.1	Fragilariopsis_cylindrus|OEU05907.1	Thalassiosira_pseudonana|XP_002295814.1	Thalassiosira_pseudonana|XP_002295724.1	Thalassiosira_pseudonana|XP_002296170.1	Thalassiosira_pseudonana|XP_002293834.1	Thalassiosira_pseudonana|XP_002293009.1
57	cluster57	18	4	0.222222	Pseudonitzschia_multistriata|VEU39649.1	Pseudonitzschia_multistriata|VEU44794.1	Nitzschia_inconspicua|Nithil2_9520_g18482.t1	Nitzschia_inconspicua|Nithil2_4868_g4371.t1	Nitzschia_inconspicua|Nithil2_6564_g15577.t1	Phaeodactylum_tricornutum|XP_002185040.1	Nitzschia_inconspicua|Nithil2_10872_g19817.t1	Fragilariopsis_cylindrus|OEU08253.1	Fragilariopsis_cylindrus|OEU07582.1	Phaeodactylum_tricornutum|XP_002180529.1	Phaeodactylum_tricornutum|XP_002180726.1	Phaeodactylum_tricornutum|XP_002180727.1	Phaeodactylum_tricornutum|XP_002180728.1	Phaeodactylum_tricornutum|XP_002182023.1	Phaeodactylum_tricornutum|XP_002183395.1	Phaeodactylum_tricornutum|XP_002185041.1	Phaeodactylum_tricornutum|XP_002186370.1	Fragilariopsis_cylindrus|OEU07118.1
58	cluster58	18	0	0	Pseudonitzschia_multistriata|VEU41453.1	Pseudonitzschia_multistriata|VEU34286.1	Pseudonitzschia_multistriata|VEU36945.1	Pseudonitzschia_multistriata|VEU40844.1	Pseudonitzschia_multistriata|VEU40267.1	Fragilariopsis_cylindrus|OEU20439.1	Fragilariopsis_cylindrus|OEU20418.1	Fragilariopsis_cylindrus|OEU20409.1	Fragilariopsis_cylindrus|OEU19596.1	Fragilariopsis_cylindrus|OEU18952.1	Fragilariopsis_cylindrus|OEU17797.1	Fragilariopsis_cylindrus|OEU13132.1	Fragilariopsis_cylindrus|OEU07506.1	Fragilariopsis_cylindrus|OEU09046.1	Fragilariopsis_cylindrus|OEU10447.1	Fragilariopsis_cylindrus|OEU07473.1	Fragilariopsis_cylindrus|OEU10957.1	Fragilariopsis_cylindrus|OEU12809.1
59	cluster59	18	15	0.833333	Pseudonitzschia_multistriata|VEU37086.1	Phaeodactylum_tricornutum|XP_002181272.1	Nitzschia_inconspicua|Nithil2_18666_g1128.t1	Fragilariopsis_cylindrus|OEU13668.1	Nitzschia_inconspicua|Nithil2_18317_g783.t1	Nitzschia_inconspicua|Nithil2_21169_g29128.t1	Nitzschia_inconspicua|Nithil2_22287_g30222.t1	Nitzschia_inconspicua|Nithil2_23850_g31822.t1	Nitzschia_inconspicua|Nithil2_25070_g33047.t1	Nitzschia_inconspicua|Nithil2_25715_g33944.t1	Nitzschia_inconspicua|Nithil2_2771_g13850.t1	Nitzschia_inconspicua|Nithil2_29169_g37395.t1	Nitzschia_inconspicua|Nithil2_30677_g38882.t1	Nitzschia_inconspicua|Nithil2_37516_g26811.t1	Nitzschia_inconspicua|Nithil2_4121_g3644.t1	Nitzschia_inconspicua|Nithil2_4424_g3939.t1	Nitzschia_inconspicua|Nithil2_4426_g3941.t1	Nitzschia_inconspicua|Nithil2_8965_g17928.t1
60	cluster60	18	0	0	Fragilariopsis_cylindrus|OEU21515.1	Fragilariopsis_cylindrus|OEU08143.1	Fragilariopsis_cylindrus|OEU11868.1	Fragilariopsis_cylindrus|OEU06746.1	Fragilariopsis_cylindrus|OEU10357.1	Fragilariopsis_cylindrus|OEU18250.1	Fragilariopsis_cylindrus|OEU07243.1	Fragilariopsis_cylindrus|OEU08118.1	Fragilariopsis_cylindrus|OEU08158.1	Fragilariopsis_cylindrus|OEU08671.1	Fragilariopsis_cylindrus|OEU10339.1	Fragilariopsis_cylindrus|OEU10412.1	Fragilariopsis_cylindrus|OEU11403.1	Fragilariopsis_cylindrus|OEU11793.1	Fragilariopsis_cylindrus|OEU22928.1	Fragilariopsis_cylindrus|OEU23208.1	Fragilariopsis_cylindrus|OEU23570.1	Fragilariopsis_cylindrus|OEU09354.1
61	cluster61	18	8	0.444444	Phaeodactylum_tricornutum|XP_002183008.1	Phaeodactylum_tricornutum|XP_002182998.1	Phaeodactylum_tricornutum|XP_002183005.1	Phaeodactylum_tricornutum|XP_002183006.1	Phaeodactylum_tricornutum|XP_002183007.1	Phaeodactylum_tricornutum|XP_002183009.1	Phaeodactylum_tricornutum|XP_002183010.1	Phaeodactylum_tricornutum|XP_002183011.1	Phaeodactylum_tricornutum|XP_002185096.1	Phaeodactylum_tricornutum|XP_002185099.1	Nitzschia_inconspicua|Nithil2_22479_g30479.t1	Nitzschia_inconspicua|Nithil2_22935_g30918.t1	Nitzschia_inconspicua|Nithil2_5277_g14311.t1	Nitzschia_inconspicua|Nithil2_5274_g14308.t1	Nitzschia_inconspicua|Nithil2_22501_g30499.t1	Nitzschia_inconspicua|Nithil2_10241_g19196.t1	Nitzschia_inconspicua|Nithil2_22876_g30861.t1	Nitzschia_inconspicua|Nithil2_5275_g14309.t1
62	cluster62	18	17	0.944444	Phaeodactylum_tricornutum|XP_002185808.1	Nitzschia_inconspicua|Nithil2_5721_g14745.t1	Nitzschia_inconspicua|Nithil2_10291_g19246.t1	Nitzschia_inconspicua|Nithil2_20835_g28803.t1	Nitzschia_inconspicua|Nithil2_3703_g3230.t1	Nitzschia_inconspicua|Nithil2_9333_g18296.t1	Nitzschia_inconspicua|Nithil2_11070_g20015.t1	Nitzschia_inconspicua|Nithil2_11130_g20075.t1	Nitzschia_inconspicua|Nithil2_31041_g24822.t1	Nitzschia_inconspicua|Nithil2_36192_g25509.t1	Nitzschia_inconspicua|Nithil2_3758_g3285.t1	Nitzschia_inconspicua|Nithil2_3770_g3297.t1	Nitzschia_inconspicua|Nithil2_9224_g18187.t1	Nitzschia_inconspicua|Nithil2_9747_g18708.t1	Nitzschia_inconspicua|Nithil2_9882_g18840.t1	Nitzschia_inconspicua|Nithil2_22170_g30108.t1	Nitzschia_inconspicua|Nithil2_11069_g20014.t1	Nitzschia_inconspicua|Nithil2_3783_g3310.t1
63	cluster63	18	11	0.611111	Nitzschia_inconspicua|Nithil2_25178_g33155.t1	Nitzschia_inconspicua|Nithil2_22007_g29955.t1	Nitzschia_inconspicua|Nithil2_22854_g30840.t1	Nitzschia_inconspicua|Nithil2_23209_g31188.t1	Nitzschia_inconspicua|Nithil2_37149_g26447.t1	Nitzschia_inconspicua|Nithil2_25179_g33156.t1	Nitzschia_inconspicua|Nithil2_22006_g29954.t1	Nitzschia_inconspicua|Nithil2_22853_g30839.t1	Nitzschia_inconspicua|Nithil2_24397_g32389.t1	Nitzschia_inconspicua|Nithil2_24400_g32392.t1	Nitzschia_inconspicua|Nithil2_26277_g34496.t1	Fragilariopsis_cylindrus|OEU07708.1	Fragilariopsis_cylindrus|OEU05946.1	Fragilariopsis_cylindrus|OEU05820.1	Fragilariopsis_cylindrus|OEU08487.1	Fragilariopsis_cylindrus|OEU14896.1	Fragilariopsis_cylindrus|OEU18475.1	Fragilariopsis_cylindrus|OEU07707.1
64	cluster64	17	0	0	Thalassiosira_pseudonana|XP_002290877.1	Thalassiosira_pseudonana|XP_002288035.1	Thalassiosira_pseudonana|XP_002288981.1	Thalassiosira_pseudonana|XP_002289435.1	Thalassiosira_pseudonana|XP_002289608.1	Thalassiosira_pseudonana|XP_002290256.1	Thalassiosira_pseudonana|XP_002290433.1	Thalassiosira_pseudonana|XP_002292578.1	Thalassiosira_pseudonana|XP_002293132.1	Thalassiosira_pseudonana|XP_002295112.1	Thalassiosira_pseudonana|XP_002296082.1	Thalassiosira_pseudonana|XP_002296343.1	Thalassiosira_pseudonana|XP_002288686.1	Thalassiosira_pseudonana|XP_002295158.1	Thalassiosira_pseudonana|XP_002289301.1	Phaeodactylum_tricornutum|XP_002180580.1	Fragilariopsis_cylindrus|OEU09113.1
65	cluster65	17	2	0.117647	Thalassiosira_pseudonana|XP_002286146.1	Phaeodactylum_tricornutum|XP_002181803.1	Pseudonitzschia_multistriata|VEU41326.1	Nitzschia_inconspicua|Nithil2_2600_g13681.t1	Fragilariopsis_cylindrus|OEU20911.1	Phaeodactylum_tricornutum|XP_002181229.1	Phaeodactylum_tricornutum|XP_002181405.1	Phaeodactylum_tricornutum|XP_002181624.1	Phaeodactylum_tricornutum|XP_002184135.1	Phaeodactylum_tricornutum|XP_002184820.1	Pseudonitzschia_multistriata|VEU39418.1	Pseudonitzschia_multistriata|VEU39417.1	Fragilariopsis_cylindrus|OEU20243.1	Phaeodactylum_tricornutum|XP_002176785.1	Phaeodactylum_tricornutum|XP_002179901.1	Phaeodactylum_tricornutum|XP_002184222.1	Nitzschia_inconspicua|Nithil2_23906_g31876.t1
66	cluster66	17	17	1	Nitzschia_inconspicua|Nithil2_21606_g29560.t1	Nitzschia_inconspicua|Nithil2_21609_g29563.t1	Nitzschia_inconspicua|Nithil2_21830_g29782.t1	Nitzschia_inconspicua|Nithil2_21831_g29783.t1	Nitzschia_inconspicua|Nithil2_29185_g37411.t1	Nitzschia_inconspicua|Nithil2_21832_g29784.t1	Nitzschia_inconspicua|Nithil2_21608_g29562.t1	Nitzschia_inconspicua|Nithil2_21605_g29559.t1	Nitzschia_inconspicua|Nithil2_21607_g29561.t1	Nitzschia_inconspicua|Nithil2_3242_g2778.t1	Nitzschia_inconspicua|Nithil2_36971_g26279.t1	Nitzschia_inconspicua|Nithil2_4960_g4458.t1	Nitzschia_inconspicua|Nithil2_4964_g4462.t1	Nitzschia_inconspicua|Nithil2_6650_g15662.t1	Nitzschia_inconspicua|Nithil2_6655_g15667.t1	Nitzschia_inconspicua|Nithil2_6656_g15668.t1	Nitzschia_inconspicua|Nithil2_17786_g264.t1
67	cluster67	17	14	0.823529	Nitzschia_inconspicua|Nithil2_2095_g13187.t1	Nitzschia_inconspicua|Nithil2_2091_g13183.t1	Nitzschia_inconspicua|Nithil2_2662_g13742.t1	Nitzschia_inconspicua|Nithil2_35922_g25243.t1	Nitzschia_inconspicua|Nithil2_5684_g14708.t1	Nitzschia_inconspicua|Nithil2_2663_g13743.t1	Nitzschia_inconspicua|Nithil2_2092_g13184.t1	Nitzschia_inconspicua|Nithil2_2094_g13186.t1	Nitzschia_inconspicua|Nithil2_22374_g30309.t1	Nitzschia_inconspicua|Nithil2_31016_g24797.t1	Nitzschia_inconspicua|Nithil2_5148_g4642.t1	Nitzschia_inconspicua|Nithil2_5681_g14705.t1	Nitzschia_inconspicua|Nithil2_5912_g14935.t1	Fragilariopsis_cylindrus|OEU12314.1	Fragilariopsis_cylindrus|OEU08755.1	Fragilariopsis_cylindrus|OEU16685.1	Nitzschia_inconspicua|Nithil2_11112_g20057.t1
68	cluster68	17	17	1	Nitzschia_inconspicua|Nithil2_30750_g38953.t1	Nitzschia_inconspicua|Nithil2_23202_g31181.t1	Nitzschia_inconspicua|Nithil2_23242_g31221.t1	Nitzschia_inconspicua|Nithil2_23266_g31245.t1	Nitzschia_inconspicua|Nithil2_24404_g32396.t1	Nitzschia_inconspicua|Nithil2_2440_g13523.t1	Nitzschia_inconspicua|Nithil2_24918_g32896.t1	Nitzschia_inconspicua|Nithil2_30333_g38545.t1	Nitzschia_inconspicua|Nithil2_30746_g38949.t1	Nitzschia_inconspicua|Nithil2_30748_g38951.t1	Nitzschia_inconspicua|Nithil2_30758_g38961.t1	Nitzschia_inconspicua|Nithil2_4717_g4227.t1	Nitzschia_inconspicua|Nithil2_17951_g424.t1	Nitzschia_inconspicua|Nithil2_37533_g26828.t1	Nitzschia_inconspicua|Nithil2_1646_g12746.t1	Nitzschia_inconspicua|Nithil2_5276_g14310.t1	Nitzschia_inconspicua|Nithil2_9296_g18259.t1
69	cluster69	16	0	0	Thalassiosira_pseudonana|XP_002293845.1	Thalassiosira_pseudonana|XP_002287090.1	Thalassiosira_pseudonana|XP_002288317.1	Thalassiosira_pseudonana|XP_002290126.1	Thalassiosira_pseudonana|XP_002290127.1	Thalassiosira_pseudonana|XP_002293155.1	Thalassiosira_pseudonana|XP_002293498.1	Thalassiosira_pseudonana|XP_002293665.1	Thalassiosira_pseudonana|XP_002293846.1	Thalassiosira_pseudonana|XP_002294814.1	Thalassiosira_pseudonana|XP_002294998.1	Thalassiosira_pseudonana|XP_002294999.1	Thalassiosira_pseudonana|XP_002295766.1	Thalassiosira_pseudonana|XP_002287089.1	Thalassiosira_pseudonana|XP_002290437.1	Thalassiosira_pseudonana|XP_002293843.1
70	cluster70	16	2	0.125	Thalassiosira_pseudonana|XP_002289116.1	Thalassiosira_pseudonana|XP_002286520.1	Thalassiosira_pseudonana|XP_002289118.1	Thalassiosira_pseudonana|XP_002291194.1	Thalassiosira_pseudonana|XP_002293110.1	Thalassiosira_pseudonana|XP_002292750.1	Thalassiosira_pseudonana|XP_002290677.1	Thalassiosira_pseudonana|XP_002294519.1	Thalassiosira_pseudonana|XP_002295440.1	Thalassiosira_pseudonana|XP_002292366.1	Thalassiosira_pseudonana|XP_002287617.1	Thalassiosira_pseudonana|XP_002291193.1	Nitzschia_inconspicua|Nithil2_2626_g13706.t1	Pseudonitzschia_multistriata|VEU44277.1	Fragilariopsis_cylindrus|OEU18095.1	Nitzschia_inconspicua|Nithil2_4187_g3710.t1
71	cluster71	16	2	0.125	Thalassiosira_pseudonana|XP_002295817.1	Phaeodactylum_tricornutum|XP_002179501.1	Phaeodactylum_tricornutum|XP_002179289.1	Phaeodactylum_tricornutum|XP_002177514.1	Pseudonitzschia_multistriata|VEU41388.1	Nitzschia_inconspicua|Nithil2_20938_g28903.t1	Nitzschia_inconspicua|Nithil2_20528_g28499.t1	Fragilariopsis_cylindrus|OEU22202.1	Fragilariopsis_cylindrus|OEU22161.1	Fragilariopsis_cylindrus|OEU20880.1	Fragilariopsis_cylindrus|OEU12207.1	Thalassiosira_pseudonana|XP_002294009.1	Thalassiosira_pseudonana|XP_002293182.1	Thalassiosira_pseudonana|XP_002296074.1	Thalassiosira_pseudonana|XP_002288694.1	Thalassiosira_pseudonana|XP_002296167.1
72	cluster72	16	13	0.8125	Thalassiosira_pseudonana|XP_002295825.1	Phaeodactylum_tricornutum|XP_002176536.1	Nitzschia_inconspicua|Nithil2_3018_g14095.t1	Fragilariopsis_cylindrus|OEU20872.1	Nitzschia_inconspicua|Nithil2_22347_g30282.t1	Nitzschia_inconspicua|Nithil2_22366_g30301.t1	Nitzschia_inconspicua|Nithil2_36076_g25396.t1	Nitzschia_inconspicua|Nithil2_36137_g25456.t1	Nitzschia_inconspicua|Nithil2_5179_g4673.t1	Nitzschia_inconspicua|Nithil2_9895_g18853.t1	Nitzschia_inconspicua|Nithil2_11118_g20063.t1	Nitzschia_inconspicua|Nithil2_22339_g30274.t1	Nitzschia_inconspicua|Nithil2_26399_g34615.t1	Nitzschia_inconspicua|Nithil2_36090_g25410.t1	Nitzschia_inconspicua|Nithil2_36091_g25411.t1	Nitzschia_inconspicua|Nithil2_5170_g4664.t1
73	cluster73	16	2	0.125	Nitzschia_inconspicua|Nithil2_30756_g38959.t1	Nitzschia_inconspicua|Nithil2_30763_g38966.t1	Phaeodactylum_tricornutum|XP_002180107.1	Pseudonitzschia_multistriata|VEU34339.1	Phaeodactylum_tricornutum|XP_002180923.1	Fragilariopsis_cylindrus|OEU10676.1	Phaeodactylum_tricornutum|XP_002180924.1	Fragilariopsis_cylindrus|OEU11902.1	Fragilariopsis_cylindrus|OEU12518.1	Fragilariopsis_cylindrus|OEU14898.1	Fragilariopsis_cylindrus|OEU21534.1	Phaeodactylum_tricornutum|XP_002178440.1	Phaeodactylum_tricornutum|XP_002182778.1	Phaeodactylum_tricornutum|XP_002185805.1	Phaeodactylum_tricornutum|XP_002182782.1	Fragilariopsis_cylindrus|OEU13863.1
74	cluster74	16	0	0	Fragilariopsis_cylindrus|OEU17970.1	Fragilariopsis_cylindrus|OEU06574.1	Fragilariopsis_cylindrus|OEU06442.1	Fragilariopsis_cylindrus|OEU11076.1	Fragilariopsis_cylindrus|OEU11102.1	Fragilariopsis_cylindrus|OEU14789.1	Fragilariopsis_cylindrus|OEU19419.1	Fragilariopsis_cylindrus|OEU06822.1	Fragilariopsis_cylindrus|OEU06282.1	Fragilariopsis_cylindrus|OEU07773.1	Fragilariopsis_cylindrus|OEU10457.1	Fragilariopsis_cylindrus|OEU11067.1	Fragilariopsis_cylindrus|OEU12554.1	Fragilariopsis_cylindrus|OEU12915.1	Fragilariopsis_cylindrus|OEU16696.1	Fragilariopsis_cylindrus|OEU23423.1
75	cluster75	16	0	0	Pseudonitzschia_multistriata|VEU37625.1	Fragilariopsis_cylindrus|OEU07433.1	Pseudonitzschia_multistriata|VEU36052.1	Fragilariopsis_cylindrus|OEU06938.1	Fragilariopsis_cylindrus|OEU06156.1	Fragilariopsis_cylindrus|OEU14844.1	Fragilariopsis_cylindrus|OEU21679.1	Fragilariopsis_cylindrus|OEU09790.1	Fragilariopsis_cylindrus|OEU12619.1	Fragilariopsis_cylindrus|OEU21535.1	Fragilariopsis_cylindrus|OEU07734.1	Fragilariopsis_cylindrus|OEU08633.1	Fragilariopsis_cylindrus|OEU21700.1	Fragilariopsis_cylindrus|OEU21676.1	Fragilariopsis_cylindrus|OEU20309.1	Fragilariopsis_cylindrus|OEU18704.1
76	cluster76	16	0	0	Pseudonitzschia_multistriata|VEU42099.1	Fragilariopsis_cylindrus|OEU14400.1	Fragilariopsis_cylindrus|OEU05975.1	Fragilariopsis_cylindrus|OEU05888.1	Fragilariopsis_cylindrus|OEU05880.1	Fragilariopsis_cylindrus|OEU23630.1	Fragilariopsis_cylindrus|OEU06266.1	Fragilariopsis_cylindrus|OEU06202.1	Fragilariopsis_cylindrus|OEU07202.1	Fragilariopsis_cylindrus|OEU08595.1	Fragilariopsis_cylindrus|OEU10943.1	Fragilariopsis_cylindrus|OEU15937.1	Fragilariopsis_cylindrus|OEU18065.1	Fragilariopsis_cylindrus|OEU23360.1	Fragilariopsis_cylindrus|OEU06354.1	Fragilariopsis_cylindrus|OEU11328.1
77	cluster77	16	16	1	Nitzschia_inconspicua|Nithil2_3631_g3162.t1	Nitzschia_inconspicua|Nithil2_29336_g37561.t1	Nitzschia_inconspicua|Nithil2_30755_g38958.t1	Nitzschia_inconspicua|Nithil2_26329_g34546.t1	Nitzschia_inconspicua|Nithil2_30762_g38965.t1	Nitzschia_inconspicua|Nithil2_3749_g3276.t1	Nitzschia_inconspicua|Nithil2_6106_g15127.t1	Nitzschia_inconspicua|Nithil2_23632_g31608.t1	Nitzschia_inconspicua|Nithil2_24518_g32507.t1	Nitzschia_inconspicua|Nithil2_3764_g3291.t1	Nitzschia_inconspicua|Nithil2_18760_g1222.t1	Nitzschia_inconspicua|Nithil2_30754_g38957.t1	Nitzschia_inconspicua|Nithil2_30761_g38964.t1	Nitzschia_inconspicua|Nithil2_36402_g25714.t1	Nitzschia_inconspicua|Nithil2_3748_g3275.t1	Nitzschia_inconspicua|Nithil2_3765_g3292.t1
78	cluster78	16	16	1	Nitzschia_inconspicua|Nithil2_24125_g32093.t1	Nitzschia_inconspicua|Nithil2_24118_g32086.t1	Nitzschia_inconspicua|Nithil2_24121_g32089.t1	Nitzschia_inconspicua|Nithil2_24123_g32091.t1	Nitzschia_inconspicua|Nithil2_24127_g32095.t1	Nitzschia_inconspicua|Nithil2_24129_g32097.t1	Nitzschia_inconspicua|Nithil2_24139_g32107.t1	Nitzschia_inconspicua|Nithil2_24141_g32109.t1	Nitzschia_inconspicua|Nithil2_24143_g32111.t1	Nitzschia_inconspicua|Nithil2_24145_g32113.t1	Nitzschia_inconspicua|Nithil2_24147_g32115.t1	Nitzschia_inconspicua|Nithil2_9865_g18823.t1	Nitzschia_inconspicua|Nithil2_9867_g18825.t1	Nitzschia_inconspicua|Nithil2_9869_g18827.t1	Nitzschia_inconspicua|Nithil2_9871_g18829.t1	Nitzschia_inconspicua|Nithil2_9873_g18831.t1
79	cluster79	16	0	0	Fragilariopsis_cylindrus|OEU09091.1	Fragilariopsis_cylindrus|OEU06381.1	Fragilariopsis_cylindrus|OEU07115.1	Fragilariopsis_cylindrus|OEU07188.1	Fragilariopsis_cylindrus|OEU07412.1	Fragilariopsis_cylindrus|OEU09276.1	Fragilariopsis_cylindrus|OEU12086.1	Fragilariopsis_cylindrus|OEU12087.1	Fragilariopsis_cylindrus|OEU12940.1	Fragilariopsis_cylindrus|OEU12947.1	Fragilariopsis_cylindrus|OEU12948.1	Fragilariopsis_cylindrus|OEU14534.1	Fragilariopsis_cylindrus|OEU18324.1	Fragilariopsis_cylindrus|OEU19451.1	Fragilariopsis_cylindrus|OEU19555.1	Fragilariopsis_cylindrus|OEU23106.1
80	cluster80	15	0	0	Thalassiosira_pseudonana|XP_002287163.1	Thalassiosira_pseudonana|XP_002287165.1	Thalassiosira_pseudonana|XP_002293083.1	Thalassiosira_pseudonana|XP_002293234.1	Thalassiosira_pseudonana|XP_002291650.1	Thalassiosira_pseudonana|XP_002286431.1	Thalassiosira_pseudonana|XP_002293276.1	Thalassiosira_pseudonana|XP_002293431.1	Thalassiosira_pseudonana|XP_002293617.1	Thalassiosira_pseudonana|XP_002296310.1	Thalassiosira_pseudonana|XP_002293651.1	Thalassiosira_pseudonana|XP_002292150.1	Thalassiosira_pseudonana|XP_002293274.1	Thalassiosira_pseudonana|XP_002293239.1	Pseudonitzschia_multistriata|VEU36067.1
81	cluster81	15	2	0.133333	Thalassiosira_pseudonana|XP_002295813.1	Thalassiosira_pseudonana|XP_002288195.1	Thalassiosira_pseudonana|XP_002290856.1	Thalassiosira_pseudonana|XP_002293833.1	Thalassiosira_pseudonana|XP_002296171.1	Nitzschia_inconspicua|Nithil2_20859_g28827.t1	Nitzschia_inconspicua|Nithil2_20828_g28796.t1	Phaeodactylum_tricornutum|XP_002179551.1	Phaeodactylum_tricornutum|XP_002179210.1	Pseudonitzschia_multistriata|VEU44700.1	Pseudonitzschia_multistriata|VEU41354.1	Fragilariopsis_cylindrus|OEU22159.1	Fragilariopsis_cylindrus|OEU20878.1	Fragilariopsis_cylindrus|OEU12210.1	Fragilariopsis_cylindrus|OEU07912.1
82	cluster82	15	5	0.333333	Thalassiosira_pseudonana|XP_002290700.1	Thalassiosira_pseudonana|XP_002295920.1	Pseudonitzschia_multistriata|VEU34431.1	Nitzschia_inconspicua|Nithil2_10939_g19884.t1	Phaeodactylum_tricornutum|XP_002183269.1	Fragilariopsis_cylindrus|OEU10496.1	Phaeodactylum_tricornutum|XP_002184376.1	Phaeodactylum_tricornutum|XP_002184375.1	Nitzschia_inconspicua|Nithil2_10910_g19855.t1	Nitzschia_inconspicua|Nithil2_20476_g28450.t1	Fragilariopsis_cylindrus|OEU09690.1	Fragilariopsis_cylindrus|OEU09730.1	Fragilariopsis_cylindrus|OEU15309.1	Nitzschia_inconspicua|Nithil2_20583_g28553.t1	Nitzschia_inconspicua|Nithil2_20581_g28551.t1
83	cluster83	15	0	0	Thalassiosira_pseudonana|XP_002295487.1	Fragilariopsis_cylindrus|OEU18156.1	Fragilariopsis_cylindrus|OEU06166.1	Fragilariopsis_cylindrus|OEU07146.1	Fragilariopsis_cylindrus|OEU07288.1	Fragilariopsis_cylindrus|OEU09335.1	Fragilariopsis_cylindrus|OEU10464.1	Fragilariopsis_cylindrus|OEU10860.1	Fragilariopsis_cylindrus|OEU12834.1	Fragilariopsis_cylindrus|OEU08100.1	Fragilariopsis_cylindrus|OEU08631.1	Fragilariopsis_cylindrus|OEU11365.1	Fragilariopsis_cylindrus|OEU11674.1	Fragilariopsis_cylindrus|OEU11751.1	Fragilariopsis_cylindrus|OEU14461.1
84	cluster84	15	15	1	Nitzschia_inconspicua|Nithil2_1714_g12814.t1	Nitzschia_inconspicua|Nithil2_11133_g20078.t1	Nitzschia_inconspicua|Nithil2_1641_g12741.t1	Nitzschia_inconspicua|Nithil2_1716_g12816.t1	Nitzschia_inconspicua|Nithil2_17756_g236.t1	Nitzschia_inconspicua|Nithil2_18465_g930.t1	Nitzschia_inconspicua|Nithil2_30551_g38757.t1	Nitzschia_inconspicua|Nithil2_35641_g24964.t1	Nitzschia_inconspicua|Nithil2_4238_g3761.t1	Nitzschia_inconspicua|Nithil2_5188_g4682.t1	Nitzschia_inconspicua|Nithil2_9863_g18821.t1	Nitzschia_inconspicua|Nithil2_22222_g30158.t1	Nitzschia_inconspicua|Nithil2_1642_g12742.t1	Nitzschia_inconspicua|Nithil2_30773_g38976.t1	Nitzschia_inconspicua|Nithil2_3342_g2875.t1
85	cluster85	14	2	0.142857	Thalassiosira_pseudonana|XP_002288693.1	Thalassiosira_pseudonana|XP_002290419.1	Thalassiosira_pseudonana|XP_002294008.1	Thalassiosira_pseudonana|XP_002295818.1	Thalassiosira_pseudonana|XP_002296166.1	Pseudonitzschia_multistriata|VEU41353.1	Nitzschia_inconspicua|Nithil2_20858_g28826.t1	Nitzschia_inconspicua|Nithil2_20827_g28795.t1	Fragilariopsis_cylindrus|OEU22158.1	Phaeodactylum_tricornutum|XP_002179427.1	Phaeodactylum_tricornutum|XP_002179202.1	Fragilariopsis_cylindrus|OEU07452.1	Fragilariopsis_cylindrus|OEU12209.1	Fragilariopsis_cylindrus|OEU20879.1
86	cluster86	14	13	0.928571	Pseudonitzschia_multistriata|VEU35745.1	Nitzschia_inconspicua|Nithil2_26012_g34235.t1	Nitzschia_inconspicua|Nithil2_26008_g34231.t1	Nitzschia_inconspicua|Nithil2_26011_g34234.t1	Nitzschia_inconspicua|Nithil2_26061_g34283.t1	Nitzschia_inconspicua|Nithil2_26164_g34384.t1	Nitzschia_inconspicua|Nithil2_26203_g34423.t1	Nitzschia_inconspicua|Nithil2_26247_g34466.t1	Nitzschia_inconspicua|Nithil2_26256_g34475.t1	Nitzschia_inconspicua|Nithil2_11000_g19945.t1	Nitzschia_inconspicua|Nithil2_26015_g34238.t1	Nitzschia_inconspicua|Nithil2_26038_g34260.t1	Nitzschia_inconspicua|Nithil2_26039_g34261.t1	Nitzschia_inconspicua|Nithil2_26202_g34422.t1
87	cluster87	14	0	0	Phaeodactylum_tricornutum|XP_002183260.1	Phaeodactylum_tricornutum|XP_002178350.1	Phaeodactylum_tricornutum|XP_002183136.1	Phaeodactylum_tricornutum|XP_002183137.1	Phaeodactylum_tricornutum|XP_002183262.1	Phaeodactylum_tricornutum|XP_002177914.1	Phaeodactylum_tricornutum|XP_002177602.1	Phaeodactylum_tricornutum|XP_002177913.1	Phaeodactylum_tricornutum|XP_002178652.1	Phaeodactylum_tricornutum|XP_002183758.1	Phaeodactylum_tricornutum|XP_002177659.1	Phaeodactylum_tricornutum|XP_002179039.1	Phaeodactylum_tricornutum|XP_002177660.1	Phaeodactylum_tricornutum|XP_002179038.1
88	cluster88	14	14	1	Nitzschia_inconspicua|Nithil2_9057_g18020.t1	Nitzschia_inconspicua|Nithil2_25365_g33335.t1	Nitzschia_inconspicua|Nithil2_2831_g13910.t1	Nitzschia_inconspicua|Nithil2_30769_g38972.t1	Nitzschia_inconspicua|Nithil2_30770_g38973.t1	Nitzschia_inconspicua|Nithil2_37449_g26744.t1	Nitzschia_inconspicua|Nithil2_37450_g26745.t1	Nitzschia_inconspicua|Nithil2_37451_g26746.t1	Nitzschia_inconspicua|Nithil2_5607_g14632.t1	Nitzschia_inconspicua|Nithil2_5608_g14633.t1	Nitzschia_inconspicua|Nithil2_9054_g18017.t1	Nitzschia_inconspicua|Nithil2_9058_g18021.t1	Nitzschia_inconspicua|Nithil2_9734_g18695.t1	Nitzschia_inconspicua|Nithil2_9111_g18074.t1
89	cluster89	14	14	1	Nitzschia_inconspicua|Nithil2_18329_g795.t1	Nitzschia_inconspicua|Nithil2_22821_g30810.t1	Nitzschia_inconspicua|Nithil2_10929_g19874.t1	Nitzschia_inconspicua|Nithil2_18876_g1336.t1	Nitzschia_inconspicua|Nithil2_1982_g13078.t1	Nitzschia_inconspicua|Nithil2_23178_g31157.t1	Nitzschia_inconspicua|Nithil2_23642_g31618.t1	Nitzschia_inconspicua|Nithil2_23666_g31642.t1	Nitzschia_inconspicua|Nithil2_29693_g37910.t1	Nitzschia_inconspicua|Nithil2_30326_g38538.t1	Nitzschia_inconspicua|Nithil2_3958_g3481.t1	Nitzschia_inconspicua|Nithil2_5710_g14734.t1	Nitzschia_inconspicua|Nithil2_6124_g15145.t1	Nitzschia_inconspicua|Nithil2_9415_g18378.t1
90	cluster90	14	14	1	Nitzschia_inconspicua|Nithil2_24745_g32727.t1	Nitzschia_inconspicua|Nithil2_10351_g19306.t1	Nitzschia_inconspicua|Nithil2_1782_g12881.t1	Nitzschia_inconspicua|Nithil2_22109_g30051.t1	Nitzschia_inconspicua|Nithil2_26045_g34267.t1	Nitzschia_inconspicua|Nithil2_30348_g38560.t1	Nitzschia_inconspicua|Nithil2_36625_g25937.t1	Nitzschia_inconspicua|Nithil2_37573_g26867.t1	Nitzschia_inconspicua|Nithil2_10350_g19305.t1	Nitzschia_inconspicua|Nithil2_1781_g12880.t1	Nitzschia_inconspicua|Nithil2_23812_g31784.t1	Nitzschia_inconspicua|Nithil2_37572_g26866.t1	Nitzschia_inconspicua|Nithil2_5817_g14841.t1	Nitzschia_inconspicua|Nithil2_4311_g3831.t1
91	cluster91	14	0	0	Fragilariopsis_cylindrus|OEU05987.1	Fragilariopsis_cylindrus|OEU05734.1	Fragilariopsis_cylindrus|OEU05889.1	Fragilariopsis_cylindrus|OEU07674.1	Fragilariopsis_cylindrus|OEU08202.1	Fragilariopsis_cylindrus|OEU12997.1	Fragilariopsis_cylindrus|OEU14494.1	Fragilariopsis_cylindrus|OEU17382.1	Fragilariopsis_cylindrus|OEU17669.1	Fragilariopsis_cylindrus|OEU20419.1	Fragilariopsis_cylindrus|OEU21237.1	Fragilariopsis_cylindrus|OEU22072.1	Fragilariopsis_cylindrus|OEU23494.1	Fragilariopsis_cylindrus|OEU05812.1
92	cluster92	13	0	0	Thalassiosira_pseudonana|XP_002295310.1	Thalassiosira_pseudonana|XP_002291808.1	Thalassiosira_pseudonana|XP_002290475.1	Thalassiosira_pseudonana|XP_002291278.1	Thalassiosira_pseudonana|XP_002291805.1	Thalassiosira_pseudonana|XP_002291824.1	Thalassiosira_pseudonana|XP_002292375.1	Thalassiosira_pseudonana|XP_002292779.1	Thalassiosira_pseudonana|XP_002293949.1	Thalassiosira_pseudonana|XP_002294537.1	Thalassiosira_pseudonana|XP_002295266.1	Thalassiosira_pseudonana|XP_002295499.1	Thalassiosira_pseudonana|XP_002295655.1
93	cluster93	13	1	0.0769231	Thalassiosira_pseudonana|XP_002293470.1	Thalassiosira_pseudonana|XP_002294532.1	Thalassiosira_pseudonana|XP_002288646.1	Thalassiosira_pseudonana|XP_002287613.1	Thalassiosira_pseudonana|XP_002291264.1	Thalassiosira_pseudonana|XP_002291624.1	Thalassiosira_pseudonana|XP_002292493.1	Thalassiosira_pseudonana|XP_002294656.1	Thalassiosira_pseudonana|XP_002292295.1	Phaeodactylum_tricornutum|XP_002179632.1	Pseudonitzschia_multistriata|VEU45318.1	Nitzschia_inconspicua|Nithil2_3626_g3157.t1	Fragilariopsis_cylindrus|OEU15641.1
94	cluster94	13	0	0	Thalassiosira_pseudonana|XP_002291444.1	Thalassiosira_pseudonana|XP_002286653.1	Thalassiosira_pseudonana|XP_002287262.1	Thalassiosira_pseudonana|XP_002288093.1	Thalassiosira_pseudonana|XP_002288413.1	Thalassiosira_pseudonana|XP_002288793.1	Thalassiosira_pseudonana|XP_002289801.1	Thalassiosira_pseudonana|XP_002290381.1	Thalassiosira_pseudonana|XP_002293154.1	Thalassiosira_pseudonana|XP_002293572.1	Thalassiosira_pseudonana|XP_002294636.1	Thalassiosira_pseudonana|XP_002295554.1	Thalassiosira_pseudonana|XP_002295738.1
95	cluster95	13	2	0.153846	Thalassiosira_pseudonana|XP_002294358.1	Thalassiosira_pseudonana|XP_002293994.1	Thalassiosira_pseudonana|XP_002293995.1	Phaeodactylum_tricornutum|XP_002184756.1	Pseudonitzschia_multistriata|VEU39214.1	Nitzschia_inconspicua|Nithil2_26130_g34351.t1	Fragilariopsis_cylindrus|OEU21738.1	Phaeodactylum_tricornutum|XP_002184704.1	Nitzschia_inconspicua|Nithil2_26131_g34352.t1	Fragilariopsis_cylindrus|OEU21882.1	Fragilariopsis_cylindrus|OEU21737.1	Phaeodactylum_tricornutum|XP_002184667.1	Phaeodactylum_tricornutum|XP_002181291.1
96	cluster96	13	2	0.153846	Fragilariopsis_cylindrus|OEU06031.1	Pseudonitzschia_multistriata|VEU35645.1	Fragilariopsis_cylindrus|OEU19556.1	Pseudonitzschia_multistriata|VEU42782.1	Nitzschia_inconspicua|Nithil2_18052_g524.t1	Fragilariopsis_cylindrus|OEU19056.1	Fragilariopsis_cylindrus|OEU07266.1	Fragilariopsis_cylindrus|OEU11409.1	Fragilariopsis_cylindrus|OEU13170.1	Fragilariopsis_cylindrus|OEU14309.1	Fragilariopsis_cylindrus|OEU19082.1	Nitzschia_inconspicua|Nithil2_18139_g610.t1	Fragilariopsis_cylindrus|OEU07174.1
97	cluster97	13	8	0.615385	Thalassiosira_pseudonana|XP_002295516.1	Phaeodactylum_tricornutum|XP_002183389.1	Pseudonitzschia_multistriata|VEU39911.1	Nitzschia_inconspicua|Nithil2_30252_g38467.t1	Fragilariopsis_cylindrus|OEU19886.1	Nitzschia_inconspicua|Nithil2_23793_g31765.t1	Nitzschia_inconspicua|Nithil2_23782_g31755.t1	Nitzschia_inconspicua|Nithil2_23783_g31756.t1	Nitzschia_inconspicua|Nithil2_23789_g31761.t1	Nitzschia_inconspicua|Nithil2_23788_g31760.t1	Nitzschia_inconspicua|Nithil2_23774_g31749.t1	Nitzschia_inconspicua|Nithil2_23791_g31763.t1	Fragilariopsis_cylindrus|OEU19884.1
98	cluster98	13	7	0.538462	Thalassiosira_pseudonana|XP_002287929.1	Phaeodactylum_tricornutum|XP_002177222.1	Pseudonitzschia_multistriata|VEU36429.1	Nitzschia_inconspicua|Nithil2_35870_g25191.t1	Fragilariopsis_cylindrus|OEU17232.1	Nitzschia_inconspicua|Nithil2_23004_g30986.t1	Nitzschia_inconspicua|Nithil2_29365_g37589.t1	Nitzschia_inconspicua|Nithil2_30068_g38283.t1	Nitzschia_inconspicua|Nithil2_5160_g4654.t1	Nitzschia_inconspicua|Nithil2_6840_g15847.t1	Fragilariopsis_cylindrus|OEU23481.1	Fragilariopsis_cylindrus|OEU18088.1	Nitzschia_inconspicua|Nithil2_29374_g37598.t1
99	cluster99	13	3	0.230769	Pseudonitzschia_multistriata|VEU43361.1	Pseudonitzschia_multistriata|VEU36905.1	Pseudonitzschia_multistriata|VEU38829.1	Pseudonitzschia_multistriata|VEU38945.1	Pseudonitzschia_multistriata|VEU42130.1	Pseudonitzschia_multistriata|VEU38815.1	Pseudonitzschia_multistriata|VEU44320.1	Fragilariopsis_cylindrus|OEU12492.1	Nitzschia_inconspicua|Nithil2_2485_g13568.t1	Phaeodactylum_tricornutum|XP_002186501.1	Fragilariopsis_cylindrus|OEU21581.1	Nitzschia_inconspicua|Nithil2_3166_g2703.t1	Nitzschia_inconspicua|Nithil2_11091_g20036.t1
100	cluster100	13	13	1	Nitzschia_inconspicua|Nithil2_37488_g26783.t1	Nitzschia_inconspicua|Nithil2_20362_g28338.t1	Nitzschia_inconspicua|Nithil2_20369_g28345.t1	Nitzschia_inconspicua|Nithil2_20372_g28348.t1	Nitzschia_inconspicua|Nithil2_20376_g28352.t1	Nitzschia_inconspicua|Nithil2_20377_g28353.t1	Nitzschia_inconspicua|Nithil2_20379_g28355.t1	Nitzschia_inconspicua|Nithil2_20383_g28359.t1	Nitzschia_inconspicua|Nithil2_22093_g30036.t1	Nitzschia_inconspicua|Nithil2_5093_g4588.t1	Nitzschia_inconspicua|Nithil2_20467_g28441.t1	Nitzschia_inconspicua|Nithil2_21974_g29923.t1	Nitzschia_inconspicua|Nithil2_21845_g29796.t1
101	cluster101	13	13	1	Nitzschia_inconspicua|Nithil2_24884_g32864.t1	Nitzschia_inconspicua|Nithil2_10144_g19099.t1	Nitzschia_inconspicua|Nithil2_10145_g19100.t1	Nitzschia_inconspicua|Nithil2_10146_g19101.t1	Nitzschia_inconspicua|Nithil2_1783_g12882.t1	Nitzschia_inconspicua|Nithil2_30013_g38228.t1	Nitzschia_inconspicua|Nithil2_30014_g38229.t1	Nitzschia_inconspicua|Nithil2_30015_g38230.t1	Nitzschia_inconspicua|Nithil2_36341_g25654.t1	Nitzschia_inconspicua|Nithil2_4316_g3836.t1	Nitzschia_inconspicua|Nithil2_4317_g3837.t1	Nitzschia_inconspicua|Nithil2_8908_g17871.t1	Nitzschia_inconspicua|Nithil2_8909_g17872.t1
102	cluster102	13	13	1	Nitzschia_inconspicua|Nithil2_18359_g825.t1	Nitzschia_inconspicua|Nithil2_19572_g2027.t1	Nitzschia_inconspicua|Nithil2_20770_g28738.t1	Nitzschia_inconspicua|Nithil2_21327_g29283.t1	Nitzschia_inconspicua|Nithil2_30430_g38640.t1	Nitzschia_inconspicua|Nithil2_30680_g38885.t1	Nitzschia_inconspicua|Nithil2_35852_g25173.t1	Nitzschia_inconspicua|Nithil2_36485_g25797.t1	Nitzschia_inconspicua|Nithil2_10547_g19498.t2	Nitzschia_inconspicua|Nithil2_10057_g19012.t1	Nitzschia_inconspicua|Nithil2_9650_g18611.t1	Nitzschia_inconspicua|Nithil2_4176_g3699.t1	Nitzschia_inconspicua|Nithil2_19488_g1943.t1
103	cluster103	13	0	0	Fragilariopsis_cylindrus|OEU06216.1	Fragilariopsis_cylindrus|OEU08174.1	Fragilariopsis_cylindrus|OEU08242.1	Fragilariopsis_cylindrus|OEU11436.1	Fragilariopsis_cylindrus|OEU11941.1	Fragilariopsis_cylindrus|OEU11979.1	Fragilariopsis_cylindrus|OEU12561.1	Fragilariopsis_cylindrus|OEU12820.1	Fragilariopsis_cylindrus|OEU12013.1	Fragilariopsis_cylindrus|OEU14921.1	Fragilariopsis_cylindrus|OEU08573.1	Fragilariopsis_cylindrus|OEU18154.1	Fragilariopsis_cylindrus|OEU21252.1
104	cluster104	13	0	0	Fragilariopsis_cylindrus|OEU20335.1	Fragilariopsis_cylindrus|OEU07252.1	Fragilariopsis_cylindrus|OEU07442.1	Fragilariopsis_cylindrus|OEU08646.1	Fragilariopsis_cylindrus|OEU11011.1	Fragilariopsis_cylindrus|OEU14908.1	Fragilariopsis_cylindrus|OEU14911.1	Fragilariopsis_cylindrus|OEU18029.1	Fragilariopsis_cylindrus|OEU18050.1	Fragilariopsis_cylindrus|OEU11836.1	Fragilariopsis_cylindrus|OEU06039.1	Fragilariopsis_cylindrus|OEU09858.1	Fragilariopsis_cylindrus|OEU18051.1
105	cluster105	13	0	0	Fragilariopsis_cylindrus|OEU07781.1	Fragilariopsis_cylindrus|OEU09331.1	Fragilariopsis_cylindrus|OEU11383.1	Fragilariopsis_cylindrus|OEU11805.1	Fragilariopsis_cylindrus|OEU23206.1	Fragilariopsis_cylindrus|OEU23240.1	Fragilariopsis_cylindrus|OEU23664.1	Fragilariopsis_cylindrus|OEU11274.1	Fragilariopsis_cylindrus|OEU18025.1	Fragilariopsis_cylindrus|OEU23458.1	Fragilariopsis_cylindrus|OEU06231.1	Fragilariopsis_cylindrus|OEU12784.1	Fragilariopsis_cylindrus|OEU21674.1
106	cluster106	13	0	0	Fragilariopsis_cylindrus|OEU10862.1	Fragilariopsis_cylindrus|OEU06389.1	Fragilariopsis_cylindrus|OEU07184.1	Fragilariopsis_cylindrus|OEU08089.1	Fragilariopsis_cylindrus|OEU09075.1	Fragilariopsis_cylindrus|OEU10206.1	Fragilariopsis_cylindrus|OEU10436.1	Fragilariopsis_cylindrus|OEU11286.1	Fragilariopsis_cylindrus|OEU11606.1	Fragilariopsis_cylindrus|OEU14287.1	Fragilariopsis_cylindrus|OEU18143.1	Fragilariopsis_cylindrus|OEU10902.1	Fragilariopsis_cylindrus|OEU21495.1
107	cluster107	13	0	0	Fragilariopsis_cylindrus|OEU19104.1	Fragilariopsis_cylindrus|OEU06180.1	Fragilariopsis_cylindrus|OEU07126.1	Fragilariopsis_cylindrus|OEU07132.1	Fragilariopsis_cylindrus|OEU08192.1	Fragilariopsis_cylindrus|OEU08226.1	Fragilariopsis_cylindrus|OEU10877.1	Fragilariopsis_cylindrus|OEU11072.1	Fragilariopsis_cylindrus|OEU12076.1	Fragilariopsis_cylindrus|OEU13029.1	Fragilariopsis_cylindrus|OEU15850.1	Fragilariopsis_cylindrus|OEU19101.1	Fragilariopsis_cylindrus|OEU05992.1
108	cluster108	12	2	0.166667	Thalassiosira_pseudonana|XP_002286989.1	Thalassiosira_pseudonana|XP_002286400.1	Thalassiosira_pseudonana|XP_002286401.1	Thalassiosira_pseudonana|XP_002289585.1	Thalassiosira_pseudonana|XP_002292364.1	Nitzschia_inconspicua|Nithil2_23578_g31556.t1	Phaeodactylum_tricornutum|XP_002176503.1	Pseudonitzschia_multistriata|VEU36225.1	Nitzschia_inconspicua|Nithil2_23903_g31873.t1	Fragilariopsis_cylindrus|OEU20847.1	Phaeodactylum_tricornutum|XP_002184674.1	Fragilariopsis_cylindrus|OEU19747.1
109	cluster109	12	0	0	Thalassiosira_pseudonana|XP_002293086.1	Thalassiosira_pseudonana|XP_002293092.1	Thalassiosira_pseudonana|XP_002293098.1	Thalassiosira_pseudonana|XP_002293108.1	Thalassiosira_pseudonana|XP_002293282.1	Thalassiosira_pseudonana|XP_002289122.1	Thalassiosira_pseudonana|XP_002293089.1	Thalassiosira_pseudonana|XP_002296261.1	Thalassiosira_pseudonana|XP_002293104.1	Thalassiosira_pseudonana|XP_002293991.1	Thalassiosira_pseudonana|XP_002295748.1	Thalassiosira_pseudonana|XP_002292219.1
110	cluster110	12	1	0.0833333	Thalassiosira_pseudonana|XP_002293311.1	Thalassiosira_pseudonana|XP_002294470.1	Thalassiosira_pseudonana|XP_002292936.1	Thalassiosira_pseudonana|XP_002292737.1	Thalassiosira_pseudonana|XP_002292742.1	Thalassiosira_pseudonana|XP_002292872.1	Thalassiosira_pseudonana|XP_002288249.1	Fragilariopsis_cylindrus|OEU19802.1	Fragilariopsis_cylindrus|OEU11974.1	Nitzschia_inconspicua|Nithil2_2760_g13839.t1	Fragilariopsis_cylindrus|OEU21667.1	Fragilariopsis_cylindrus|OEU17030.1
111	cluster111	12	3	0.25	Thalassiosira_pseudonana|XP_002296236.1	Thalassiosira_pseudonana|XP_002290162.1	Thalassiosira_pseudonana|XP_002291922.1	Thalassiosira_pseudonana|XP_002295860.1	Nitzschia_inconspicua|Nithil2_18410_g875.t1	Phaeodactylum_tricornutum|XP_002180158.1	Pseudonitzschia_multistriata|VEU38764.1	Nitzschia_inconspicua|Nithil2_24565_g32551.t1	Fragilariopsis_cylindrus|OEU19666.1	Nitzschia_inconspicua|Nithil2_18773_g1235.t1	Pseudonitzschia_multistriata|VEU43162.1	Fragilariopsis_cylindrus|OEU08964.1
112	cluster112	12	2	0.166667	Thalassiosira_pseudonana|XP_002292184.1	Thalassiosira_pseudonana|XP_002292183.1	Thalassiosira_pseudonana|XP_002292395.1	Phaeodactylum_tricornutum|XP_002185105.1	Phaeodactylum_tricornutum|XP_002179817.1	Pseudonitzschia_multistriata|VEU38824.1	Fragilariopsis_cylindrus|OEU10825.1	Nitzschia_inconspicua|Nithil2_35624_g24947.t1	Phaeodactylum_tricornutum|XP_002185104.1	Phaeodactylum_tricornutum|XP_002179818.1	Nitzschia_inconspicua|Nithil2_9745_g18706.t1	Fragilariopsis_cylindrus|OEU13870.1
113	cluster113	12	2	0.166667	Thalassiosira_pseudonana|XP_002287485.1	Thalassiosira_pseudonana|XP_002296241.1	Nitzschia_inconspicua|Nithil2_2904_g13982.t1	Phaeodactylum_tricornutum|XP_002182181.1	Pseudonitzschia_multistriata|VEU41561.1	Nitzschia_inconspicua|Nithil2_37306_g26602.t1	Fragilariopsis_cylindrus|OEU23194.1	Pseudonitzschia_multistriata|VEU42325.1	Pseudonitzschia_multistriata|VEU44090.1	Fragilariopsis_cylindrus|OEU11042.1	Fragilariopsis_cylindrus|OEU23594.1	Fragilariopsis_cylindrus|OEU05691.1
114	cluster114	12	1	0.0833333	Thalassiosira_pseudonana|XP_002294743.1	Thalassiosira_pseudonana|XP_002294608.1	Thalassiosira_pseudonana|XP_002295087.1	Phaeodactylum_tricornutum|XP_002184620.1	Phaeodactylum_tricornutum|XP_002177868.1	Phaeodactylum_tricornutum|XP_002177869.1	Phaeodactylum_tricornutum|XP_002177871.1	Phaeodactylum_tricornutum|XP_002182937.1	Phaeodactylum_tricornutum|XP_002184619.1	Pseudonitzschia_multistriata|VEU39695.1	Nitzschia_inconspicua|Nithil2_22978_g30961.t1	Fragilariopsis_cylindrus|OEU17214.1
115	cluster115	12	2	0.166667	Thalassiosira_pseudonana|XP_002295904.1	Thalassiosira_pseudonana|XP_002288802.1	Nitzschia_inconspicua|Nithil2_36359_g25671.t1	Fragilariopsis_cylindrus|OEU08617.1	Phaeodactylum_tricornutum|XP_002178487.1	Pseudonitzschia_multistriata|VEU36749.1	Nitzschia_inconspicua|Nithil2_2981_g14058.t1	Phaeodactylum_tricornutum|XP_002177983.1	Fragilariopsis_cylindrus|OEU12046.1	Pseudonitzschia_multistriata|VEU34170.1	Pseudonitzschia_multistriata|VEU34473.1	Fragilariopsis_cylindrus|OEU06967.1
116	cluster116	12	3	0.25	Pseudonitzschia_multistriata|VEU43554.1	Pseudonitzschia_multistriata|VEU43555.1	Phaeodactylum_tricornutum|XP_002186003.1	Nitzschia_inconspicua|Nithil2_5338_g14370.t1	Fragilariopsis_cylindrus|OEU09820.1	Phaeodactylum_tricornutum|XP_002186295.1	Phaeodactylum_tricornutum|XP_002186012.1	Phaeodactylum_tricornutum|XP_002186004.1	Phaeodactylum_tricornutum|XP_002183490.1	Phaeodactylum_tricornutum|XP_002180139.1	Nitzschia_inconspicua|Nithil2_29100_g37329.t1	Nitzschia_inconspicua|Nithil2_23292_g31271.t1
117	cluster117	12	3	0.25	Pseudonitzschia_multistriata|VEU40086.1	Pseudonitzschia_multistriata|VEU38194.1	Pseudonitzschia_multistriata|VEU38907.1	Pseudonitzschia_multistriata|VEU39131.1	Pseudonitzschia_multistriata|VEU40087.1	Pseudonitzschia_multistriata|VEU44193.1	Pseudonitzschia_multistriata|VEU44194.1	Nitzschia_inconspicua|Nithil2_6529_g15544.t1	Fragilariopsis_cylindrus|OEU12057.1	Nitzschia_inconspicua|Nithil2_19385_g1841.t1	Nitzschia_inconspicua|Nithil2_4838_g4342.t2	Fragilariopsis_cylindrus|OEU10508.1
118	cluster118	12	12	1	Nitzschia_inconspicua|Nithil2_22293_g30228.t1	Nitzschia_inconspicua|Nithil2_22118_g30060.t1	Nitzschia_inconspicua|Nithil2_22438_g30440.t1	Nitzschia_inconspicua|Nithil2_3014_g14091.t1	Nitzschia_inconspicua|Nithil2_36047_g25367.t1	Nitzschia_inconspicua|Nithil2_36049_g25369.t1	Nitzschia_inconspicua|Nithil2_36057_g25377.t1	Nitzschia_inconspicua|Nithil2_37623_g26917.t1	Nitzschia_inconspicua|Nithil2_37626_g26920.t1	Nitzschia_inconspicua|Nithil2_37632_g26926.t1	Nitzschia_inconspicua|Nithil2_37607_g26901.t1	Nitzschia_inconspicua|Nithil2_37629_g26923.t1
119	cluster119	12	0	0	Fragilariopsis_cylindrus|OEU06490.1	Fragilariopsis_cylindrus|OEU09298.1	Fragilariopsis_cylindrus|OEU10781.1	Fragilariopsis_cylindrus|OEU12912.1	Fragilariopsis_cylindrus|OEU14443.1	Fragilariopsis_cylindrus|OEU14622.1	Fragilariopsis_cylindrus|OEU16335.1	Fragilariopsis_cylindrus|OEU16622.1	Fragilariopsis_cylindrus|OEU18363.1	Fragilariopsis_cylindrus|OEU20429.1	Fragilariopsis_cylindrus|OEU08863.1	Fragilariopsis_cylindrus|OEU23076.1
120	cluster120	12	0	0	Fragilariopsis_cylindrus|OEU23684.1	Fragilariopsis_cylindrus|OEU18186.1	Fragilariopsis_cylindrus|OEU22280.1	Fragilariopsis_cylindrus|OEU22595.1	Fragilariopsis_cylindrus|OEU07720.1	Fragilariopsis_cylindrus|OEU08073.1	Fragilariopsis_cylindrus|OEU09693.1	Fragilariopsis_cylindrus|OEU15984.1	Fragilariopsis_cylindrus|OEU22594.1	Fragilariopsis_cylindrus|OEU23683.1	Fragilariopsis_cylindrus|OEU05673.1	Fragilariopsis_cylindrus|OEU08139.1
121	cluster121	12	0	0	Fragilariopsis_cylindrus|OEU17527.1	Fragilariopsis_cylindrus|OEU05990.1	Fragilariopsis_cylindrus|OEU10188.1	Fragilariopsis_cylindrus|OEU10189.1	Fragilariopsis_cylindrus|OEU19564.1	Fragilariopsis_cylindrus|OEU05989.1	Fragilariopsis_cylindrus|OEU06797.1	Fragilariopsis_cylindrus|OEU10187.1	Fragilariopsis_cylindrus|OEU17528.1	Fragilariopsis_cylindrus|OEU05724.1	Fragilariopsis_cylindrus|OEU10885.1	Fragilariopsis_cylindrus|OEU10298.1
122	cluster122	11	1	0.0909091	Thalassiosira_pseudonana|XP_002295373.1	Thalassiosira_pseudonana|XP_002287696.1	Thalassiosira_pseudonana|XP_002287697.1	Thalassiosira_pseudonana|XP_002295358.1	Thalassiosira_pseudonana|XP_002295527.1	Thalassiosira_pseudonana|XP_002295528.1	Thalassiosira_pseudonana|XP_002295529.1	Thalassiosira_pseudonana|XP_002287197.1	Thalassiosira_pseudonana|XP_002295374.1	Fragilariopsis_cylindrus|OEU21181.1	Nitzschia_inconspicua|Nithil2_19344_g1800.t1
123	cluster123	11	0	0	Thalassiosira_pseudonana|XP_002295485.1	Thalassiosira_pseudonana|XP_002288930.1	Thalassiosira_pseudonana|XP_002294924.1	Thalassiosira_pseudonana|XP_002295092.1	Thalassiosira_pseudonana|XP_002295484.1	Thalassiosira_pseudonana|XP_002295642.1	Thalassiosira_pseudonana|XP_002289375.1	Thalassiosira_pseudonana|XP_002289755.1	Thalassiosira_pseudonana|XP_002296358.1	Thalassiosira_pseudonana|XP_002286818.1	Thalassiosira_pseudonana|XP_002290627.1
124	cluster124	11	0	0	Thalassiosira_pseudonana|XP_002294202.1	Thalassiosira_pseudonana|XP_002289130.1	Thalassiosira_pseudonana|XP_002289131.1	Thalassiosira_pseudonana|XP_002289890.1	Thalassiosira_pseudonana|XP_002294020.1	Thalassiosira_pseudonana|XP_002294022.1	Phaeodactylum_tricornutum|XP_002183841.1	Phaeodactylum_tricornutum|XP_002179116.1	Phaeodactylum_tricornutum|XP_002178245.1	Phaeodactylum_tricornutum|XP_002179730.1	Phaeodactylum_tricornutum|XP_002179731.1
125	cluster125	11	0	0	Thalassiosira_pseudonana|XP_002292780.1	Thalassiosira_pseudonana|XP_002293091.1	Thalassiosira_pseudonana|XP_002294536.1	Thalassiosira_pseudonana|XP_002295267.1	Thalassiosira_pseudonana|XP_002295353.1	Thalassiosira_pseudonana|XP_002295500.1	Thalassiosira_pseudonana|XP_002295514.1	Thalassiosira_pseudonana|XP_002289186.1	Thalassiosira_pseudonana|XP_002292360.1	Thalassiosira_pseudonana|XP_002294209.1	Thalassiosira_pseudonana|XP_002295515.1
126	cluster126	11	0	0	Thalassiosira_pseudonana|XP_002291673.1	Thalassiosira_pseudonana|XP_002291207.1	Thalassiosira_pseudonana|XP_002291275.1	Thalassiosira_pseudonana|XP_002291586.1	Thalassiosira_pseudonana|XP_002291605.1	Thalassiosira_pseudonana|XP_002294004.1	Thalassiosira_pseudonana|XP_002294084.1	Thalassiosira_pseudonana|XP_002294085.1	Thalassiosira_pseudonana|XP_002294097.1	Thalassiosira_pseudonana|XP_002294227.1	Fragilariopsis_cylindrus|OEU20410.1
127	cluster127	11	0	0	Thalassiosira_pseudonana|XP_002290412.1	Thalassiosira_pseudonana|XP_002286558.1	Fragilariopsis_cylindrus|OEU05805.1	Fragilariopsis_cylindrus|OEU07320.1	Fragilariopsis_cylindrus|OEU07940.1	Fragilariopsis_cylindrus|OEU20936.1	Fragilariopsis_cylindrus|OEU23617.1	Fragilariopsis_cylindrus|OEU10818.1	Fragilariopsis_cylindrus|OEU18312.1	Fragilariopsis_cylindrus|OEU06147.1	Fragilariopsis_cylindrus|OEU15768.1
128	cluster128	11	2	0.181818	Thalassiosira_pseudonana|XP_002293136.1	Thalassiosira_pseudonana|XP_002292326.1	Thalassiosira_pseudonana|XP_002292964.1	Phaeodactylum_tricornutum|XP_002186351.1	Pseudonitzschia_multistriata|VEU41439.1	Nitzschia_inconspicua|Nithil2_29551_g37770.t1	Fragilariopsis_cylindrus|OEU13556.1	Phaeodactylum_tricornutum|XP_002184358.1	Phaeodactylum_tricornutum|XP_002181914.1	Phaeodactylum_tricornutum|XP_002181465.1	Nitzschia_inconspicua|Nithil2_26379_g34595.t1
129	cluster129	11	3	0.272727	Thalassiosira_pseudonana|XP_002290260.1	Phaeodactylum_tricornutum|XP_002179114.1	Pseudonitzschia_multistriata|VEU38799.1	Nitzschia_inconspicua|Nithil2_18636_g1099.t1	Fragilariopsis_cylindrus|OEU21067.1	Thalassiosira_pseudonana|XP_002294079.1	Phaeodactylum_tricornutum|XP_002177403.1	Pseudonitzschia_multistriata|VEU38169.1	Nitzschia_inconspicua|Nithil2_19006_g1464.t1	Fragilariopsis_cylindrus|OEU16744.1	Nitzschia_inconspicua|Nithil2_19005_g1463.t1
130	cluster130	11	3	0.272727	Thalassiosira_pseudonana|XP_002290042.1	Nitzschia_inconspicua|Nithil2_9008_g17971.t1	Fragilariopsis_cylindrus|OEU12242.1	Thalassiosira_pseudonana|XP_002292681.1	Phaeodactylum_tricornutum|XP_002176759.1	Pseudonitzschia_multistriata|VEU42699.1	Fragilariopsis_cylindrus|OEU16790.1	Phaeodactylum_tricornutum|XP_002181388.1	Nitzschia_inconspicua|Nithil2_25364_g33334.t1	Phaeodactylum_tricornutum|XP_002181389.1	Nitzschia_inconspicua|Nithil2_36708_g26018.t1
131	cluster131	11	7	0.636364	Thalassiosira_pseudonana|XP_002288740.1	Phaeodactylum_tricornutum|XP_002176577.1	Pseudonitzschia_multistriata|VEU42757.1	Nitzschia_inconspicua|Nithil2_5243_g14277.t1	Fragilariopsis_cylindrus|OEU08817.1	Nitzschia_inconspicua|Nithil2_31090_g24871.t1	Nitzschia_inconspicua|Nithil2_31100_g24880.t1	Nitzschia_inconspicua|Nithil2_5198_g14232.t1	Nitzschia_inconspicua|Nithil2_5207_g14241.t1	Nitzschia_inconspicua|Nithil2_5218_g14252.t1	Nitzschia_inconspicua|Nithil2_5231_g14265.t1
132	cluster132	11	3	0.272727	Thalassiosira_pseudonana|XP_002292239.1	Phaeodactylum_tricornutum|XP_002184268.1	Pseudonitzschia_multistriata|VEU34880.1	Nitzschia_inconspicua|Nithil2_18480_g944.t1	Thalassiosira_pseudonana|XP_002292776.1	Pseudonitzschia_multistriata|VEU34866.1	Fragilariopsis_cylindrus|OEU20545.1	Nitzschia_inconspicua|Nithil2_18842_g1302.t1	Phaeodactylum_tricornutum|XP_002184267.1	Phaeodactylum_tricornutum|XP_002184266.1	Nitzschia_inconspicua|Nithil2_18479_g943.t1
133	cluster133	11	7	0.636364	Thalassiosira_pseudonana|XP_002288711.1	Phaeodactylum_tricornutum|XP_002178901.1	Pseudonitzschia_multistriata|VEU38803.1	Nitzschia_inconspicua|Nithil2_22805_g30794.t1	Fragilariopsis_cylindrus|OEU21059.1	Nitzschia_inconspicua|Nithil2_23399_g31377.t1	Nitzschia_inconspicua|Nithil2_36862_g26170.t1	Nitzschia_inconspicua|Nithil2_21546_g29500.t1	Nitzschia_inconspicua|Nithil2_25206_g33183.t1	Nitzschia_inconspicua|Nithil2_25228_g33203.t2	Nitzschia_inconspicua|Nithil2_10650_g19598.t1
134	cluster134	11	3	0.272727	Thalassiosira_pseudonana|XP_002294917.1	Phaeodactylum_tricornutum|XP_002183424.1	Phaeodactylum_tricornutum|XP_002183295.1	Pseudonitzschia_multistriata|VEU33863.1	Nitzschia_inconspicua|Nithil2_30839_g39042.t1	Nitzschia_inconspicua|Nithil2_30796_g38999.t1	Nitzschia_inconspicua|Nithil2_30795_g38998.t1	Fragilariopsis_cylindrus|OEU13706.1	Fragilariopsis_cylindrus|OEU13702.1	Fragilariopsis_cylindrus|OEU13695.1	Pseudonitzschia_multistriata|VEU37063.1
135	cluster135	11	2	0.181818	Thalassiosira_pseudonana|XP_002293387.1	Phaeodactylum_tricornutum|XP_002181779.1	Nitzschia_inconspicua|Nithil2_29307_g37532.t1	Fragilariopsis_cylindrus|OEU12745.1	Pseudonitzschia_multistriata|VEU44834.1	Pseudonitzschia_multistriata|VEU44454.1	Fragilariopsis_cylindrus|OEU12200.1	Pseudonitzschia_multistriata|VEU40025.1	Fragilariopsis_cylindrus|OEU13843.1	Pseudonitzschia_multistriata|VEU39342.1	Nitzschia_inconspicua|Nithil2_24667_g32651.t1
136	cluster136	11	0	0	Pseudonitzschia_multistriata|VEU34282.1	Pseudonitzschia_multistriata|VEU34271.1	Pseudonitzschia_multistriata|VEU34296.1	Pseudonitzschia_multistriata|VEU39865.1	Pseudonitzschia_multistriata|VEU39866.1	Pseudonitzschia_multistriata|VEU41802.1	Pseudonitzschia_multistriata|VEU42714.1	Pseudonitzschia_multistriata|VEU44042.1	Pseudonitzschia_multistriata|VEU44043.1	Pseudonitzschia_multistriata|VEU44345.1	Fragilariopsis_cylindrus|OEU09087.1
137	cluster137	11	1	0.0909091	Pseudonitzschia_multistriata|VEU42063.1	Pseudonitzschia_multistriata|VEU42064.1	Nitzschia_inconspicua|Nithil2_8970_g17933.t1	Pseudonitzschia_multistriata|VEU35129.1	Fragilariopsis_cylindrus|OEU10122.1	Fragilariopsis_cylindrus|OEU14333.1	Fragilariopsis_cylindrus|OEU08539.1	Fragilariopsis_cylindrus|OEU12522.1	Fragilariopsis_cylindrus|OEU14334.1	Fragilariopsis_cylindrus|OEU12528.1	Fragilariopsis_cylindrus|OEU12521.1
138	cluster138	11	1	0.0909091	Pseudonitzschia_multistriata|VEU44628.1	Phaeodactylum_tricornutum|XP_002180459.1	Nitzschia_inconspicua|Nithil2_25118_g33095.t1	Phaeodactylum_tricornutum|XP_002180468.1	Phaeodactylum_tricornutum|XP_002180697.1	Phaeodactylum_tricornutum|XP_002181645.1	Phaeodactylum_tricornutum|XP_002183644.1	Phaeodactylum_tricornutum|XP_002185599.1	Phaeodactylum_tricornutum|XP_002182029.1	Phaeodactylum_tricornutum|XP_002185598.1	Phaeodactylum_tricornutum|XP_002184722.1
139	cluster139	11	7	0.636364	Pseudonitzschia_multistriata|VEU38019.1	Nitzschia_inconspicua|Nithil2_6449_g15464.t1	Fragilariopsis_cylindrus|OEU23079.1	Nitzschia_inconspicua|Nithil2_20537_g28507.t1	Nitzschia_inconspicua|Nithil2_4746_g4256.t1	Nitzschia_inconspicua|Nithil2_6819_g15829.t1	Fragilariopsis_cylindrus|OEU06172.1	Nitzschia_inconspicua|Nithil2_29667_g37884.t1	Nitzschia_inconspicua|Nithil2_5137_g4631.t1	Fragilariopsis_cylindrus|OEU06440.1	Nitzschia_inconspicua|Nithil2_5138_g4632.t1
140	cluster140	11	0	0	Pseudonitzschia_multistriata|VEU37268.1	Fragilariopsis_cylindrus|OEU11250.1	Fragilariopsis_cylindrus|OEU12000.1	Fragilariopsis_cylindrus|OEU14481.1	Fragilariopsis_cylindrus|OEU18860.1	Fragilariopsis_cylindrus|OEU05970.1	Fragilariopsis_cylindrus|OEU19194.1	Fragilariopsis_cylindrus|OEU11288.1	Fragilariopsis_cylindrus|OEU12568.1	Fragilariopsis_cylindrus|OEU08070.1	Fragilariopsis_cylindrus|OEU09178.1
141	cluster141	11	11	1	Nitzschia_inconspicua|Nithil2_25224_g33199.t1	Nitzschia_inconspicua|Nithil2_10344_g19299.t1	Nitzschia_inconspicua|Nithil2_17863_g341.t1	Nitzschia_inconspicua|Nithil2_19397_g1853.t1	Nitzschia_inconspicua|Nithil2_22959_g30942.t1	Nitzschia_inconspicua|Nithil2_25625_g33854.t1	Nitzschia_inconspicua|Nithil2_2642_g13722.t1	Nitzschia_inconspicua|Nithil2_30266_g38481.t1	Nitzschia_inconspicua|Nithil2_21197_g29156.t1	Nitzschia_inconspicua|Nithil2_21624_g29578.t1	Nitzschia_inconspicua|Nithil2_6440_g15455.t1
142	cluster142	11	11	1	Nitzschia_inconspicua|Nithil2_10957_g19902.t1	Nitzschia_inconspicua|Nithil2_10823_g19769.t1	Nitzschia_inconspicua|Nithil2_10969_g19914.t1	Nitzschia_inconspicua|Nithil2_29199_g37425.t1	Nitzschia_inconspicua|Nithil2_29201_g37427.t1	Nitzschia_inconspicua|Nithil2_29202_g37428.t1	Nitzschia_inconspicua|Nithil2_29238_g37464.t1	Nitzschia_inconspicua|Nithil2_29239_g37465.t1	Nitzschia_inconspicua|Nithil2_29240_g37466.t1	Nitzschia_inconspicua|Nithil2_10958_g19903.t1	Nitzschia_inconspicua|Nithil2_26175_g34395.t1
143	cluster143	11	10	0.909091	Nitzschia_inconspicua|Nithil2_23103_g31084.t1	Nitzschia_inconspicua|Nithil2_6302_g15321.t1	Nitzschia_inconspicua|Nithil2_26095_g34316.t1	Nitzschia_inconspicua|Nithil2_30726_g38930.t1	Nitzschia_inconspicua|Nithil2_35951_g25272.t1	Nitzschia_inconspicua|Nithil2_19821_g2273.t1	Fragilariopsis_cylindrus|OEU19529.1	Nitzschia_inconspicua|Nithil2_6301_g15320.t1	Nitzschia_inconspicua|Nithil2_19424_g1880.t1	Nitzschia_inconspicua|Nithil2_26094_g34315.t1	Nitzschia_inconspicua|Nithil2_21131_g29090.t1
144	cluster144	11	0	0	Fragilariopsis_cylindrus|OEU12246.1	Fragilariopsis_cylindrus|OEU05736.1	Fragilariopsis_cylindrus|OEU16898.1	Fragilariopsis_cylindrus|OEU17384.1	Fragilariopsis_cylindrus|OEU05813.1	Fragilariopsis_cylindrus|OEU20421.1	Fragilariopsis_cylindrus|OEU17668.1	Fragilariopsis_cylindrus|OEU06721.1	Fragilariopsis_cylindrus|OEU12998.1	Fragilariopsis_cylindrus|OEU21235.1	Fragilariopsis_cylindrus|OEU06507.1
145	cluster145	11	0	0	Fragilariopsis_cylindrus|OEU10728.1	Fragilariopsis_cylindrus|OEU06809.1	Fragilariopsis_cylindrus|OEU08083.1	Fragilariopsis_cylindrus|OEU13010.1	Fragilariopsis_cylindrus|OEU13041.1	Fragilariopsis_cylindrus|OEU17634.1	Fragilariopsis_cylindrus|OEU20733.1	Fragilariopsis_cylindrus|OEU20884.1	Fragilariopsis_cylindrus|OEU22893.1	Fragilariopsis_cylindrus|OEU13056.1	Fragilariopsis_cylindrus|OEU08995.1
146	cluster146	10	5	0.5	Thalassiosira_pseudonana|XP_002292963.1	Thalassiosira_pseudonana|XP_002286527.1	Nitzschia_inconspicua|Nithil2_18557_g1020.t1	Phaeodactylum_tricornutum|XP_002179450.1	Nitzschia_inconspicua|Nithil2_25525_g33756.t1	Nitzschia_inconspicua|Nithil2_19786_g2240.t1	Phaeodactylum_tricornutum|XP_002179451.1	Nitzschia_inconspicua|Nithil2_18917_g1377.t1	Nitzschia_inconspicua|Nithil2_26192_g34412.t1	Phaeodactylum_tricornutum|XP_002185383.1
147	cluster147	10	5	0.5	Thalassiosira_pseudonana|XP_002286541.1	Thalassiosira_pseudonana|XP_002291917.1	Thalassiosira_pseudonana|XP_002292198.1	Fragilariopsis_cylindrus|OEU10933.1	Pseudonitzschia_multistriata|VEU36898.1	Nitzschia_inconspicua|Nithil2_10767_g19714.t1	Nitzschia_inconspicua|Nithil2_10770_g19716.t1	Nitzschia_inconspicua|Nithil2_10251_g19206.t1	Nitzschia_inconspicua|Nithil2_10207_g19162.t1	Nitzschia_inconspicua|Nithil2_10166_g19121.t1
148	cluster148	10	2	0.2	Thalassiosira_pseudonana|XP_002289336.1	Thalassiosira_pseudonana|XP_002292735.1	Phaeodactylum_tricornutum|XP_002185520.1	Phaeodactylum_tricornutum|XP_002183539.1	Pseudonitzschia_multistriata|VEU40388.1	Pseudonitzschia_multistriata|VEU33641.1	Nitzschia_inconspicua|Nithil2_6054_g15075.t1	Nitzschia_inconspicua|Nithil2_21763_g29715.t1	Fragilariopsis_cylindrus|OEU16252.1	Fragilariopsis_cylindrus|OEU08344.1
149	cluster149	10	0	0	Thalassiosira_pseudonana|XP_002293828.1	Thalassiosira_pseudonana|XP_002293830.1	Thalassiosira_pseudonana|XP_002288635.1	Thalassiosira_pseudonana|XP_002292257.1	Thalassiosira_pseudonana|XP_002292727.1	Thalassiosira_pseudonana|XP_002295433.1	Phaeodactylum_tricornutum|XP_002184963.1	Fragilariopsis_cylindrus|OEU06118.1	Fragilariopsis_cylindrus|OEU06999.1	Fragilariopsis_cylindrus|OEU11940.1
150	cluster150	10	2	0.2	Thalassiosira_pseudonana|XP_002296083.1	Thalassiosira_pseudonana|XP_002287470.1	Phaeodactylum_tricornutum|XP_002185458.1	Phaeodactylum_tricornutum|XP_002183067.1	Pseudonitzschia_multistriata|VEU44842.1	Pseudonitzschia_multistriata|VEU41485.1	Nitzschia_inconspicua|Nithil2_4434_g3949.t1	Nitzschia_inconspicua|Nithil2_23887_g31858.t1	Fragilariopsis_cylindrus|OEU19765.1	Fragilariopsis_cylindrus|OEU08126.1
151	cluster151	10	2	0.2	Thalassiosira_pseudonana|XP_002292058.1	Thalassiosira_pseudonana|XP_002295908.1	Phaeodactylum_tricornutum|XP_002177337.1	Pseudonitzschia_multistriata|VEU37809.1	Nitzschia_inconspicua|Nithil2_37408_g26703.t1	Fragilariopsis_cylindrus|OEU16940.1	Phaeodactylum_tricornutum|XP_002181230.1	Pseudonitzschia_multistriata|VEU37035.1	Nitzschia_inconspicua|Nithil2_29612_g37830.t1	Fragilariopsis_cylindrus|OEU13497.1
152	cluster152	10	1	0.1	Thalassiosira_pseudonana|XP_002290148.1	Thalassiosira_pseudonana|XP_002290067.1	Fragilariopsis_cylindrus|OEU10928.1	Phaeodactylum_tricornutum|XP_002186398.1	Pseudonitzschia_multistriata|VEU38139.1	Nitzschia_inconspicua|Nithil2_18108_g579.t1	Fragilariopsis_cylindrus|OEU10667.1	Pseudonitzschia_multistriata|VEU36467.1	Pseudonitzschia_multistriata|VEU35706.1	Fragilariopsis_cylindrus|OEU07270.1
153	cluster153	10	2	0.2	Thalassiosira_pseudonana|XP_002288579.1	Thalassiosira_pseudonana|XP_002296040.1	Thalassiosira_pseudonana|XP_002293822.1	Thalassiosira_pseudonana|XP_002291664.1	Pseudonitzschia_multistriata|VEU42862.1	Fragilariopsis_cylindrus|OEU08638.1	Fragilariopsis_cylindrus|OEU07609.1	Nitzschia_inconspicua|Nithil2_24288_g32282.t1	Nitzschia_inconspicua|Nithil2_24284_g32278.t1	Fragilariopsis_cylindrus|OEU17934.1
154	cluster154	10	2	0.2	Thalassiosira_pseudonana|XP_002287192.1	Thalassiosira_pseudonana|XP_002287191.1	Phaeodactylum_tricornutum|XP_002182619.1	Pseudonitzschia_multistriata|VEU35509.1	Nitzschia_inconspicua|Nithil2_2886_g13964.t1	Fragilariopsis_cylindrus|OEU06524.1	Pseudonitzschia_multistriata|VEU35511.1	Nitzschia_inconspicua|Nithil2_22292_g30227.t1	Phaeodactylum_tricornutum|XP_002182618.1	Phaeodactylum_tricornutum|XP_002182617.1
155	cluster155	10	3	0.3	Thalassiosira_pseudonana|XP_002295533.1	Thalassiosira_pseudonana|XP_002287827.1	Phaeodactylum_tricornutum|XP_002183573.1	Nitzschia_inconspicua|Nithil2_29357_g37581.t1	Fragilariopsis_cylindrus|OEU16994.1	Thalassiosira_pseudonana|XP_002289142.1	Nitzschia_inconspicua|Nithil2_26044_g34266.t1	Phaeodactylum_tricornutum|XP_002182379.1	Nitzschia_inconspicua|Nithil2_22685_g30677.t1	Fragilariopsis_cylindrus|OEU07767.1
156	cluster156	10	2	0.2	Thalassiosira_pseudonana|XP_002289509.1	Thalassiosira_pseudonana|XP_002289965.1	Phaeodactylum_tricornutum|XP_002180738.1	Pseudonitzschia_multistriata|VEU38973.1	Nitzschia_inconspicua|Nithil2_24200_g32200.t1	Fragilariopsis_cylindrus|OEU14386.1	Pseudonitzschia_multistriata|VEU38974.1	Pseudonitzschia_multistriata|VEU40382.1	Nitzschia_inconspicua|Nithil2_24201_g32201.t1	Fragilariopsis_cylindrus|OEU14387.1
157	cluster157	10	0	0	Thalassiosira_pseudonana|XP_002295015.1	Thalassiosira_pseudonana|XP_002294845.1	Pseudonitzschia_multistriata|VEU38685.1	Pseudonitzschia_multistriata|VEU44510.1	Fragilariopsis_cylindrus|OEU20626.1	Pseudonitzschia_multistriata|VEU41651.1	Pseudonitzschia_multistriata|VEU40053.1	Pseudonitzschia_multistriata|VEU39521.1	Fragilariopsis_cylindrus|OEU14321.1	Fragilariopsis_cylindrus|OEU07801.1
158	cluster158	10	2	0.2	Thalassiosira_pseudonana|XP_002287250.1	Phaeodactylum_tricornutum|XP_002183440.1	Phaeodactylum_tricornutum|XP_002183439.1	Pseudonitzschia_multistriata|VEU36132.1	Nitzschia_inconspicua|Nithil2_9115_g18078.t1	Fragilariopsis_cylindrus|OEU10671.1	Pseudonitzschia_multistriata|VEU36133.1	Pseudonitzschia_multistriata|VEU34592.1	Fragilariopsis_cylindrus|OEU19318.1	Nitzschia_inconspicua|Nithil2_10064_g19019.t1
159	cluster159	10	2	0.2	Thalassiosira_pseudonana|XP_002287313.1	Phaeodactylum_tricornutum|XP_002178129.1	Pseudonitzschia_multistriata|VEU34241.1	Nitzschia_inconspicua|Nithil2_24861_g32841.t1	Fragilariopsis_cylindrus|OEU15331.1	Pseudonitzschia_multistriata|VEU34242.1	Nitzschia_inconspicua|Nithil2_3246_g2782.t1	Fragilariopsis_cylindrus|OEU06729.1	Fragilariopsis_cylindrus|OEU23573.1	Fragilariopsis_cylindrus|OEU22843.1
160	cluster160	10	3	0.3	Thalassiosira_pseudonana|XP_002289380.1	Phaeodactylum_tricornutum|XP_002182592.1	Phaeodactylum_tricornutum|XP_002182589.1	Pseudonitzschia_multistriata|VEU33538.1	Nitzschia_inconspicua|Nithil2_29959_g38174.t1	Fragilariopsis_cylindrus|OEU15098.1	Nitzschia_inconspicua|Nithil2_5961_g14984.t1	Fragilariopsis_cylindrus|OEU18673.1	Nitzschia_inconspicua|Nithil2_2528_g13611.t1	Fragilariopsis_cylindrus|OEU15097.1
161	cluster161	10	2	0.2	Thalassiosira_pseudonana|XP_002291292.1	Phaeodactylum_tricornutum|XP_002180947.1	Nitzschia_inconspicua|Nithil2_9603_g18565.t1	Fragilariopsis_cylindrus|OEU13895.1	Thalassiosira_pseudonana|XP_002288590.1	Phaeodactylum_tricornutum|XP_002178740.1	Pseudonitzschia_multistriata|VEU44950.1	Nitzschia_inconspicua|Nithil2_18008_g481.t1	Fragilariopsis_cylindrus|OEU09521.1	Pseudonitzschia_multistriata|VEU41513.1
162	cluster162	10	5	0.5	Thalassiosira_pseudonana|XP_002294471.1	Nitzschia_inconspicua|Nithil2_6518_g15533.t1	Nitzschia_inconspicua|Nithil2_4825_g4329.t1	Pseudonitzschia_multistriata|VEU41245.1	Fragilariopsis_cylindrus|OEU22857.1	Pseudonitzschia_multistriata|VEU37594.1	Nitzschia_inconspicua|Nithil2_6338_g15356.t1	Fragilariopsis_cylindrus|OEU22790.1	Nitzschia_inconspicua|Nithil2_4637_g4149.t1	Nitzschia_inconspicua|Nithil2_35853_g25174.t1
163	cluster163	10	3	0.3	Thalassiosira_pseudonana|XP_002290006.1	Phaeodactylum_tricornutum|XP_002181175.1	Phaeodactylum_tricornutum|XP_002177898.1	Pseudonitzschia_multistriata|VEU43517.1	Pseudonitzschia_multistriata|VEU35779.1	Nitzschia_inconspicua|Nithil2_3661_g3188.t1	Nitzschia_inconspicua|Nithil2_18986_g1444.t1	Nitzschia_inconspicua|Nithil2_18623_g1086.t1	Fragilariopsis_cylindrus|OEU15658.1	Fragilariopsis_cylindrus|OEU10145.1
164	cluster164	10	2	0.2	Thalassiosira_pseudonana|XP_002293480.1	Phaeodactylum_tricornutum|XP_002176603.1	Pseudonitzschia_multistriata|VEU37698.1	Nitzschia_inconspicua|Nithil2_30164_g38379.t1	Fragilariopsis_cylindrus|OEU18778.1	Thalassiosira_pseudonana|XP_002288010.1	Phaeodactylum_tricornutum|XP_002176610.1	Nitzschia_inconspicua|Nithil2_30163_g38378.t1	Fragilariopsis_cylindrus|OEU18779.1	Fragilariopsis_cylindrus|OEU18780.1
165	cluster165	10	4	0.4	Fragilariopsis_cylindrus|OEU12732.1	Pseudonitzschia_multistriata|VEU44467.1	Phaeodactylum_tricornutum|XP_002184051.1	Nitzschia_inconspicua|Nithil2_23651_g31627.t1	Fragilariopsis_cylindrus|OEU12726.1	Pseudonitzschia_multistriata|VEU44466.1	Nitzschia_inconspicua|Nithil2_29274_g37500.t1	Nitzschia_inconspicua|Nithil2_29275_g37501.t1	Nitzschia_inconspicua|Nithil2_29145_g37371.t1	Fragilariopsis_cylindrus|OEU12733.1
166	cluster166	10	8	0.8	Pseudonitzschia_multistriata|VEU36854.1	Nitzschia_inconspicua|Nithil2_24582_g32568.t1	Nitzschia_inconspicua|Nithil2_10597_g19545.t1	Nitzschia_inconspicua|Nithil2_2118_g13210.t1	Nitzschia_inconspicua|Nithil2_23210_g31189.t1	Nitzschia_inconspicua|Nithil2_2830_g13909.t1	Nitzschia_inconspicua|Nithil2_36769_g26077.t1	Nitzschia_inconspicua|Nithil2_9271_g18234.t1	Nitzschia_inconspicua|Nithil2_4734_g4244.t1	Fragilariopsis_cylindrus|OEU14576.1
167	cluster167	10	2	0.2	Phaeodactylum_tricornutum|XP_002176960.1	Pseudonitzschia_multistriata|VEU33594.1	Nitzschia_inconspicua|Nithil2_6165_g15186.t1	Nitzschia_inconspicua|Nithil2_4495_g4010.t1	Phaeodactylum_tricornutum|XP_002185726.1	Phaeodactylum_tricornutum|XP_002179308.1	Phaeodactylum_tricornutum|XP_002180178.1	Phaeodactylum_tricornutum|XP_002181989.1	Phaeodactylum_tricornutum|XP_002185539.1	Phaeodactylum_tricornutum|XP_002185727.1
168	cluster168	10	8	0.8	Pseudonitzschia_multistriata|VEU42019.1	Nitzschia_inconspicua|Nithil2_6827_g15835.t1	Nitzschia_inconspicua|Nithil2_6785_g15795.t1	Nitzschia_inconspicua|Nithil2_6784_g15794.t1	Nitzschia_inconspicua|Nithil2_6783_g15793.t1	Nitzschia_inconspicua|Nithil2_5146_g4640.t1	Nitzschia_inconspicua|Nithil2_5104_g4598.t1	Nitzschia_inconspicua|Nithil2_5098_g4592.t1	Nitzschia_inconspicua|Nithil2_29340_g37565.t1	Fragilariopsis_cylindrus|OEU17413.1
169	cluster169	10	6	0.6	Fragilariopsis_cylindrus|OEU23454.1	Fragilariopsis_cylindrus|OEU12865.1	Pseudonitzschia_multistriata|VEU43846.1	Phaeodactylum_tricornutum|XP_002180933.1	Nitzschia_inconspicua|Nithil2_35701_g25024.t1	Nitzschia_inconspicua|Nithil2_35700_g25023.t1	Nitzschia_inconspicua|Nithil2_35699_g25022.t1	Nitzschia_inconspicua|Nithil2_35654_g24977.t1	Nitzschia_inconspicua|Nithil2_35680_g25003.t1	Nitzschia_inconspicua|Nithil2_35681_g25004.t1
170	cluster170	10	3	0.3	Thalassiosira_pseudonana|XP_002295701.1	Phaeodactylum_tricornutum|XP_002183527.1	Pseudonitzschia_multistriata|VEU39147.1	Nitzschia_inconspicua|Nithil2_4515_g4028.t1	Fragilariopsis_cylindrus|OEU19389.1	Thalassiosira_pseudonana|XP_002290840.1	Phaeodactylum_tricornutum|XP_002177804.1	Fragilariopsis_cylindrus|OEU15578.1	Nitzschia_inconspicua|Nithil2_6192_g15212.t1	Nitzschia_inconspicua|Nithil2_4516_g4029.t1
171	cluster171	10	3	0.3	Thalassiosira_pseudonana|XP_002291918.1	Phaeodactylum_tricornutum|XP_002186461.1	Nitzschia_inconspicua|Nithil2_37483_g26778.t1	Fragilariopsis_cylindrus|OEU22939.1	Pseudonitzschia_multistriata|VEU36455.1	Phaeodactylum_tricornutum|XP_002179604.1	Phaeodactylum_tricornutum|XP_002186179.1	Nitzschia_inconspicua|Nithil2_36544_g25856.t1	Fragilariopsis_cylindrus|OEU08983.1	Nitzschia_inconspicua|Nithil2_25872_g34096.t1
172	cluster172	10	2	0.2	Thalassiosira_pseudonana|XP_002288369.1	Pseudonitzschia_multistriata|VEU35362.1	Fragilariopsis_cylindrus|OEU09292.1	Pseudonitzschia_multistriata|VEU35430.1	Pseudonitzschia_multistriata|VEU36468.1	Pseudonitzschia_multistriata|VEU42069.1	Fragilariopsis_cylindrus|OEU12317.1	Nitzschia_inconspicua|Nithil2_9043_g18006.t1	Nitzschia_inconspicua|Nithil2_24067_g32036.t1	Fragilariopsis_cylindrus|OEU14318.1
173	cluster173	10	0	0	Pseudonitzschia_multistriata|VEU41600.1	Pseudonitzschia_multistriata|VEU34146.1	Pseudonitzschia_multistriata|VEU39290.1	Pseudonitzschia_multistriata|VEU41536.1	Pseudonitzschia_multistriata|VEU41607.1	Pseudonitzschia_multistriata|VEU41666.1	Pseudonitzschia_multistriata|VEU43110.1	Pseudonitzschia_multistriata|VEU44068.1	Pseudonitzschia_multistriata|VEU40040.1	Pseudonitzschia_multistriata|VEU45213.1
174	cluster174	10	2	0.2	Pseudonitzschia_multistriata|VEU41214.1	Pseudonitzschia_multistriata|VEU35567.1	Phaeodactylum_tricornutum|XP_002179120.1	Fragilariopsis_cylindrus|OEU23287.1	Phaeodactylum_tricornutum|XP_002186265.1	Nitzschia_inconspicua|Nithil2_8929_g17892.t1	Phaeodactylum_tricornutum|XP_002183519.1	Fragilariopsis_cylindrus|OEU10921.1	Nitzschia_inconspicua|Nithil2_25203_g33180.t1	Fragilariopsis_cylindrus|OEU10318.1
175	cluster175	10	0	0	Fragilariopsis_cylindrus|OEU11213.1	Fragilariopsis_cylindrus|OEU07235.1	Fragilariopsis_cylindrus|OEU23442.1	Fragilariopsis_cylindrus|OEU06367.1	Fragilariopsis_cylindrus|OEU06901.1	Fragilariopsis_cylindrus|OEU07278.1	Fragilariopsis_cylindrus|OEU09908.1	Fragilariopsis_cylindrus|OEU19354.1	Fragilariopsis_cylindrus|OEU20320.1	Fragilariopsis_cylindrus|OEU09701.1
176	cluster176	10	0	0	Pseudonitzschia_multistriata|VEU37019.1	Fragilariopsis_cylindrus|OEU18045.1	Fragilariopsis_cylindrus|OEU06015.1	Fragilariopsis_cylindrus|OEU06363.1	Fragilariopsis_cylindrus|OEU09689.1	Fragilariopsis_cylindrus|OEU12480.1	Fragilariopsis_cylindrus|OEU12506.1	Fragilariopsis_cylindrus|OEU17998.1	Fragilariopsis_cylindrus|OEU06533.1	Fragilariopsis_cylindrus|OEU12063.1
177	cluster177	10	9	0.9	Pseudonitzschia_multistriata|VEU42979.1	Nitzschia_inconspicua|Nithil2_19189_g1647.t1	Nitzschia_inconspicua|Nithil2_29629_g37847.t1	Nitzschia_inconspicua|Nithil2_3480_g3013.t1	Nitzschia_inconspicua|Nithil2_36119_g25438.t1	Nitzschia_inconspicua|Nithil2_37431_g26726.t1	Nitzschia_inconspicua|Nithil2_37432_g26727.t1	Nitzschia_inconspicua|Nithil2_3838_g3365.t1	Nitzschia_inconspicua|Nithil2_9129_g18092.t1	Nitzschia_inconspicua|Nithil2_4821_g4325.t1
178	cluster178	10	0	0	Pseudonitzschia_multistriata|VEU44823.1	Fragilariopsis_cylindrus|OEU06738.1	Fragilariopsis_cylindrus|OEU07671.1	Fragilariopsis_cylindrus|OEU23609.1	Fragilariopsis_cylindrus|OEU07141.1	Fragilariopsis_cylindrus|OEU09810.1	Fragilariopsis_cylindrus|OEU11913.1	Fragilariopsis_cylindrus|OEU17021.1	Fragilariopsis_cylindrus|OEU08497.1	Fragilariopsis_cylindrus|OEU23633.1
179	cluster179	10	0	0	Phaeodactylum_tricornutum|XP_002182685.1	Phaeodactylum_tricornutum|XP_002181816.1	Phaeodactylum_tricornutum|XP_002182476.1	Phaeodactylum_tricornutum|XP_002182513.1	Phaeodactylum_tricornutum|XP_002183610.1	Phaeodactylum_tricornutum|XP_002184648.1	Phaeodactylum_tricornutum|XP_002185373.1	Phaeodactylum_tricornutum|XP_002182475.1	Phaeodactylum_tricornutum|XP_002184738.1	Phaeodactylum_tricornutum|XP_002182509.1
180	cluster180	10	0	0	Fragilariopsis_cylindrus|OEU12559.1	Fragilariopsis_cylindrus|OEU11988.1	Fragilariopsis_cylindrus|OEU11995.1	Fragilariopsis_cylindrus|OEU12024.1	Fragilariopsis_cylindrus|OEU12047.1	Fragilariopsis_cylindrus|OEU12445.1	Fragilariopsis_cylindrus|OEU12567.1	Fragilariopsis_cylindrus|OEU23364.1	Fragilariopsis_cylindrus|OEU11430.1	Fragilariopsis_cylindrus|OEU12517.1
181	cluster181	10	10	1	Nitzschia_inconspicua|Nithil2_23100_g31081.t1	Nitzschia_inconspicua|Nithil2_10327_g19282.t1	Nitzschia_inconspicua|Nithil2_24290_g32284.t1	Nitzschia_inconspicua|Nithil2_2433_g13516.t1	Nitzschia_inconspicua|Nithil2_24695_g32679.t1	Nitzschia_inconspicua|Nithil2_2915_g13993.t1	Nitzschia_inconspicua|Nithil2_2916_g13994.t1	Nitzschia_inconspicua|Nithil2_36368_g25680.t1	Nitzschia_inconspicua|Nithil2_5451_g14481.t1	Nitzschia_inconspicua|Nithil2_6111_g15132.t1
182	cluster182	9	1	0.111111	Thalassiosira_pseudonana|XP_002293453.1	Thalassiosira_pseudonana|XP_002290082.1	Thalassiosira_pseudonana|XP_002293449.1	Thalassiosira_pseudonana|XP_002294156.1	Thalassiosira_pseudonana|XP_002295243.1	Fragilariopsis_cylindrus|OEU10130.1	Pseudonitzschia_multistriata|VEU36732.1	Nitzschia_inconspicua|Nithil2_19215_g1673.t1	Phaeodactylum_tricornutum|XP_002181125.1
183	cluster183	9	0	0	Thalassiosira_pseudonana|XP_002295919.1	Thalassiosira_pseudonana|XP_002293971.1	Thalassiosira_pseudonana|XP_002296279.1	Thalassiosira_pseudonana|XP_002296319.1	Thalassiosira_pseudonana|XP_002296320.1	Thalassiosira_pseudonana|XP_002295907.1	Thalassiosira_pseudonana|XP_002296063.1	Thalassiosira_pseudonana|XP_002296065.1	Thalassiosira_pseudonana|XP_002296313.1
184	cluster184	9	2	0.222222	Thalassiosira_pseudonana|XP_002293188.1	Thalassiosira_pseudonana|XP_002287248.1	Phaeodactylum_tricornutum|XP_002183596.1	Pseudonitzschia_multistriata|VEU39146.1	Nitzschia_inconspicua|Nithil2_2238_g13330.t1	Fragilariopsis_cylindrus|OEU19390.1	Nitzschia_inconspicua|Nithil2_23703_g31679.t1	Phaeodactylum_tricornutum|XP_002180000.1	Phaeodactylum_tricornutum|XP_002180513.1
185	cluster185	9	1	0.111111	Thalassiosira_pseudonana|XP_002288252.1	Thalassiosira_pseudonana|XP_002288665.1	Thalassiosira_pseudonana|XP_002288666.1	Thalassiosira_pseudonana|XP_002288753.1	Thalassiosira_pseudonana|XP_002288763.1	Thalassiosira_pseudonana|XP_002295868.1	Phaeodactylum_tricornutum|XP_002181276.1	Nitzschia_inconspicua|Nithil2_10453_g19406.t1	Fragilariopsis_cylindrus|OEU15388.1
186	cluster186	9	1	0.111111	Thalassiosira_pseudonana|XP_002294462.1	Thalassiosira_pseudonana|XP_002293590.1	Phaeodactylum_tricornutum|XP_002184279.1	Phaeodactylum_tricornutum|XP_002176769.1	Pseudonitzschia_multistriata|VEU43198.1	Nitzschia_inconspicua|Nithil2_36694_g26004.t1	Fragilariopsis_cylindrus|OEU20685.1	Fragilariopsis_cylindrus|OEU16642.1	Pseudonitzschia_multistriata|VEU39482.1
187	cluster187	9	1	0.111111	Thalassiosira_pseudonana|XP_002287749.1	Thalassiosira_pseudonana|XP_002292229.1	Thalassiosira_pseudonana|XP_002292436.1	Nitzschia_inconspicua|Nithil2_22763_g30754.t1	Fragilariopsis_cylindrus|OEU17492.1	Phaeodactylum_tricornutum|XP_002185626.1	Pseudonitzschia_multistriata|VEU36282.1	Phaeodactylum_tricornutum|XP_002178444.1	Phaeodactylum_tricornutum|XP_002177631.1
188	cluster188	9	2	0.222222	Thalassiosira_pseudonana|XP_002295280.1	Thalassiosira_pseudonana|XP_002287497.1	Thalassiosira_pseudonana|XP_002296145.1	Pseudonitzschia_multistriata|VEU35551.1	Nitzschia_inconspicua|Nithil2_4709_g4219.t1	Thalassiosira_pseudonana|XP_002289364.1	Nitzschia_inconspicua|Nithil2_6419_g15435.t1	Thalassiosira_pseudonana|XP_002289365.1	Fragilariopsis_cylindrus|OEU08305.1
189	cluster189	9	1	0.111111	Thalassiosira_pseudonana|XP_002293223.1	Thalassiosira_pseudonana|XP_002293227.1	Phaeodactylum_tricornutum|XP_002180129.1	Pseudonitzschia_multistriata|VEU42331.1	Nitzschia_inconspicua|Nithil2_4400_g3917.t1	Fragilariopsis_cylindrus|OEU23607.1	Pseudonitzschia_multistriata|VEU41756.1	Fragilariopsis_cylindrus|OEU07942.1	Fragilariopsis_cylindrus|OEU23613.1
190	cluster190	9	2	0.222222	Thalassiosira_pseudonana|XP_002294644.1	Pseudonitzschia_multistriata|VEU40123.1	Phaeodactylum_tricornutum|XP_002182357.1	Nitzschia_inconspicua|Nithil2_3825_g3352.t1	Fragilariopsis_cylindrus|OEU15250.1	Phaeodactylum_tricornutum|XP_002182358.1	Pseudonitzschia_multistriata|VEU33379.1	Nitzschia_inconspicua|Nithil2_29377_g37601.t1	Fragilariopsis_cylindrus|OEU12681.1
191	cluster191	9	3	0.333333	Thalassiosira_pseudonana|XP_002290152.1	Pseudonitzschia_multistriata|VEU35195.1	Nitzschia_inconspicua|Nithil2_19123_g1581.t1	Thalassiosira_pseudonana|XP_002293072.1	Phaeodactylum_tricornutum|XP_002178564.1	Nitzschia_inconspicua|Nithil2_18704_g1166.t1	Nitzschia_inconspicua|Nithil2_19063_g1521.t1	Fragilariopsis_cylindrus|OEU20746.1	Fragilariopsis_cylindrus|OEU20745.1
192	cluster192	9	3	0.333333	Thalassiosira_pseudonana|XP_002290494.1	Nitzschia_inconspicua|Nithil2_6626_g15638.t1	Nitzschia_inconspicua|Nithil2_4940_g4438.t1	Nitzschia_inconspicua|Nithil2_25209_g33186.t1	Fragilariopsis_cylindrus|OEU13357.1	Thalassiosira_pseudonana|XP_002288593.1	Phaeodactylum_tricornutum|XP_002181721.1	Pseudonitzschia_multistriata|VEU38834.1	Fragilariopsis_cylindrus|OEU12938.1
193	cluster193	9	2	0.222222	Thalassiosira_pseudonana|XP_002290668.1	Phaeodactylum_tricornutum|XP_002181620.1	Pseudonitzschia_multistriata|VEU39364.1	Nitzschia_inconspicua|Nithil2_19452_g1907.t1	Nitzschia_inconspicua|Nithil2_19396_g1852.t1	Fragilariopsis_cylindrus|OEU21126.1	Fragilariopsis_cylindrus|OEU21100.1	Pseudonitzschia_multistriata|VEU42702.1	Fragilariopsis_cylindrus|OEU07749.1
194	cluster194	9	7	0.777778	Thalassiosira_pseudonana|XP_002294223.1	Nitzschia_inconspicua|Nithil2_30548_g38755.t2	Fragilariopsis_cylindrus|OEU20364.1	Nitzschia_inconspicua|Nithil2_9781_g18742.t1	Nitzschia_inconspicua|Nithil2_25045_g33022.t1	Nitzschia_inconspicua|Nithil2_25046_g33023.t1	Nitzschia_inconspicua|Nithil2_36173_g25490.t1	Nitzschia_inconspicua|Nithil2_9590_g18552.t1	Nitzschia_inconspicua|Nithil2_26029_g34251.t1
195	cluster195	9	1	0.111111	Thalassiosira_pseudonana|XP_002294290.1	Phaeodactylum_tricornutum|XP_002183855.1	Phaeodactylum_tricornutum|XP_002183970.1	Phaeodactylum_tricornutum|XP_002183854.1	Phaeodactylum_tricornutum|XP_002177143.1	Nitzschia_inconspicua|Nithil2_30206_g38421.t1	Fragilariopsis_cylindrus|OEU14404.1	Fragilariopsis_cylindrus|OEU18737.1	Fragilariopsis_cylindrus|OEU13138.1
196	cluster196	9	1	0.111111	Thalassiosira_pseudonana|XP_002286703.1	Phaeodactylum_tricornutum|XP_002186203.1	Thalassiosira_pseudonana|XP_002286085.1	Pseudonitzschia_multistriata|VEU43597.1	Nitzschia_inconspicua|Nithil2_4013_g3536.t1	Fragilariopsis_cylindrus|OEU15708.1	Thalassiosira_pseudonana|XP_002286084.1	Phaeodactylum_tricornutum|XP_002186202.1	Fragilariopsis_cylindrus|OEU15709.1
197	cluster197	9	1	0.111111	Thalassiosira_pseudonana|XP_002288834.1	Phaeodactylum_tricornutum|XP_002185565.1	Nitzschia_inconspicua|Nithil2_18119_g590.t1	Fragilariopsis_cylindrus|OEU13970.1	Thalassiosira_pseudonana|XP_002291742.1	Phaeodactylum_tricornutum|XP_002177266.1	Pseudonitzschia_multistriata|VEU42850.1	Fragilariopsis_cylindrus|OEU09399.1	Pseudonitzschia_multistriata|VEU39548.1
198	cluster198	9	2	0.222222	Thalassiosira_pseudonana|XP_002290723.1	Phaeodactylum_tricornutum|XP_002177662.1	Nitzschia_inconspicua|Nithil2_18440_g905.t1	Thalassiosira_pseudonana|XP_002289258.1	Phaeodactylum_tricornutum|XP_002180341.1	Pseudonitzschia_multistriata|VEU37816.1	Fragilariopsis_cylindrus|OEU12880.1	Nitzschia_inconspicua|Nithil2_18803_g1263.t1	Phaeodactylum_tricornutum|XP_002180346.1
199	cluster199	9	3	0.333333	Thalassiosira_pseudonana|XP_002295816.1	Nitzschia_inconspicua|Nithil2_8744_g17708.t1	Thalassiosira_pseudonana|XP_002295722.1	Phaeodactylum_tricornutum|XP_002184300.1	Pseudonitzschia_multistriata|VEU44243.1	Pseudonitzschia_multistriata|VEU35166.1	Fragilariopsis_cylindrus|OEU12055.1	Nitzschia_inconspicua|Nithil2_30099_g38314.t1	Nitzschia_inconspicua|Nithil2_8747_g17711.t1
200	cluster200	9	3	0.333333	Thalassiosira_pseudonana|XP_002290236.1	Phaeodactylum_tricornutum|XP_002177930.1	Pseudonitzschia_multistriata|VEU42846.1	Nitzschia_inconspicua|Nithil2_18248_g717.t1	Fragilariopsis_cylindrus|OEU16179.1	Phaeodactylum_tricornutum|XP_002177601.1	Nitzschia_inconspicua|Nithil2_36020_g25341.t1	Fragilariopsis_cylindrus|OEU05938.1	Nitzschia_inconspicua|Nithil2_3344_g2877.t1
201	cluster201	9	2	0.222222	Thalassiosira_pseudonana|XP_002289482.1	Phaeodactylum_tricornutum|XP_002185211.1	Pseudonitzschia_multistriata|VEU40408.1	Nitzschia_inconspicua|Nithil2_4091_g3614.t1	Fragilariopsis_cylindrus|OEU18924.1	Thalassiosira_pseudonana|XP_002296250.1	Phaeodactylum_tricornutum|XP_002183759.1	Nitzschia_inconspicua|Nithil2_3709_g3236.t1	Fragilariopsis_cylindrus|OEU18933.1
202	cluster202	9	3	0.333333	Thalassiosira_pseudonana|XP_002296123.1	Phaeodactylum_tricornutum|XP_002178402.1	Pseudonitzschia_multistriata|VEU37332.1	Nitzschia_inconspicua|Nithil2_26085_g34307.t1	Fragilariopsis_cylindrus|OEU17950.1	Phaeodactylum_tricornutum|XP_002178401.1	Phaeodactylum_tricornutum|XP_002178683.1	Nitzschia_inconspicua|Nithil2_4973_g4471.t1	Nitzschia_inconspicua|Nithil2_6664_g15676.t1
203	cluster203	9	2	0.222222	Thalassiosira_pseudonana|XP_002290421.1	Phaeodactylum_tricornutum|XP_002180673.1	Pseudonitzschia_multistriata|VEU35633.1	Nitzschia_inconspicua|Nithil2_21360_g29315.t1	Fragilariopsis_cylindrus|OEU16500.1	Phaeodactylum_tricornutum|XP_002180712.1	Nitzschia_inconspicua|Nithil2_21478_g29432.t1	Pseudonitzschia_multistriata|VEU37429.1	Fragilariopsis_cylindrus|OEU22466.1
204	cluster204	9	7	0.777778	Thalassiosira_pseudonana|XP_002291963.1	Nitzschia_inconspicua|Nithil2_25722_g33951.t1	Fragilariopsis_cylindrus|OEU06174.1	Nitzschia_inconspicua|Nithil2_24705_g32687.t1	Nitzschia_inconspicua|Nithil2_24719_g32701.t1	Nitzschia_inconspicua|Nithil2_24860_g32840.t1	Nitzschia_inconspicua|Nithil2_25685_g33914.t1	Nitzschia_inconspicua|Nithil2_25684_g33913.t1	Nitzschia_inconspicua|Nithil2_25748_g33974.t1
205	cluster205	9	2	0.222222	Thalassiosira_pseudonana|XP_002294971.1	Phaeodactylum_tricornutum|XP_002178950.1	Nitzschia_inconspicua|Nithil2_22076_g30019.t1	Fragilariopsis_cylindrus|OEU09535.1	Thalassiosira_pseudonana|XP_002294970.1	Phaeodactylum_tricornutum|XP_002178952.1	Pseudonitzschia_multistriata|VEU38448.1	Nitzschia_inconspicua|Nithil2_17998_g471.t1	Fragilariopsis_cylindrus|OEU09536.1
206	cluster206	9	1	0.111111	Thalassiosira_pseudonana|XP_002293967.1	Phaeodactylum_tricornutum|XP_002179891.1	Nitzschia_inconspicua|Nithil2_19165_g1623.t1	Thalassiosira_pseudonana|XP_002295478.1	Phaeodactylum_tricornutum|XP_002179890.1	Pseudonitzschia_multistriata|VEU36647.1	Pseudonitzschia_multistriata|VEU39529.1	Fragilariopsis_cylindrus|OEU20618.1	Fragilariopsis_cylindrus|OEU07341.1
207	cluster207	9	2	0.222222	Thalassiosira_pseudonana|XP_002289642.1	Phaeodactylum_tricornutum|XP_002185956.1	Pseudonitzschia_multistriata|VEU44035.1	Nitzschia_inconspicua|Nithil2_6642_g15654.t1	Fragilariopsis_cylindrus|OEU20622.1	Pseudonitzschia_multistriata|VEU44128.1	Nitzschia_inconspicua|Nithil2_4951_g4449.t1	Fragilariopsis_cylindrus|OEU17596.1	Fragilariopsis_cylindrus|OEU10800.1
208	cluster208	9	3	0.333333	Thalassiosira_pseudonana|XP_002287504.1	Phaeodactylum_tricornutum|XP_002185876.1	Phaeodactylum_tricornutum|XP_002185874.1	Pseudonitzschia_multistriata|VEU34395.1	Nitzschia_inconspicua|Nithil2_36879_g26187.t1	Fragilariopsis_cylindrus|OEU14100.1	Nitzschia_inconspicua|Nithil2_37520_g26815.t1	Fragilariopsis_cylindrus|OEU22867.1	Nitzschia_inconspicua|Nithil2_36289_g25602.t1
209	cluster209	9	3	0.333333	Thalassiosira_pseudonana|XP_002293761.1	Phaeodactylum_tricornutum|XP_002183267.1	Pseudonitzschia_multistriata|VEU33718.1	Nitzschia_inconspicua|Nithil2_24306_g32300.t1	Fragilariopsis_cylindrus|OEU13809.1	Nitzschia_inconspicua|Nithil2_24272_g32267.t1	Nitzschia_inconspicua|Nithil2_24273_g32268.t1	Pseudonitzschia_multistriata|VEU40924.1	Pseudonitzschia_multistriata|VEU41573.1
210	cluster210	9	1	0.111111	Thalassiosira_pseudonana|XP_002294557.1	Phaeodactylum_tricornutum|XP_002176505.1	Pseudonitzschia_multistriata|VEU36892.1	Fragilariopsis_cylindrus|OEU07971.1	Pseudonitzschia_multistriata|VEU36893.1	Pseudonitzschia_multistriata|VEU36895.1	Pseudonitzschia_multistriata|VEU36896.1	Nitzschia_inconspicua|Nithil2_3857_g3384.t1	Fragilariopsis_cylindrus|OEU20807.1
211	cluster211	9	2	0.222222	Thalassiosira_pseudonana|XP_002291817.1	Phaeodactylum_tricornutum|XP_002184803.1	Phaeodactylum_tricornutum|XP_002183426.1	Pseudonitzschia_multistriata|VEU42563.1	Pseudonitzschia_multistriata|VEU35492.1	Nitzschia_inconspicua|Nithil2_4738_g4248.t1	Fragilariopsis_cylindrus|OEU11058.1	Nitzschia_inconspicua|Nithil2_4421_g3936.t1	Fragilariopsis_cylindrus|OEU11189.1
212	cluster212	9	2	0.222222	Thalassiosira_pseudonana|XP_002287152.1	Pseudonitzschia_multistriata|VEU33338.1	Fragilariopsis_cylindrus|OEU09949.1	Pseudonitzschia_multistriata|VEU34049.1	Phaeodactylum_tricornutum|XP_002185531.1	Nitzschia_inconspicua|Nithil2_2530_g13613.t1	Fragilariopsis_cylindrus|OEU12655.1	Phaeodactylum_tricornutum|XP_002185062.1	Nitzschia_inconspicua|Nithil2_22830_g30819.t1
213	cluster213	9	5	0.555556	Thalassiosira_pseudonana|XP_002291374.1	Phaeodactylum_tricornutum|XP_002179659.1	Pseudonitzschia_multistriata|VEU39023.1	Nitzschia_inconspicua|Nithil2_29165_g37391.t1	Nitzschia_inconspicua|Nithil2_29163_g37389.t1	Fragilariopsis_cylindrus|OEU13061.1	Nitzschia_inconspicua|Nithil2_29157_g37383.t1	Nitzschia_inconspicua|Nithil2_29159_g37385.t1	Nitzschia_inconspicua|Nithil2_29161_g37387.t1
214	cluster214	9	5	0.555556	Pseudonitzschia_multistriata|VEU43079.1	Pseudonitzschia_multistriata|VEU43078.1	Nitzschia_inconspicua|Nithil2_5301_g14335.t1	Fragilariopsis_cylindrus|OEU14888.1	Nitzschia_inconspicua|Nithil2_5287_g14321.t1	Nitzschia_inconspicua|Nithil2_29088_g37318.t1	Nitzschia_inconspicua|Nithil2_20391_g28367.t1	Nitzschia_inconspicua|Nithil2_20390_g28366.t1	Fragilariopsis_cylindrus|OEU11206.1
215	cluster215	9	1	0.111111	Pseudonitzschia_multistriata|VEU35086.1	Pseudonitzschia_multistriata|VEU35084.1	Pseudonitzschia_multistriata|VEU35280.1	Pseudonitzschia_multistriata|VEU37376.1	Pseudonitzschia_multistriata|VEU41330.1	Pseudonitzschia_multistriata|VEU44670.1	Fragilariopsis_cylindrus|OEU09035.1	Phaeodactylum_tricornutum|XP_002186110.1	Nitzschia_inconspicua|Nithil2_22892_g30877.t1
216	cluster216	9	3	0.333333	Pseudonitzschia_multistriata|VEU40348.1	Pseudonitzschia_multistriata|VEU40347.1	Pseudonitzschia_multistriata|VEU40349.1	Fragilariopsis_cylindrus|OEU18027.1	Nitzschia_inconspicua|Nithil2_5052_g4547.t1	Fragilariopsis_cylindrus|OEU06034.1	Phaeodactylum_tricornutum|XP_002182129.1	Nitzschia_inconspicua|Nithil2_29294_g37519.t1	Nitzschia_inconspicua|Nithil2_6734_g15744.t1
217	cluster217	9	2	0.222222	Pseudonitzschia_multistriata|VEU39864.1	Pseudonitzschia_multistriata|VEU43544.1	Nitzschia_inconspicua|Nithil2_30454_g38663.t1	Fragilariopsis_cylindrus|OEU19578.1	Fragilariopsis_cylindrus|OEU16118.1	Fragilariopsis_cylindrus|OEU19579.1	Nitzschia_inconspicua|Nithil2_20853_g28821.t1	Phaeodactylum_tricornutum|XP_002182795.1	Phaeodactylum_tricornutum|XP_002182803.1
218	cluster218	9	8	0.888889	Pseudonitzschia_multistriata|VEU40661.1	Nitzschia_inconspicua|Nithil2_2922_g14000.t1	Nitzschia_inconspicua|Nithil2_19670_g2125.t1	Nitzschia_inconspicua|Nithil2_20466_g28440.t1	Nitzschia_inconspicua|Nithil2_2860_g13939.t1	Nitzschia_inconspicua|Nithil2_2924_g14002.t1	Nitzschia_inconspicua|Nithil2_2929_g14006.t1	Nitzschia_inconspicua|Nithil2_2971_g14048.t1	Nitzschia_inconspicua|Nithil2_35668_g24991.t1
219	cluster219	9	2	0.222222	Pseudonitzschia_multistriata|VEU34579.1	Phaeodactylum_tricornutum|XP_002180962.1	Nitzschia_inconspicua|Nithil2_24685_g32669.t1	Fragilariopsis_cylindrus|OEU19488.1	Pseudonitzschia_multistriata|VEU37666.1	Nitzschia_inconspicua|Nithil2_30117_g38332.t1	Fragilariopsis_cylindrus|OEU18829.1	Phaeodactylum_tricornutum|XP_002179580.1	Phaeodactylum_tricornutum|XP_002184418.1
220	cluster220	9	0	0	Pseudonitzschia_multistriata|VEU36484.1	Fragilariopsis_cylindrus|OEU17930.1	Fragilariopsis_cylindrus|OEU08569.1	Fragilariopsis_cylindrus|OEU19136.1	Fragilariopsis_cylindrus|OEU05873.1	Fragilariopsis_cylindrus|OEU10954.1	Fragilariopsis_cylindrus|OEU14423.1	Fragilariopsis_cylindrus|OEU19571.1	Fragilariopsis_cylindrus|OEU23466.1
221	cluster221	9	2	0.222222	Pseudonitzschia_multistriata|VEU40629.1	Nitzschia_inconspicua|Nithil2_4277_g3800.t1	Fragilariopsis_cylindrus|OEU10729.1	Pseudonitzschia_multistriata|VEU40623.1	Phaeodactylum_tricornutum|XP_002184040.1	Nitzschia_inconspicua|Nithil2_1767_g12866.t1	Fragilariopsis_cylindrus|OEU08739.1	Phaeodactylum_tricornutum|XP_002184041.1	Fragilariopsis_cylindrus|OEU10730.1
222	cluster222	9	3	0.333333	Pseudonitzschia_multistriata|VEU39999.1	Phaeodactylum_tricornutum|XP_002181101.1	Nitzschia_inconspicua|Nithil2_9381_g18344.t1	Fragilariopsis_cylindrus|OEU22413.1	Phaeodactylum_tricornutum|XP_002177908.1	Phaeodactylum_tricornutum|XP_002179134.1	Fragilariopsis_cylindrus|OEU06084.1	Nitzschia_inconspicua|Nithil2_25040_g33017.t1	Nitzschia_inconspicua|Nithil2_25208_g33185.t1
223	cluster223	9	1	0.111111	Pseudonitzschia_multistriata|VEU42749.1	Fragilariopsis_cylindrus|OEU07430.1	Fragilariopsis_cylindrus|OEU22900.1	Fragilariopsis_cylindrus|OEU07435.1	Fragilariopsis_cylindrus|OEU07436.1	Nitzschia_inconspicua|Nithil2_4188_g3711.t1	Fragilariopsis_cylindrus|OEU12858.1	Fragilariopsis_cylindrus|OEU21584.1	Fragilariopsis_cylindrus|OEU18052.1
224	cluster224	9	1	0.111111	Pseudonitzschia_multistriata|VEU37557.1	Fragilariopsis_cylindrus|OEU14415.1	Pseudonitzschia_multistriata|VEU35611.1	Nitzschia_inconspicua|Nithil2_20592_g28562.t1	Fragilariopsis_cylindrus|OEU07109.1	Fragilariopsis_cylindrus|OEU08284.1	Fragilariopsis_cylindrus|OEU11999.1	Fragilariopsis_cylindrus|OEU20252.1	Fragilariopsis_cylindrus|OEU11434.1
225	cluster225	9	0	0	Phaeodactylum_tricornutum|XP_002186257.1	Phaeodactylum_tricornutum|XP_002178886.1	Phaeodactylum_tricornutum|XP_002178887.1	Phaeodactylum_tricornutum|XP_002184251.1	Phaeodactylum_tricornutum|XP_002184624.1	Phaeodactylum_tricornutum|XP_002184626.1	Phaeodactylum_tricornutum|XP_002185312.1	Phaeodactylum_tricornutum|XP_002178925.1	Fragilariopsis_cylindrus|OEU22953.1
226	cluster226	9	0	0	Phaeodactylum_tricornutum|XP_002186358.1	Phaeodactylum_tricornutum|XP_002183887.1	Phaeodactylum_tricornutum|XP_002183946.1	Phaeodactylum_tricornutum|XP_002183947.1	Phaeodactylum_tricornutum|XP_002184006.1	Phaeodactylum_tricornutum|XP_002184007.1	Phaeodactylum_tricornutum|XP_002184011.1	Phaeodactylum_tricornutum|XP_002183948.1	Phaeodactylum_tricornutum|XP_002185553.1
227	cluster227	9	9	1	Nitzschia_inconspicua|Nithil2_20268_g28247.t1	Nitzschia_inconspicua|Nithil2_17553_g38.t1	Nitzschia_inconspicua|Nithil2_17555_g40.t1	Nitzschia_inconspicua|Nithil2_17557_g42.t1	Nitzschia_inconspicua|Nithil2_17559_g44.t1	Nitzschia_inconspicua|Nithil2_17587_g71.t1	Nitzschia_inconspicua|Nithil2_19955_g2405.t1	Nitzschia_inconspicua|Nithil2_17582_g66.t1	Nitzschia_inconspicua|Nithil2_17570_g55.t1
228	cluster228	9	0	0	Fragilariopsis_cylindrus|OEU10344.1	Fragilariopsis_cylindrus|OEU11654.1	Fragilariopsis_cylindrus|OEU12545.1	Fragilariopsis_cylindrus|OEU22189.1	Fragilariopsis_cylindrus|OEU11655.1	Fragilariopsis_cylindrus|OEU12573.1	Fragilariopsis_cylindrus|OEU16774.1	Fragilariopsis_cylindrus|OEU16776.1	Fragilariopsis_cylindrus|OEU05822.1
229	cluster229	9	0	0	Fragilariopsis_cylindrus|OEU10346.1	Fragilariopsis_cylindrus|OEU12468.1	Fragilariopsis_cylindrus|OEU22806.1	Fragilariopsis_cylindrus|OEU07504.1	Fragilariopsis_cylindrus|OEU18005.1	Fragilariopsis_cylindrus|OEU20897.1	Fragilariopsis_cylindrus|OEU09694.1	Fragilariopsis_cylindrus|OEU06364.1	Fragilariopsis_cylindrus|OEU20199.1
230	cluster230	9	0	0	Fragilariopsis_cylindrus|OEU13124.1	Fragilariopsis_cylindrus|OEU05920.1	Fragilariopsis_cylindrus|OEU07500.1	Fragilariopsis_cylindrus|OEU10080.1	Fragilariopsis_cylindrus|OEU19475.1	Fragilariopsis_cylindrus|OEU06168.1	Fragilariopsis_cylindrus|OEU06169.1	Fragilariopsis_cylindrus|OEU09979.1	Fragilariopsis_cylindrus|OEU19145.1
231	cluster231	9	0	0	Fragilariopsis_cylindrus|OEU19920.1	Fragilariopsis_cylindrus|OEU05828.1	Fragilariopsis_cylindrus|OEU06829.1	Fragilariopsis_cylindrus|OEU07667.1	Fragilariopsis_cylindrus|OEU08430.1	Fragilariopsis_cylindrus|OEU10434.1	Fragilariopsis_cylindrus|OEU18992.1	Fragilariopsis_cylindrus|OEU22950.1	Fragilariopsis_cylindrus|OEU16682.1
232	cluster232	9	2	0.222222	Fragilariopsis_cylindrus|OEU07496.1	Fragilariopsis_cylindrus|OEU06941.1	Fragilariopsis_cylindrus|OEU06940.1	Fragilariopsis_cylindrus|OEU06976.1	Fragilariopsis_cylindrus|OEU17583.1	Fragilariopsis_cylindrus|OEU23134.1	Nitzschia_inconspicua|Nithil2_6651_g15663.t1	Nitzschia_inconspicua|Nithil2_4961_g4459.t1	Fragilariopsis_cylindrus|OEU21602.1
233	cluster233	8	0	0	Thalassiosira_pseudonana|XP_002289719.1	Thalassiosira_pseudonana|XP_002286857.1	Thalassiosira_pseudonana|XP_002287136.1	Thalassiosira_pseudonana|XP_002291029.1	Thalassiosira_pseudonana|XP_002295989.1	Thalassiosira_pseudonana|XP_002290786.1	Thalassiosira_pseudonana|XP_002289326.1	Thalassiosira_pseudonana|XP_002286155.1
234	cluster234	8	0	0	Thalassiosira_pseudonana|XP_002293225.1	Thalassiosira_pseudonana|XP_002291039.1	Thalassiosira_pseudonana|XP_002292697.1	Thalassiosira_pseudonana|XP_002294812.1	Thalassiosira_pseudonana|XP_002294980.1	Thalassiosira_pseudonana|XP_002294981.1	Thalassiosira_pseudonana|XP_002294994.1	Thalassiosira_pseudonana|XP_002295200.1
235	cluster235	8	0	0	Thalassiosira_pseudonana|XP_002296081.1	Thalassiosira_pseudonana|XP_002287401.1	Thalassiosira_pseudonana|XP_002291969.1	Thalassiosira_pseudonana|XP_002292865.1	Thalassiosira_pseudonana|XP_002295833.1	Thalassiosira_pseudonana|XP_002288581.1	Thalassiosira_pseudonana|XP_002289063.1	Thalassiosira_pseudonana|XP_002294423.1
236	cluster236	8	2	0.25	Thalassiosira_pseudonana|XP_002290907.1	Thalassiosira_pseudonana|XP_002290036.1	Thalassiosira_pseudonana|XP_002290480.1	Phaeodactylum_tricornutum|XP_002184696.1	Pseudonitzschia_multistriata|VEU40914.1	Nitzschia_inconspicua|Nithil2_3365_g2898.t1	Fragilariopsis_cylindrus|OEU22395.1	Nitzschia_inconspicua|Nithil2_10581_g19529.t1
237	cluster237	8	1	0.125	Thalassiosira_pseudonana|XP_002292399.1	Thalassiosira_pseudonana|XP_002292165.1	Thalassiosira_pseudonana|XP_002292186.1	Thalassiosira_pseudonana|XP_002292401.1	Thalassiosira_pseudonana|XP_002293507.1	Thalassiosira_pseudonana|XP_002292400.1	Thalassiosira_pseudonana|XP_002289292.1	Nitzschia_inconspicua|Nithil2_10857_g19803.t1
238	cluster238	8	1	0.125	Thalassiosira_pseudonana|XP_002286091.1	Thalassiosira_pseudonana|XP_002296028.1	Thalassiosira_pseudonana|XP_002289757.1	Fragilariopsis_cylindrus|OEU14866.1	Phaeodactylum_tricornutum|XP_002185807.1	Pseudonitzschia_multistriata|VEU42340.1	Nitzschia_inconspicua|Nithil2_3754_g3281.t1	Fragilariopsis_cylindrus|OEU17520.1
239	cluster239	8	2	0.25	Thalassiosira_pseudonana|XP_002290778.1	Thalassiosira_pseudonana|XP_002287081.1	Thalassiosira_pseudonana|XP_002294638.1	Phaeodactylum_tricornutum|XP_002179249.1	Pseudonitzschia_multistriata|VEU44135.1	Nitzschia_inconspicua|Nithil2_19745_g2200.t1	Fragilariopsis_cylindrus|OEU21353.1	Nitzschia_inconspicua|Nithil2_19743_g2198.t1
240	cluster240	8	0	0	Thalassiosira_pseudonana|XP_002287469.1	Thalassiosira_pseudonana|XP_002287059.1	Thalassiosira_pseudonana|XP_002287060.1	Thalassiosira_pseudonana|XP_002286664.1	Thalassiosira_pseudonana|XP_002289579.1	Thalassiosira_pseudonana|XP_002291319.1	Thalassiosira_pseudonana|XP_002291324.1	Thalassiosira_pseudonana|XP_002289329.1
241	cluster241	8	1	0.125	Thalassiosira_pseudonana|XP_002295258.1	Thalassiosira_pseudonana|XP_002295184.1	Pseudonitzschia_multistriata|VEU36249.1	Phaeodactylum_tricornutum|XP_002179760.1	Nitzschia_inconspicua|Nithil2_8739_g17703.t1	Fragilariopsis_cylindrus|OEU14205.1	Fragilariopsis_cylindrus|OEU07230.1	Phaeodactylum_tricornutum|XP_002178699.1
242	cluster242	8	6	0.75	Thalassiosira_pseudonana|XP_002289402.1	Thalassiosira_pseudonana|XP_002291559.1	Nitzschia_inconspicua|Nithil2_9708_g18669.t1	Nitzschia_inconspicua|Nithil2_30623_g38829.t1	Nitzschia_inconspicua|Nithil2_30495_g38704.t1	Nitzschia_inconspicua|Nithil2_30381_g38593.t1	Nitzschia_inconspicua|Nithil2_9022_g17985.t1	Nitzschia_inconspicua|Nithil2_30496_g38705.t1
243	cluster243	8	1	0.125	Thalassiosira_pseudonana|XP_002291249.1	Thalassiosira_pseudonana|XP_002287726.1	Thalassiosira_pseudonana|XP_002287942.1	Thalassiosira_pseudonana|XP_002295428.1	Pseudonitzschia_multistriata|VEU37031.1	Fragilariopsis_cylindrus|OEU13500.1	Phaeodactylum_tricornutum|XP_002178141.1	Nitzschia_inconspicua|Nithil2_29604_g37822.t1
244	cluster244	8	0	0	Thalassiosira_pseudonana|XP_002288026.1	Thalassiosira_pseudonana|XP_002287337.1	Thalassiosira_pseudonana|XP_002288128.1	Thalassiosira_pseudonana|XP_002293294.1	Thalassiosira_pseudonana|XP_002293295.1	Thalassiosira_pseudonana|XP_002294016.1	Thalassiosira_pseudonana|XP_002294021.1	Thalassiosira_pseudonana|XP_002294164.1
245	cluster245	8	2	0.25	Thalassiosira_pseudonana|XP_002287204.1	Thalassiosira_pseudonana|XP_002287702.1	Phaeodactylum_tricornutum|XP_002182119.1	Phaeodactylum_tricornutum|XP_002181954.1	Pseudonitzschia_multistriata|VEU42370.1	Nitzschia_inconspicua|Nithil2_21101_g29064.t1	Fragilariopsis_cylindrus|OEU22281.1	Nitzschia_inconspicua|Nithil2_21031_g28996.t1
246	cluster246	8	1	0.125	Thalassiosira_pseudonana|XP_002294887.1	Thalassiosira_pseudonana|XP_002295047.1	Thalassiosira_pseudonana|XP_002295062.1	Thalassiosira_pseudonana|XP_002295692.1	Phaeodactylum_tricornutum|XP_002181943.1	Pseudonitzschia_multistriata|VEU40010.1	Nitzschia_inconspicua|Nithil2_21300_g29256.t1	Fragilariopsis_cylindrus|OEU22421.1
247	cluster247	8	1	0.125	Thalassiosira_pseudonana|XP_002288204.1	Thalassiosira_pseudonana|XP_002286036.1	Thalassiosira_pseudonana|XP_002286462.1	Thalassiosira_pseudonana|XP_002292848.1	Pseudonitzschia_multistriata|VEU44902.1	Nitzschia_inconspicua|Nithil2_4309_g3829.t1	Fragilariopsis_cylindrus|OEU21264.1	Phaeodactylum_tricornutum|XP_002176718.1
248	cluster248	8	0	0	Thalassiosira_pseudonana|XP_002293050.1	Thalassiosira_pseudonana|XP_002287524.1	Thalassiosira_pseudonana|XP_002292950.1	Thalassiosira_pseudonana|XP_002293055.1	Pseudonitzschia_multistriata|VEU39810.1	Fragilariopsis_cylindrus|OEU16014.1	Phaeodactylum_tricornutum|XP_002182913.1	Pseudonitzschia_multistriata|VEU39811.1
249	cluster249	8	2	0.25	Thalassiosira_pseudonana|XP_002293927.1	Thalassiosira_pseudonana|XP_002293926.1	Phaeodactylum_tricornutum|XP_002186146.1	Pseudonitzschia_multistriata|VEU40696.1	Nitzschia_inconspicua|Nithil2_2583_g13664.t1	Fragilariopsis_cylindrus|OEU07845.1	Nitzschia_inconspicua|Nithil2_2577_g13659.t1	Fragilariopsis_cylindrus|OEU07843.1
250	cluster250	8	2	0.25	Thalassiosira_pseudonana|XP_002293270.1	Thalassiosira_pseudonana|XP_002295069.1	Thalassiosira_pseudonana|XP_002295070.1	Phaeodactylum_tricornutum|XP_002178357.1	Pseudonitzschia_multistriata|VEU39182.1	Nitzschia_inconspicua|Nithil2_18923_g1383.t1	Nitzschia_inconspicua|Nithil2_18565_g1028.t1	Fragilariopsis_cylindrus|OEU20721.1
251	cluster251	8	1	0.125	Thalassiosira_pseudonana|XP_002294746.1	Thalassiosira_pseudonana|XP_002290026.1	Thalassiosira_pseudonana|XP_002293906.1	Thalassiosira_pseudonana|XP_002295666.1	Pseudonitzschia_multistriata|VEU35164.1	Nitzschia_inconspicua|Nithil2_8740_g17704.t1	Fragilariopsis_cylindrus|OEU12475.1	Phaeodactylum_tricornutum|XP_002182404.1
252	cluster252	8	1	0.125	Thalassiosira_pseudonana|XP_002294398.1	Thalassiosira_pseudonana|XP_002294528.1	Phaeodactylum_tricornutum|XP_002184129.1	Pseudonitzschia_multistriata|VEU37933.1	Nitzschia_inconspicua|Nithil2_18389_g855.t1	Fragilariopsis_cylindrus|OEU20497.1	Pseudonitzschia_multistriata|VEU37934.1	Phaeodactylum_tricornutum|XP_002182134.1
253	cluster253	8	1	0.125	Thalassiosira_pseudonana|XP_002287297.1	Thalassiosira_pseudonana|XP_002288510.1	Nitzschia_inconspicua|Nithil2_3890_g3415.t1	Fragilariopsis_cylindrus|OEU19024.1	Phaeodactylum_tricornutum|XP_002184791.1	Phaeodactylum_tricornutum|XP_002184792.1	Pseudonitzschia_multistriata|VEU38634.1	Phaeodactylum_tricornutum|XP_002178611.1
254	cluster254	8	1	0.125	Thalassiosira_pseudonana|XP_002286546.1	Phaeodactylum_tricornutum|XP_002182950.1	Pseudonitzschia_multistriata|VEU40916.1	Nitzschia_inconspicua|Nithil2_21235_g29194.t1	Fragilariopsis_cylindrus|OEU22392.1	Thalassiosira_pseudonana|XP_002292055.1	Phaeodactylum_tricornutum|XP_002179108.1	Pseudonitzschia_multistriata|VEU42044.1
255	cluster255	8	1	0.125	Thalassiosira_pseudonana|XP_002293574.1	Phaeodactylum_tricornutum|XP_002181202.1	Pseudonitzschia_multistriata|VEU33489.1	Nitzschia_inconspicua|Nithil2_3461_g2994.t1	Fragilariopsis_cylindrus|OEU23176.1	Fragilariopsis_cylindrus|OEU06152.1	Fragilariopsis_cylindrus|OEU07414.1	Pseudonitzschia_multistriata|VEU33921.1
256	cluster256	8	2	0.25	Thalassiosira_pseudonana|XP_002296038.1	Phaeodactylum_tricornutum|XP_002178003.1	Pseudonitzschia_multistriata|VEU33430.1	Nitzschia_inconspicua|Nithil2_3386_g2919.t1	Fragilariopsis_cylindrus|OEU15440.1	Fragilariopsis_cylindrus|OEU15438.1	Phaeodactylum_tricornutum|XP_002177781.1	Nitzschia_inconspicua|Nithil2_3388_g2921.t1
257	cluster257	8	1	0.125	Thalassiosira_pseudonana|XP_002292662.1	Pseudonitzschia_multistriata|VEU34152.1	Nitzschia_inconspicua|Nithil2_26146_g34367.t1	Fragilariopsis_cylindrus|OEU23628.1	Thalassiosira_pseudonana|XP_002295495.1	Pseudonitzschia_multistriata|VEU34151.1	Fragilariopsis_cylindrus|OEU23623.1	Pseudonitzschia_multistriata|VEU41752.1
258	cluster258	8	1	0.125	Thalassiosira_pseudonana|XP_002294248.1	Phaeodactylum_tricornutum|XP_002184860.1	Pseudonitzschia_multistriata|VEU37402.1	Nitzschia_inconspicua|Nithil2_4142_g3665.t1	Thalassiosira_pseudonana|XP_002288289.1	Fragilariopsis_cylindrus|OEU19008.1	Fragilariopsis_cylindrus|OEU11175.1	Pseudonitzschia_multistriata|VEU41803.1
259	cluster259	8	1	0.125	Thalassiosira_pseudonana|XP_002286389.1	Pseudonitzschia_multistriata|VEU43382.1	Fragilariopsis_cylindrus|OEU10020.1	Thalassiosira_pseudonana|XP_002295569.1	Phaeodactylum_tricornutum|XP_002177346.1	Pseudonitzschia_multistriata|VEU42538.1	Nitzschia_inconspicua|Nithil2_23474_g31452.t1	Fragilariopsis_cylindrus|OEU22678.1
260	cluster260	8	2	0.25	Thalassiosira_pseudonana|XP_002286678.1	Pseudonitzschia_multistriata|VEU39940.1	Pseudonitzschia_multistriata|VEU39941.1	Phaeodactylum_tricornutum|XP_002184263.1	Nitzschia_inconspicua|Nithil2_5471_g14501.t1	Fragilariopsis_cylindrus|OEU13306.1	Nitzschia_inconspicua|Nithil2_29805_g38020.t1	Fragilariopsis_cylindrus|OEU11207.1
261	cluster261	8	1	0.125	Phaeodactylum_tricornutum|XP_002181058.1	Nitzschia_inconspicua|Nithil2_29946_g38161.t1	Phaeodactylum_tricornutum|XP_002181059.1	Phaeodactylum_tricornutum|XP_002181062.1	Phaeodactylum_tricornutum|XP_002183431.1	Pseudonitzschia_multistriata|VEU40209.1	Fragilariopsis_cylindrus|OEU15106.1	Phaeodactylum_tricornutum|XP_002177162.1
262	cluster262	8	1	0.125	Thalassiosira_pseudonana|XP_002286958.1	Phaeodactylum_tricornutum|XP_002185108.1	Nitzschia_inconspicua|Nithil2_22001_g29949.t1	Fragilariopsis_cylindrus|OEU13175.1	Fragilariopsis_cylindrus|OEU19084.1	Pseudonitzschia_multistriata|VEU43568.1	Pseudonitzschia_multistriata|VEU43833.1	Fragilariopsis_cylindrus|OEU21831.1
263	cluster263	8	2	0.25	Thalassiosira_pseudonana|XP_002290994.1	Nitzschia_inconspicua|Nithil2_4959_g4457.t1	Fragilariopsis_cylindrus|OEU18548.1	Thalassiosira_pseudonana|XP_002291038.1	Phaeodactylum_tricornutum|XP_002177453.1	Pseudonitzschia_multistriata|VEU37835.1	Nitzschia_inconspicua|Nithil2_6649_g15661.t1	Fragilariopsis_cylindrus|OEU23365.1
264	cluster264	8	1	0.125	Thalassiosira_pseudonana|XP_002292882.1	Phaeodactylum_tricornutum|XP_002179397.1	Fragilariopsis_cylindrus|OEU22045.1	Thalassiosira_pseudonana|XP_002292881.1	Phaeodactylum_tricornutum|XP_002179396.1	Pseudonitzschia_multistriata|VEU36593.1	Nitzschia_inconspicua|Nithil2_20716_g28684.t1	Fragilariopsis_cylindrus|OEU22044.1
265	cluster265	8	1	0.125	Thalassiosira_pseudonana|XP_002294419.1	Phaeodactylum_tricornutum|XP_002178913.1	Nitzschia_inconspicua|Nithil2_29650_g37868.t1	Thalassiosira_pseudonana|XP_002292174.1	Pseudonitzschia_multistriata|VEU33522.1	Phaeodactylum_tricornutum|XP_002178721.1	Phaeodactylum_tricornutum|XP_002178914.1	Fragilariopsis_cylindrus|OEU13455.1
266	cluster266	8	2	0.25	Pseudonitzschia_multistriata|VEU35731.1	Nitzschia_inconspicua|Nithil2_19208_g1666.t1	Phaeodactylum_tricornutum|XP_002179779.1	Fragilariopsis_cylindrus|OEU05845.1	Fragilariopsis_cylindrus|OEU05847.1	Fragilariopsis_cylindrus|OEU19360.1	Phaeodactylum_tricornutum|XP_002179780.1	Nitzschia_inconspicua|Nithil2_19111_g1569.t1
267	cluster267	8	2	0.25	Thalassiosira_pseudonana|XP_002293599.1	Phaeodactylum_tricornutum|XP_002186361.1	Nitzschia_inconspicua|Nithil2_1877_g12973.t1	Fragilariopsis_cylindrus|OEU07733.1	Thalassiosira_pseudonana|XP_002296299.1	Pseudonitzschia_multistriata|VEU36756.1	Nitzschia_inconspicua|Nithil2_2516_g13599.t1	Fragilariopsis_cylindrus|OEU21954.1
268	cluster268	8	2	0.25	Thalassiosira_pseudonana|XP_002294271.1	Fragilariopsis_cylindrus|OEU15557.1	Thalassiosira_pseudonana|XP_002285974.1	Phaeodactylum_tricornutum|XP_002177736.1	Nitzschia_inconspicua|Nithil2_3525_g3058.t1	Pseudonitzschia_multistriata|VEU38598.1	Pseudonitzschia_multistriata|VEU45220.1	Nitzschia_inconspicua|Nithil2_20621_g28591.t1
269	cluster269	8	2	0.25	Thalassiosira_pseudonana|XP_002291087.1	Pseudonitzschia_multistriata|VEU35115.1	Nitzschia_inconspicua|Nithil2_18851_g1311.t1	Thalassiosira_pseudonana|XP_002287538.1	Phaeodactylum_tricornutum|XP_002179284.1	Pseudonitzschia_multistriata|VEU42417.1	Nitzschia_inconspicua|Nithil2_18487_g951.t1	Fragilariopsis_cylindrus|OEU21839.1
270	cluster270	8	2	0.25	Nitzschia_inconspicua|Nithil2_25831_g34056.t1	Pseudonitzschia_multistriata|VEU35744.1	Phaeodactylum_tricornutum|XP_002179989.1	Nitzschia_inconspicua|Nithil2_22995_g30978.t1	Fragilariopsis_cylindrus|OEU17226.1	Pseudonitzschia_multistriata|VEU37356.1	Phaeodactylum_tricornutum|XP_002180126.1	Fragilariopsis_cylindrus|OEU17169.1
271	cluster271	8	1	0.125	Thalassiosira_pseudonana|XP_002286901.1	Nitzschia_inconspicua|Nithil2_17665_g146.t1	Thalassiosira_pseudonana|XP_002286313.1	Phaeodactylum_tricornutum|XP_002178286.1	Pseudonitzschia_multistriata|VEU38817.1	Fragilariopsis_cylindrus|OEU07325.1	Pseudonitzschia_multistriata|VEU34405.1	Fragilariopsis_cylindrus|OEU14077.1
272	cluster272	8	2	0.25	Thalassiosira_pseudonana|XP_002295579.1	Phaeodactylum_tricornutum|XP_002177099.1	Pseudonitzschia_multistriata|VEU45335.1	Nitzschia_inconspicua|Nithil2_6097_g15118.t1	Fragilariopsis_cylindrus|OEU08798.1	Pseudonitzschia_multistriata|VEU41129.1	Nitzschia_inconspicua|Nithil2_24303_g32297.t1	Fragilariopsis_cylindrus|OEU08825.1
273	cluster273	8	2	0.25	Thalassiosira_pseudonana|XP_002286569.1	Pseudonitzschia_multistriata|VEU34191.1	Nitzschia_inconspicua|Nithil2_21291_g29247.t1	Fragilariopsis_cylindrus|OEU14316.1	Thalassiosira_pseudonana|XP_002292014.1	Phaeodactylum_tricornutum|XP_002182057.1	Phaeodactylum_tricornutum|XP_002181896.1	Nitzschia_inconspicua|Nithil2_25257_g33230.t1
274	cluster274	8	4	0.5	Thalassiosira_pseudonana|XP_002293208.1	Phaeodactylum_tricornutum|XP_002186251.1	Pseudonitzschia_multistriata|VEU35721.1	Nitzschia_inconspicua|Nithil2_3011_g14088.t1	Fragilariopsis_cylindrus|OEU07545.1	Nitzschia_inconspicua|Nithil2_11152_g20097.t1	Nitzschia_inconspicua|Nithil2_24136_g32104.t1	Nitzschia_inconspicua|Nithil2_26386_g34602.t1
275	cluster275	8	1	0.125	Thalassiosira_pseudonana|XP_002286291.1	Phaeodactylum_tricornutum|XP_002182179.1	Pseudonitzschia_multistriata|VEU36119.1	Nitzschia_inconspicua|Nithil2_24640_g32624.t1	Fragilariopsis_cylindrus|OEU15033.1	Fragilariopsis_cylindrus|OEU19462.1	Pseudonitzschia_multistriata|VEU39788.1	Phaeodactylum_tricornutum|XP_002181420.1
276	cluster276	8	2	0.25	Thalassiosira_pseudonana|XP_002287517.1	Phaeodactylum_tricornutum|XP_002177433.1	Pseudonitzschia_multistriata|VEU34726.1	Nitzschia_inconspicua|Nithil2_5666_g14691.t1	Fragilariopsis_cylindrus|OEU08711.1	Nitzschia_inconspicua|Nithil2_37491_g26786.t1	Pseudonitzschia_multistriata|VEU34732.1	Fragilariopsis_cylindrus|OEU05932.1
277	cluster277	8	2	0.25	Thalassiosira_pseudonana|XP_002291051.1	Fragilariopsis_cylindrus|OEU21969.1	Thalassiosira_pseudonana|XP_002289929.1	Phaeodactylum_tricornutum|XP_002179441.1	Pseudonitzschia_multistriata|VEU41445.1	Nitzschia_inconspicua|Nithil2_36460_g25772.t1	Nitzschia_inconspicua|Nithil2_20669_g28637.t1	Phaeodactylum_tricornutum|XP_002176908.1
278	cluster278	8	1	0.125	Thalassiosira_pseudonana|XP_002289006.1	Pseudonitzschia_multistriata|VEU34371.1	Nitzschia_inconspicua|Nithil2_17679_g160.t1	Fragilariopsis_cylindrus|OEU14134.1	Thalassiosira_pseudonana|XP_002289653.1	Phaeodactylum_tricornutum|XP_002183609.1	Phaeodactylum_tricornutum|XP_002178151.1	Phaeodactylum_tricornutum|XP_002178162.1
279	cluster279	8	1	0.125	Thalassiosira_pseudonana|XP_002290016.1	Phaeodactylum_tricornutum|XP_002182399.1	Pseudonitzschia_multistriata|VEU39499.1	Nitzschia_inconspicua|Nithil2_26089_g34311.t1	Phaeodactylum_tricornutum|XP_002183236.1	Phaeodactylum_tricornutum|XP_002183235.1	Fragilariopsis_cylindrus|OEU20703.1	Phaeodactylum_tricornutum|XP_002183237.1
280	cluster280	8	5	0.625	Thalassiosira_pseudonana|XP_002294231.1	Pseudonitzschia_multistriata|VEU33728.1	Nitzschia_inconspicua|Nithil2_5400_g14430.t1	Fragilariopsis_cylindrus|OEU13820.1	Nitzschia_inconspicua|Nithil2_5372_g14404.t1	Nitzschia_inconspicua|Nithil2_5391_g14421.t1	Nitzschia_inconspicua|Nithil2_5420_g14450.t1	Nitzschia_inconspicua|Nithil2_5429_g14459.t1
281	cluster281	8	1	0.125	Phaeodactylum_tricornutum|XP_002182689.1	Phaeodactylum_tricornutum|XP_002178206.1	Pseudonitzschia_multistriata|VEU42502.1	Phaeodactylum_tricornutum|XP_002183292.1	Nitzschia_inconspicua|Nithil2_21221_g29180.t1	Fragilariopsis_cylindrus|OEU14407.1	Phaeodactylum_tricornutum|XP_002182574.1	Phaeodactylum_tricornutum|XP_002184569.1
282	cluster282	8	1	0.125	Thalassiosira_pseudonana|XP_002292615.1	Phaeodactylum_tricornutum|XP_002181771.1	Pseudonitzschia_multistriata|VEU44132.1	Nitzschia_inconspicua|Nithil2_19748_g2203.t1	Fragilariopsis_cylindrus|OEU21642.1	Fragilariopsis_cylindrus|OEU21640.1	Fragilariopsis_cylindrus|OEU21641.1	Fragilariopsis_cylindrus|OEU21643.1
283	cluster283	8	4	0.5	Thalassiosira_pseudonana|XP_002287112.1	Phaeodactylum_tricornutum|XP_002176542.1	Pseudonitzschia_multistriata|VEU37742.1	Nitzschia_inconspicua|Nithil2_18551_g1014.t1	Fragilariopsis_cylindrus|OEU16049.1	Nitzschia_inconspicua|Nithil2_18546_g1009.t1	Nitzschia_inconspicua|Nithil2_18911_g1371.t1	Nitzschia_inconspicua|Nithil2_25692_g33921.t1
284	cluster284	8	2	0.25	Thalassiosira_pseudonana|XP_002288892.1	Phaeodactylum_tricornutum|XP_002182936.1	Nitzschia_inconspicua|Nithil2_9598_g18560.t1	Fragilariopsis_cylindrus|OEU15363.1	Pseudonitzschia_multistriata|VEU36763.1	Phaeodactylum_tricornutum|XP_002177473.1	Nitzschia_inconspicua|Nithil2_10854_g19800.t1	Fragilariopsis_cylindrus|OEU13906.1
285	cluster285	8	2	0.25	Thalassiosira_pseudonana|XP_002289288.1	Phaeodactylum_tricornutum|XP_002182415.1	Pseudonitzschia_multistriata|VEU35171.1	Nitzschia_inconspicua|Nithil2_8742_g17706.t1	Fragilariopsis_cylindrus|OEU13250.1	Fragilariopsis_cylindrus|OEU12455.1	Pseudonitzschia_multistriata|VEU36995.1	Nitzschia_inconspicua|Nithil2_29873_g38088.t1
286	cluster286	8	1	0.125	Thalassiosira_pseudonana|XP_002286566.1	Phaeodactylum_tricornutum|XP_002183013.1	Nitzschia_inconspicua|Nithil2_36724_g26033.t1	Fragilariopsis_cylindrus|OEU16766.1	Thalassiosira_pseudonana|XP_002286567.1	Phaeodactylum_tricornutum|XP_002185047.1	Pseudonitzschia_multistriata|VEU40541.1	Fragilariopsis_cylindrus|OEU16767.1
287	cluster287	8	3	0.375	Thalassiosira_pseudonana|XP_002291049.1	Phaeodactylum_tricornutum|XP_002182977.1	Pseudonitzschia_multistriata|VEU43479.1	Nitzschia_inconspicua|Nithil2_5856_g14879.t1	Fragilariopsis_cylindrus|OEU22941.1	Phaeodactylum_tricornutum|XP_002182978.1	Nitzschia_inconspicua|Nithil2_36537_g25849.t1	Nitzschia_inconspicua|Nithil2_36541_g25853.t1
288	cluster288	8	2	0.25	Thalassiosira_pseudonana|XP_002290803.1	Phaeodactylum_tricornutum|XP_002182031.1	Pseudonitzschia_multistriata|VEU35305.1	Nitzschia_inconspicua|Nithil2_6535_g15550.t1	Fragilariopsis_cylindrus|OEU11690.1	Nitzschia_inconspicua|Nithil2_4843_g4346.t1	Pseudonitzschia_multistriata|VEU35304.1	Fragilariopsis_cylindrus|OEU11685.1
289	cluster289	8	2	0.25	Thalassiosira_pseudonana|XP_002289865.1	Phaeodactylum_tricornutum|XP_002183764.1	Pseudonitzschia_multistriata|VEU37582.1	Nitzschia_inconspicua|Nithil2_9398_g18361.t1	Fragilariopsis_cylindrus|OEU15128.1	Thalassiosira_pseudonana|XP_002290752.1	Nitzschia_inconspicua|Nithil2_9422_g18385.t1	Fragilariopsis_cylindrus|OEU18456.1
290	cluster290	8	1	0.125	Thalassiosira_pseudonana|XP_002286801.1	Phaeodactylum_tricornutum|XP_002178216.1	Pseudonitzschia_multistriata|VEU44664.1	Nitzschia_inconspicua|Nithil2_36605_g25917.t1	Fragilariopsis_cylindrus|OEU19275.1	Pseudonitzschia_multistriata|VEU41423.1	Phaeodactylum_tricornutum|XP_002177244.1	Fragilariopsis_cylindrus|OEU16841.1
291	cluster291	8	2	0.25	Thalassiosira_pseudonana|XP_002290728.1	Phaeodactylum_tricornutum|XP_002183496.1	Pseudonitzschia_multistriata|VEU42977.1	Pseudonitzschia_multistriata|VEU40081.1	Nitzschia_inconspicua|Nithil2_25887_g34111.t1	Fragilariopsis_cylindrus|OEU17112.1	Fragilariopsis_cylindrus|OEU17111.1	Nitzschia_inconspicua|Nithil2_25865_g34089.t1
292	cluster292	8	4	0.5	Pseudonitzschia_multistriata|VEU34462.1	Fragilariopsis_cylindrus|OEU11749.1	Nitzschia_inconspicua|Nithil2_5996_g15019.t1	Nitzschia_inconspicua|Nithil2_2535_g13618.t1	Nitzschia_inconspicua|Nithil2_5995_g15018.t1	Phaeodactylum_tricornutum|XP_002184689.1	Fragilariopsis_cylindrus|OEU20997.1	Nitzschia_inconspicua|Nithil2_36487_g25799.t1
293	cluster293	8	2	0.25	Thalassiosira_pseudonana|XP_002292064.1	Phaeodactylum_tricornutum|XP_002181503.1	Pseudonitzschia_multistriata|VEU35819.1	Nitzschia_inconspicua|Nithil2_18733_g1195.t1	Fragilariopsis_cylindrus|OEU22627.1	Nitzschia_inconspicua|Nithil2_19084_g1542.t1	Pseudonitzschia_multistriata|VEU44568.1	Fragilariopsis_cylindrus|OEU09600.1
294	cluster294	8	1	0.125	Thalassiosira_pseudonana|XP_002294649.1	Phaeodactylum_tricornutum|XP_002183119.1	Pseudonitzschia_multistriata|VEU37546.1	Fragilariopsis_cylindrus|OEU11586.1	Thalassiosira_pseudonana|XP_002294650.1	Nitzschia_inconspicua|Nithil2_21948_g29897.t1	Fragilariopsis_cylindrus|OEU16083.1	Phaeodactylum_tricornutum|XP_002184600.1
295	cluster295	8	3	0.375	Thalassiosira_pseudonana|XP_002287158.1	Phaeodactylum_tricornutum|XP_002185273.1	Pseudonitzschia_multistriata|VEU42260.1	Nitzschia_inconspicua|Nithil2_6343_g15361.t1	Fragilariopsis_cylindrus|OEU15010.1	Nitzschia_inconspicua|Nithil2_4641_g4153.t1	Fragilariopsis_cylindrus|OEU08882.1	Nitzschia_inconspicua|Nithil2_10980_g19925.t1
296	cluster296	8	2	0.25	Thalassiosira_pseudonana|XP_002294934.1	Phaeodactylum_tricornutum|XP_002182387.1	Pseudonitzschia_multistriata|VEU41973.1	Nitzschia_inconspicua|Nithil2_30660_g38866.t1	Fragilariopsis_cylindrus|OEU13756.1	Nitzschia_inconspicua|Nithil2_30661_g38867.t1	Fragilariopsis_cylindrus|OEU13755.1	Phaeodactylum_tricornutum|XP_002183616.1
297	cluster297	8	3	0.375	Thalassiosira_pseudonana|XP_002288721.1	Phaeodactylum_tricornutum|XP_002178860.1	Pseudonitzschia_multistriata|VEU35237.1	Nitzschia_inconspicua|Nithil2_18893_g1353.t1	Nitzschia_inconspicua|Nithil2_18527_g991.t1	Fragilariopsis_cylindrus|OEU16197.1	Fragilariopsis_cylindrus|OEU20595.1	Nitzschia_inconspicua|Nithil2_37087_g26390.t1
298	cluster298	8	1	0.125	Thalassiosira_pseudonana|XP_002289735.1	Phaeodactylum_tricornutum|XP_002186213.1	Pseudonitzschia_multistriata|VEU43836.1	Nitzschia_inconspicua|Nithil2_2151_g13243.t1	Fragilariopsis_cylindrus|OEU10518.1	Thalassiosira_pseudonana|XP_002289736.1	Phaeodactylum_tricornutum|XP_002186212.1	Fragilariopsis_cylindrus|OEU10519.1
299	cluster299	8	3	0.375	Thalassiosira_pseudonana|XP_002295617.1	Phaeodactylum_tricornutum|XP_002183303.1	Pseudonitzschia_multistriata|VEU35087.1	Nitzschia_inconspicua|Nithil2_19931_g2381.t1	Fragilariopsis_cylindrus|OEU11543.1	Pseudonitzschia_multistriata|VEU35085.1	Nitzschia_inconspicua|Nithil2_1821_g12920.t1	Nitzschia_inconspicua|Nithil2_19923_g2373.t1
300	cluster300	8	3	0.375	Thalassiosira_pseudonana|XP_002293527.1	Phaeodactylum_tricornutum|XP_002181858.1	Pseudonitzschia_multistriata|VEU35547.1	Nitzschia_inconspicua|Nithil2_4701_g4211.t1	Fragilariopsis_cylindrus|OEU09012.1	Nitzschia_inconspicua|Nithil2_6408_g15424.t1	Phaeodactylum_tricornutum|XP_002184432.1	Nitzschia_inconspicua|Nithil2_1660_g12760.t1
301	cluster301	8	4	0.5	Thalassiosira_pseudonana|XP_002293192.1	Phaeodactylum_tricornutum|XP_002182573.1	Pseudonitzschia_multistriata|VEU33662.1	Nitzschia_inconspicua|Nithil2_22235_g30171.t1	Fragilariopsis_cylindrus|OEU13881.1	Nitzschia_inconspicua|Nithil2_18364_g830.t1	Nitzschia_inconspicua|Nithil2_22243_g30179.t1	Nitzschia_inconspicua|Nithil2_30452_g38661.t1
302	cluster302	8	1	0.125	Thalassiosira_pseudonana|XP_002288084.1	Phaeodactylum_tricornutum|XP_002185439.1	Pseudonitzschia_multistriata|VEU38463.1	Nitzschia_inconspicua|Nithil2_21598_g29552.t1	Fragilariopsis_cylindrus|OEU16397.1	Fragilariopsis_cylindrus|OEU10324.1	Fragilariopsis_cylindrus|OEU23276.1	Fragilariopsis_cylindrus|OEU10323.1
303	cluster303	8	1	0.125	Thalassiosira_pseudonana|XP_002294842.1	Phaeodactylum_tricornutum|XP_002179715.1	Pseudonitzschia_multistriata|VEU39514.1	Nitzschia_inconspicua|Nithil2_2397_g13482.t1	Fragilariopsis_cylindrus|OEU05707.1	Pseudonitzschia_multistriata|VEU44647.1	Phaeodactylum_tricornutum|XP_002183500.1	Fragilariopsis_cylindrus|OEU19929.1
304	cluster304	8	2	0.25	Thalassiosira_pseudonana|XP_002294371.1	Phaeodactylum_tricornutum|XP_002184364.1	Phaeodactylum_tricornutum|XP_002183906.1	Pseudonitzschia_multistriata|VEU37246.1	Nitzschia_inconspicua|Nithil2_4204_g3727.t1	Nitzschia_inconspicua|Nithil2_30094_g38309.t1	Fragilariopsis_cylindrus|OEU19217.1	Fragilariopsis_cylindrus|OEU16010.1
305	cluster305	8	2	0.25	Thalassiosira_pseudonana|XP_002290641.1	Phaeodactylum_tricornutum|XP_002176971.1	Pseudonitzschia_multistriata|VEU42318.1	Nitzschia_inconspicua|Nithil2_36830_g26138.t1	Fragilariopsis_cylindrus|OEU16665.1	Nitzschia_inconspicua|Nithil2_4207_g3730.t1	Fragilariopsis_cylindrus|OEU14612.1	Phaeodactylum_tricornutum|XP_002176900.1
306	cluster306	8	2	0.25	Thalassiosira_pseudonana|XP_002289271.1	Phaeodactylum_tricornutum|XP_002185947.1	Pseudonitzschia_multistriata|VEU45272.1	Nitzschia_inconspicua|Nithil2_23451_g31429.t1	Fragilariopsis_cylindrus|OEU17635.1	Phaeodactylum_tricornutum|XP_002185871.1	Nitzschia_inconspicua|Nithil2_23449_g31427.t1	Fragilariopsis_cylindrus|OEU17633.1
307	cluster307	8	2	0.25	Thalassiosira_pseudonana|XP_002296127.1	Phaeodactylum_tricornutum|XP_002184808.1	Pseudonitzschia_multistriata|VEU34986.1	Nitzschia_inconspicua|Nithil2_29709_g37926.t1	Fragilariopsis_cylindrus|OEU12309.1	Phaeodactylum_tricornutum|XP_002184684.1	Fragilariopsis_cylindrus|OEU13398.1	Nitzschia_inconspicua|Nithil2_10634_g19582.t1
308	cluster308	8	1	0.125	Thalassiosira_pseudonana|XP_002286205.1	Phaeodactylum_tricornutum|XP_002182291.1	Pseudonitzschia_multistriata|VEU45061.1	Nitzschia_inconspicua|Nithil2_29382_g37606.t1	Fragilariopsis_cylindrus|OEU09937.1	Fragilariopsis_cylindrus|OEU05954.1	Pseudonitzschia_multistriata|VEU33323.1	Fragilariopsis_cylindrus|OEU12676.1
309	cluster309	8	1	0.125	Thalassiosira_pseudonana|XP_002290696.1	Phaeodactylum_tricornutum|XP_002179954.1	Pseudonitzschia_multistriata|VEU43184.1	Nitzschia_inconspicua|Nithil2_23796_g31768.t1	Fragilariopsis_cylindrus|OEU19898.1	Pseudonitzschia_multistriata|VEU35330.1	Fragilariopsis_cylindrus|OEU23067.1	Pseudonitzschia_multistriata|VEU42149.1
310	cluster310	8	3	0.375	Thalassiosira_pseudonana|XP_002289318.1	Phaeodactylum_tricornutum|XP_002179838.1	Pseudonitzschia_multistriata|VEU37596.1	Nitzschia_inconspicua|Nithil2_17614_g96.t1	Fragilariopsis_cylindrus|OEU22789.1	Nitzschia_inconspicua|Nithil2_9243_g18206.t1	Nitzschia_inconspicua|Nithil2_37190_g26488.t1	Fragilariopsis_cylindrus|OEU08712.1
311	cluster311	8	1	0.125	Pseudonitzschia_multistriata|VEU41528.1	Pseudonitzschia_multistriata|VEU43786.1	Pseudonitzschia_multistriata|VEU37151.1	Pseudonitzschia_multistriata|VEU37861.1	Pseudonitzschia_multistriata|VEU42361.1	Nitzschia_inconspicua|Nithil2_19807_g2259.t1	Fragilariopsis_cylindrus|OEU21307.1	Phaeodactylum_tricornutum|XP_002176580.1
312	cluster312	8	3	0.375	Pseudonitzschia_multistriata|VEU38901.1	Phaeodactylum_tricornutum|XP_002179044.1	Nitzschia_inconspicua|Nithil2_21559_g29513.t1	Fragilariopsis_cylindrus|OEU10810.1	Pseudonitzschia_multistriata|VEU38491.1	Nitzschia_inconspicua|Nithil2_21560_g29514.t1	Fragilariopsis_cylindrus|OEU16432.1	Nitzschia_inconspicua|Nithil2_30857_g39060.t1
313	cluster313	8	0	0	Pseudonitzschia_multistriata|VEU41564.1	Fragilariopsis_cylindrus|OEU13854.1	Fragilariopsis_cylindrus|OEU19484.1	Fragilariopsis_cylindrus|OEU07630.1	Fragilariopsis_cylindrus|OEU11123.1	Fragilariopsis_cylindrus|OEU12512.1	Fragilariopsis_cylindrus|OEU13853.1	Fragilariopsis_cylindrus|OEU12899.1
314	cluster314	8	6	0.75	Pseudonitzschia_multistriata|VEU34198.1	Nitzschia_inconspicua|Nithil2_25999_g34223.t1	Fragilariopsis_cylindrus|OEU14256.1	Nitzschia_inconspicua|Nithil2_1786_g12885.t1	Nitzschia_inconspicua|Nithil2_1866_g12962.t1	Nitzschia_inconspicua|Nithil2_23936_g31906.t1	Nitzschia_inconspicua|Nithil2_23969_g31938.t1	Nitzschia_inconspicua|Nithil2_24194_g32194.t1
315	cluster315	8	7	0.875	Pseudonitzschia_multistriata|VEU39404.1	Nitzschia_inconspicua|Nithil2_29827_g38042.t1	Nitzschia_inconspicua|Nithil2_21391_g29346.t1	Nitzschia_inconspicua|Nithil2_19679_g2134.t1	Nitzschia_inconspicua|Nithil2_10896_g19841.t1	Nitzschia_inconspicua|Nithil2_23068_g31049.t1	Nitzschia_inconspicua|Nithil2_8972_g17935.t1	Nitzschia_inconspicua|Nithil2_10868_g19813.t1
316	cluster316	8	5	0.625	Pseudonitzschia_multistriata|VEU44988.1	Nitzschia_inconspicua|Nithil2_22603_g30597.t1	Fragilariopsis_cylindrus|OEU09475.1	Nitzschia_inconspicua|Nithil2_22604_g30598.t1	Nitzschia_inconspicua|Nithil2_24571_g32557.t1	Nitzschia_inconspicua|Nithil2_24921_g32899.t1	Nitzschia_inconspicua|Nithil2_24931_g32909.t1	Fragilariopsis_cylindrus|OEU09476.1
317	cluster317	8	1	0.125	Pseudonitzschia_multistriata|VEU38413.1	Phaeodactylum_tricornutum|XP_002185460.1	Nitzschia_inconspicua|Nithil2_3756_g3283.t1	Fragilariopsis_cylindrus|OEU15808.1	Phaeodactylum_tricornutum|XP_002180344.1	Phaeodactylum_tricornutum|XP_002180348.1	Phaeodactylum_tricornutum|XP_002182793.1	Phaeodactylum_tricornutum|XP_002183891.1
318	cluster318	8	0	0	Pseudonitzschia_multistriata|VEU40279.1	Fragilariopsis_cylindrus|OEU10845.1	Fragilariopsis_cylindrus|OEU23342.1	Fragilariopsis_cylindrus|OEU06625.1	Fragilariopsis_cylindrus|OEU11916.1	Fragilariopsis_cylindrus|OEU10328.1	Fragilariopsis_cylindrus|OEU10303.1	Fragilariopsis_cylindrus|OEU23267.1
319	cluster319	8	4	0.5	Pseudonitzschia_multistriata|VEU42279.1	Nitzschia_inconspicua|Nithil2_17649_g131.t1	Fragilariopsis_cylindrus|OEU08984.1	Nitzschia_inconspicua|Nithil2_17633_g115.t1	Nitzschia_inconspicua|Nithil2_17636_g118.t1	Nitzschia_inconspicua|Nithil2_17660_g141.t1	Fragilariopsis_cylindrus|OEU07663.1	Fragilariopsis_cylindrus|OEU08991.1
320	cluster320	8	2	0.25	Pseudonitzschia_multistriata|VEU44638.1	Phaeodactylum_tricornutum|XP_002184392.1	Nitzschia_inconspicua|Nithil2_9853_g18811.t1	Fragilariopsis_cylindrus|OEU10780.1	Phaeodactylum_tricornutum|XP_002179683.1	Phaeodactylum_tricornutum|XP_002182161.1	Phaeodactylum_tricornutum|XP_002184571.1	Nitzschia_inconspicua|Nithil2_4342_g3860.t1
321	cluster321	8	6	0.75	Pseudonitzschia_multistriata|VEU44368.1	Nitzschia_inconspicua|Nithil2_17729_g209.t1	Fragilariopsis_cylindrus|OEU07358.1	Nitzschia_inconspicua|Nithil2_24962_g32940.t1	Nitzschia_inconspicua|Nithil2_5031_g4526.t1	Nitzschia_inconspicua|Nithil2_5169_g4663.t1	Nitzschia_inconspicua|Nithil2_6714_g15724.t1	Nitzschia_inconspicua|Nithil2_6846_g15853.t1
322	cluster322	8	0	0	Phaeodactylum_tricornutum|XP_002176939.1	Phaeodactylum_tricornutum|XP_002177073.1	Phaeodactylum_tricornutum|XP_002180465.1	Phaeodactylum_tricornutum|XP_002184182.1	Phaeodactylum_tricornutum|XP_002184675.1	Phaeodactylum_tricornutum|XP_002186172.1	Phaeodactylum_tricornutum|XP_002186359.1	Phaeodactylum_tricornutum|XP_002176778.1
323	cluster323	8	0	0	Phaeodactylum_tricornutum|XP_002182849.1	Phaeodactylum_tricornutum|XP_002179778.1	Phaeodactylum_tricornutum|XP_002181296.1	Phaeodactylum_tricornutum|XP_002183337.1	Phaeodactylum_tricornutum|XP_002183521.1	Phaeodactylum_tricornutum|XP_002183740.1	Phaeodactylum_tricornutum|XP_002185473.1	Phaeodactylum_tricornutum|XP_002186256.1
324	cluster324	8	1	0.125	Phaeodactylum_tricornutum|XP_002185589.1	Phaeodactylum_tricornutum|XP_002179771.1	Phaeodactylum_tricornutum|XP_002179772.1	Phaeodactylum_tricornutum|XP_002179773.1	Phaeodactylum_tricornutum|XP_002179774.1	Phaeodactylum_tricornutum|XP_002185590.1	Nitzschia_inconspicua|Nithil2_21846_g29797.t1	Fragilariopsis_cylindrus|OEU16078.1
325	cluster325	8	0	0	Phaeodactylum_tricornutum|XP_002180570.1	Phaeodactylum_tricornutum|XP_002178038.1	Phaeodactylum_tricornutum|XP_002183015.1	Phaeodactylum_tricornutum|XP_002183061.1	Phaeodactylum_tricornutum|XP_002183063.1	Phaeodactylum_tricornutum|XP_002184549.1	Phaeodactylum_tricornutum|XP_002185270.1	Phaeodactylum_tricornutum|XP_002185327.1
326	cluster326	8	7	0.875	Phaeodactylum_tricornutum|XP_002183820.1	Nitzschia_inconspicua|Nithil2_5249_g14283.t1	Nitzschia_inconspicua|Nithil2_36323_g25636.t1	Nitzschia_inconspicua|Nithil2_25299_g33271.t1	Nitzschia_inconspicua|Nithil2_29439_g37660.t1	Nitzschia_inconspicua|Nithil2_3556_g3089.t1	Nitzschia_inconspicua|Nithil2_4828_g4332.t1	Nitzschia_inconspicua|Nithil2_9042_g18005.t1
327	cluster327	8	8	1	Nitzschia_inconspicua|Nithil2_17547_g32.t1	Nitzschia_inconspicua|Nithil2_17548_g33.t1	Nitzschia_inconspicua|Nithil2_17561_g46.t1	Nitzschia_inconspicua|Nithil2_19855_g2307.t1	Nitzschia_inconspicua|Nithil2_19872_g2324.t1	Nitzschia_inconspicua|Nithil2_19953_g2403.t1	Nitzschia_inconspicua|Nithil2_2756_g13835.t1	Nitzschia_inconspicua|Nithil2_19854_g2306.t1
328	cluster328	8	8	1	Nitzschia_inconspicua|Nithil2_25646_g33875.t1	Nitzschia_inconspicua|Nithil2_17580_g64.t1	Nitzschia_inconspicua|Nithil2_1853_g12949.t1	Nitzschia_inconspicua|Nithil2_21341_g29297.t1	Nitzschia_inconspicua|Nithil2_21352_g29307.t1	Nitzschia_inconspicua|Nithil2_2199_g13291.t1	Nitzschia_inconspicua|Nithil2_35925_g25246.t1	Nitzschia_inconspicua|Nithil2_9306_g18269.t1
329	cluster329	8	8	1	Nitzschia_inconspicua|Nithil2_10150_g19105.t1	Nitzschia_inconspicua|Nithil2_3634_g3165.t1	Nitzschia_inconspicua|Nithil2_10148_g19103.t1	Nitzschia_inconspicua|Nithil2_30016_g38231.t1	Nitzschia_inconspicua|Nithil2_8906_g17869.t1	Nitzschia_inconspicua|Nithil2_8905_g17868.t1	Nitzschia_inconspicua|Nithil2_10147_g19102.t1	Nitzschia_inconspicua|Nithil2_8907_g17870.t1
330	cluster330	8	8	1	Nitzschia_inconspicua|Nithil2_21613_g29567.t1	Nitzschia_inconspicua|Nithil2_18274_g743.t1	Nitzschia_inconspicua|Nithil2_18653_g1116.t1	Nitzschia_inconspicua|Nithil2_24137_g32105.t1	Nitzschia_inconspicua|Nithil2_24151_g32119.t1	Nitzschia_inconspicua|Nithil2_36172_g25489.t1	Nitzschia_inconspicua|Nithil2_26367_g34583.t1	Nitzschia_inconspicua|Nithil2_36164_g25482.t1
331	cluster331	8	8	1	Nitzschia_inconspicua|Nithil2_36269_g25582.t1	Nitzschia_inconspicua|Nithil2_11038_g19983.t1	Nitzschia_inconspicua|Nithil2_36203_g25520.t1	Nitzschia_inconspicua|Nithil2_36214_g25530.t1	Nitzschia_inconspicua|Nithil2_9727_g18688.t1	Nitzschia_inconspicua|Nithil2_36202_g25519.t1	Nitzschia_inconspicua|Nithil2_36204_g25521.t1	Nitzschia_inconspicua|Nithil2_3669_g3196.t1
332	cluster332	8	8	1	Nitzschia_inconspicua|Nithil2_24629_g32613.t1	Nitzschia_inconspicua|Nithil2_10056_g19011.t1	Nitzschia_inconspicua|Nithil2_9773_g18734.t1	Nitzschia_inconspicua|Nithil2_9777_g18738.t1	Nitzschia_inconspicua|Nithil2_9787_g18747.t1	Nitzschia_inconspicua|Nithil2_9792_g18751.t1	Nitzschia_inconspicua|Nithil2_9837_g18796.t1	Nitzschia_inconspicua|Nithil2_24181_g32181.t1
333	cluster333	8	8	1	Nitzschia_inconspicua|Nithil2_4190_g3713.t1	Nitzschia_inconspicua|Nithil2_1759_g12858.t1	Nitzschia_inconspicua|Nithil2_19699_g2154.t1	Nitzschia_inconspicua|Nithil2_25358_g33328.t1	Nitzschia_inconspicua|Nithil2_4126_g3649.t1	Nitzschia_inconspicua|Nithil2_4129_g3652.t1	Nitzschia_inconspicua|Nithil2_4205_g3728.t1	Nitzschia_inconspicua|Nithil2_25359_g33329.t1
334	cluster334	8	8	1	Nitzschia_inconspicua|Nithil2_30854_g39057.t1	Nitzschia_inconspicua|Nithil2_30775_g38978.t1	Nitzschia_inconspicua|Nithil2_30777_g38980.t1	Nitzschia_inconspicua|Nithil2_30780_g38983.t1	Nitzschia_inconspicua|Nithil2_35898_g25219.t1	Nitzschia_inconspicua|Nithil2_35912_g25233.t1	Nitzschia_inconspicua|Nithil2_36039_g25360.t1	Nitzschia_inconspicua|Nithil2_30853_g39056.t1
335	cluster335	8	8	1	Nitzschia_inconspicua|Nithil2_19654_g2109.t1	Nitzschia_inconspicua|Nithil2_17635_g117.t1	Nitzschia_inconspicua|Nithil2_17638_g120.t1	Nitzschia_inconspicua|Nithil2_17641_g123.t1	Nitzschia_inconspicua|Nithil2_17644_g126.t1	Nitzschia_inconspicua|Nithil2_17648_g130.t1	Nitzschia_inconspicua|Nithil2_17659_g140.t1	Nitzschia_inconspicua|Nithil2_19865_g2317.t1
336	cluster336	8	8	1	Nitzschia_inconspicua|Nithil2_9626_g18588.t1	Nitzschia_inconspicua|Nithil2_23102_g31083.t1	Nitzschia_inconspicua|Nithil2_23319_g31298.t1	Nitzschia_inconspicua|Nithil2_24467_g32459.t1	Nitzschia_inconspicua|Nithil2_24563_g32549.t1	Nitzschia_inconspicua|Nithil2_37394_g26690.t1	Nitzschia_inconspicua|Nithil2_8791_g17754.t1	Nitzschia_inconspicua|Nithil2_8814_g17777.t1
337	cluster337	8	8	1	Nitzschia_inconspicua|Nithil2_23206_g31185.t1	Nitzschia_inconspicua|Nithil2_22008_g29956.t1	Nitzschia_inconspicua|Nithil2_22857_g30843.t1	Nitzschia_inconspicua|Nithil2_24394_g32386.t1	Nitzschia_inconspicua|Nithil2_37152_g26450.t1	Nitzschia_inconspicua|Nithil2_22858_g30844.t1	Nitzschia_inconspicua|Nithil2_23207_g31186.t1	Nitzschia_inconspicua|Nithil2_37151_g26449.t1
338	cluster338	8	8	1	Nitzschia_inconspicua|Nithil2_24568_g32554.t1	Nitzschia_inconspicua|Nithil2_4338_g3857.t1	Nitzschia_inconspicua|Nithil2_5001_g4499.t1	Nitzschia_inconspicua|Nithil2_5027_g4522.t1	Nitzschia_inconspicua|Nithil2_5028_g4523.t1	Nitzschia_inconspicua|Nithil2_6692_g15702.t1	Nitzschia_inconspicua|Nithil2_6708_g15718.t1	Nitzschia_inconspicua|Nithil2_6711_g15721.t1
339	cluster339	8	8	1	Nitzschia_inconspicua|Nithil2_19497_g1952.t1	Nitzschia_inconspicua|Nithil2_11025_g19970.t1	Nitzschia_inconspicua|Nithil2_24196_g32196.t1	Nitzschia_inconspicua|Nithil2_2852_g13931.t1	Nitzschia_inconspicua|Nithil2_2855_g13934.t1	Nitzschia_inconspicua|Nithil2_2857_g13936.t1	Nitzschia_inconspicua|Nithil2_29140_g37366.t1	Nitzschia_inconspicua|Nithil2_36314_g25627.t1
340	cluster340	8	8	1	Nitzschia_inconspicua|Nithil2_18729_g1191.t1	Nitzschia_inconspicua|Nithil2_26163_g34383.t1	Nitzschia_inconspicua|Nithil2_3666_g3193.t1	Nitzschia_inconspicua|Nithil2_10342_g19297.t1	Nitzschia_inconspicua|Nithil2_18728_g1190.t1	Nitzschia_inconspicua|Nithil2_20757_g28725.t1	Nitzschia_inconspicua|Nithil2_30393_g38605.t1	Nitzschia_inconspicua|Nithil2_30394_g38606.t1
341	cluster341	8	0	0	Fragilariopsis_cylindrus|OEU14495.1	Fragilariopsis_cylindrus|OEU07672.1	Fragilariopsis_cylindrus|OEU07673.1	Fragilariopsis_cylindrus|OEU08201.1	Fragilariopsis_cylindrus|OEU09825.1	Fragilariopsis_cylindrus|OEU22068.1	Fragilariopsis_cylindrus|OEU22071.1	Fragilariopsis_cylindrus|OEU23495.1
342	cluster342	8	0	0	Fragilariopsis_cylindrus|OEU23269.1	Fragilariopsis_cylindrus|OEU06376.1	Fragilariopsis_cylindrus|OEU09733.1	Fragilariopsis_cylindrus|OEU11375.1	Fragilariopsis_cylindrus|OEU11770.1	Fragilariopsis_cylindrus|OEU12994.1	Fragilariopsis_cylindrus|OEU23347.1	Fragilariopsis_cylindrus|OEU21684.1
343	cluster343	8	0	0	Fragilariopsis_cylindrus|OEU05830.1	Fragilariopsis_cylindrus|OEU12035.1	Fragilariopsis_cylindrus|OEU10297.1	Fragilariopsis_cylindrus|OEU13004.1	Fragilariopsis_cylindrus|OEU16750.1	Fragilariopsis_cylindrus|OEU07824.1	Fragilariopsis_cylindrus|OEU08864.1	Fragilariopsis_cylindrus|OEU05677.1
344	cluster344	8	0	0	Fragilariopsis_cylindrus|OEU08663.1	Fragilariopsis_cylindrus|OEU06538.1	Fragilariopsis_cylindrus|OEU07246.1	Fragilariopsis_cylindrus|OEU09029.1	Fragilariopsis_cylindrus|OEU12779.1	Fragilariopsis_cylindrus|OEU14030.1	Fragilariopsis_cylindrus|OEU20186.1	Fragilariopsis_cylindrus|OEU21806.1
345	cluster345	8	0	0	Fragilariopsis_cylindrus|OEU19237.1	Fragilariopsis_cylindrus|OEU23368.1	Fragilariopsis_cylindrus|OEU12070.1	Fragilariopsis_cylindrus|OEU06623.1	Fragilariopsis_cylindrus|OEU06855.1	Fragilariopsis_cylindrus|OEU11441.1	Fragilariopsis_cylindrus|OEU19235.1	Fragilariopsis_cylindrus|OEU19238.1
346	cluster346	8	0	0	Fragilariopsis_cylindrus|OEU07390.1	Fragilariopsis_cylindrus|OEU05875.1	Fragilariopsis_cylindrus|OEU11160.1	Fragilariopsis_cylindrus|OEU11980.1	Fragilariopsis_cylindrus|OEU12004.1	Fragilariopsis_cylindrus|OEU12012.1	Fragilariopsis_cylindrus|OEU12562.1	Fragilariopsis_cylindrus|OEU18896.1
347	cluster347	8	0	0	Fragilariopsis_cylindrus|OEU15052.1	Fragilariopsis_cylindrus|OEU06141.1	Fragilariopsis_cylindrus|OEU06884.1	Fragilariopsis_cylindrus|OEU07380.1	Fragilariopsis_cylindrus|OEU19995.1	Fragilariopsis_cylindrus|OEU21040.1	Fragilariopsis_cylindrus|OEU19050.1	Fragilariopsis_cylindrus|OEU23312.1
348	cluster348	8	0	0	Fragilariopsis_cylindrus|OEU20170.1	Fragilariopsis_cylindrus|OEU06804.1	Fragilariopsis_cylindrus|OEU08283.1	Fragilariopsis_cylindrus|OEU19204.1	Fragilariopsis_cylindrus|OEU23593.1	Fragilariopsis_cylindrus|OEU12101.1	Fragilariopsis_cylindrus|OEU10341.1	Fragilariopsis_cylindrus|OEU05818.1
349	cluster349	8	0	0	Fragilariopsis_cylindrus|OEU22787.1	Fragilariopsis_cylindrus|OEU07139.1	Fragilariopsis_cylindrus|OEU10720.1	Fragilariopsis_cylindrus|OEU10775.1	Fragilariopsis_cylindrus|OEU12429.1	Fragilariopsis_cylindrus|OEU14123.1	Fragilariopsis_cylindrus|OEU15183.1	Fragilariopsis_cylindrus|OEU16571.1
350	cluster350	8	0	0	Fragilariopsis_cylindrus|OEU12513.1	Fragilariopsis_cylindrus|OEU08091.1	Fragilariopsis_cylindrus|OEU14936.1	Fragilariopsis_cylindrus|OEU18054.1	Fragilariopsis_cylindrus|OEU20159.1	Fragilariopsis_cylindrus|OEU21071.1	Fragilariopsis_cylindrus|OEU14932.1	Fragilariopsis_cylindrus|OEU17795.1
351	cluster351	7	2	0.285714	Thalassiosira_pseudonana|XP_002295997.1	Thalassiosira_pseudonana|XP_002296349.1	Phaeodactylum_tricornutum|XP_002178208.1	Pseudonitzschia_multistriata|VEU37116.1	Nitzschia_inconspicua|Nithil2_19040_g1498.t1	Nitzschia_inconspicua|Nithil2_18677_g1139.t1	Fragilariopsis_cylindrus|OEU18611.1
352	cluster352	7	1	0.142857	Thalassiosira_pseudonana|XP_002288357.1	Thalassiosira_pseudonana|XP_002287784.1	Thalassiosira_pseudonana|XP_002288363.1	Phaeodactylum_tricornutum|XP_002179881.1	Nitzschia_inconspicua|Nithil2_3769_g3296.t1	Fragilariopsis_cylindrus|OEU18950.1	Pseudonitzschia_multistriata|VEU40438.1
353	cluster353	7	0	0	Thalassiosira_pseudonana|XP_002291976.1	Thalassiosira_pseudonana|XP_002291338.1	Thalassiosira_pseudonana|XP_002292216.1	Thalassiosira_pseudonana|XP_002292419.1	Thalassiosira_pseudonana|XP_002292215.1	Thalassiosira_pseudonana|XP_002291339.1	Thalassiosira_pseudonana|XP_002291340.1
354	cluster354	7	0	0	Thalassiosira_pseudonana|XP_002293128.1	Thalassiosira_pseudonana|XP_002290908.1	Thalassiosira_pseudonana|XP_002293606.1	Pseudonitzschia_multistriata|VEU38256.1	Fragilariopsis_cylindrus|OEU13426.1	Fragilariopsis_cylindrus|OEU09222.1	Pseudonitzschia_multistriata|VEU34995.1
355	cluster355	7	1	0.142857	Thalassiosira_pseudonana|XP_002294425.1	Thalassiosira_pseudonana|XP_002293663.1	Pseudonitzschia_multistriata|VEU37528.1	Thalassiosira_pseudonana|XP_002290622.1	Nitzschia_inconspicua|Nithil2_29230_g37456.t1	Fragilariopsis_cylindrus|OEU13077.1	Phaeodactylum_tricornutum|XP_002179858.1
356	cluster356	7	2	0.285714	Thalassiosira_pseudonana|XP_002287793.1	Thalassiosira_pseudonana|XP_002287797.1	Phaeodactylum_tricornutum|XP_002183513.1	Nitzschia_inconspicua|Nithil2_37385_g26681.t1	Fragilariopsis_cylindrus|OEU16913.1	Nitzschia_inconspicua|Nithil2_24893_g32873.t1	Phaeodactylum_tricornutum|XP_002186045.1
357	cluster357	7	0	0	Thalassiosira_pseudonana|XP_002293415.1	Thalassiosira_pseudonana|XP_002292072.1	Thalassiosira_pseudonana|XP_002295195.1	Thalassiosira_pseudonana|XP_002295792.1	Thalassiosira_pseudonana|XP_002292118.1	Thalassiosira_pseudonana|XP_002289658.1	Thalassiosira_pseudonana|XP_002292548.1
358	cluster358	7	0	0	Thalassiosira_pseudonana|XP_002292948.1	Thalassiosira_pseudonana|XP_002292946.1	Thalassiosira_pseudonana|XP_002292949.1	Thalassiosira_pseudonana|XP_002293130.1	Thalassiosira_pseudonana|XP_002295804.1	Thalassiosira_pseudonana|XP_002288202.1	Thalassiosira_pseudonana|XP_002290352.1
359	cluster359	7	0	0	Thalassiosira_pseudonana|XP_002291854.1	Thalassiosira_pseudonana|XP_002289464.1	Thalassiosira_pseudonana|XP_002292084.1	Thalassiosira_pseudonana|XP_002292340.1	Thalassiosira_pseudonana|XP_002293815.1	Thalassiosira_pseudonana|XP_002295189.1	Thalassiosira_pseudonana|XP_002292391.1
360	cluster360	7	1	0.142857	Thalassiosira_pseudonana|XP_002293517.1	Thalassiosira_pseudonana|XP_002292351.1	Thalassiosira_pseudonana|XP_002293523.1	Phaeodactylum_tricornutum|XP_002182002.1	Pseudonitzschia_multistriata|VEU34668.1	Nitzschia_inconspicua|Nithil2_21206_g29165.t1	Fragilariopsis_cylindrus|OEU22375.1
361	cluster361	7	0	0	Thalassiosira_pseudonana|XP_002294060.1	Thalassiosira_pseudonana|XP_002288117.1	Thalassiosira_pseudonana|XP_002288118.1	Thalassiosira_pseudonana|XP_002294018.1	Thalassiosira_pseudonana|XP_002294061.1	Thalassiosira_pseudonana|XP_002294165.1	Thalassiosira_pseudonana|XP_002294826.1
362	cluster362	7	1	0.142857	Thalassiosira_pseudonana|XP_002287760.1	Thalassiosira_pseudonana|XP_002292228.1	Pseudonitzschia_multistriata|VEU40486.1	Fragilariopsis_cylindrus|OEU23485.1	Phaeodactylum_tricornutum|XP_002186229.1	Nitzschia_inconspicua|Nithil2_21786_g29738.t1	Fragilariopsis_cylindrus|OEU16229.1
363	cluster363	7	1	0.142857	Thalassiosira_pseudonana|XP_002295109.1	Thalassiosira_pseudonana|XP_002287338.1	Thalassiosira_pseudonana|XP_002290934.1	Fragilariopsis_cylindrus|OEU22839.1	Pseudonitzschia_multistriata|VEU41258.1	Nitzschia_inconspicua|Nithil2_29209_g37435.t1	Fragilariopsis_cylindrus|OEU06103.1
364	cluster364	7	1	0.142857	Thalassiosira_pseudonana|XP_002288122.1	Thalassiosira_pseudonana|XP_002286192.1	Thalassiosira_pseudonana|XP_002287596.1	Phaeodactylum_tricornutum|XP_002177492.1	Pseudonitzschia_multistriata|VEU35813.1	Nitzschia_inconspicua|Nithil2_5511_g14540.t1	Fragilariopsis_cylindrus|OEU22633.1
365	cluster365	7	1	0.142857	Thalassiosira_pseudonana|XP_002289539.1	Thalassiosira_pseudonana|XP_002290735.1	Phaeodactylum_tricornutum|XP_002185357.1	Pseudonitzschia_multistriata|VEU34026.1	Nitzschia_inconspicua|Nithil2_22096_g30039.t1	Fragilariopsis_cylindrus|OEU06091.1	Phaeodactylum_tricornutum|XP_002185360.1
366	cluster366	7	0	0	Thalassiosira_pseudonana|XP_002286582.1	Thalassiosira_pseudonana|XP_002286580.1	Thalassiosira_pseudonana|XP_002287555.1	Thalassiosira_pseudonana|XP_002287557.1	Thalassiosira_pseudonana|XP_002289985.1	Thalassiosira_pseudonana|XP_002290874.1	Thalassiosira_pseudonana|XP_002295679.1
367	cluster367	7	1	0.142857	Thalassiosira_pseudonana|XP_002287104.1	Thalassiosira_pseudonana|XP_002294036.1	Phaeodactylum_tricornutum|XP_002181918.1	Pseudonitzschia_multistriata|VEU40015.1	Nitzschia_inconspicua|Nithil2_9760_g18721.t1	Fragilariopsis_cylindrus|OEU22410.1	Pseudonitzschia_multistriata|VEU40299.1
368	cluster368	7	1	0.142857	Thalassiosira_pseudonana|XP_002293474.1	Thalassiosira_pseudonana|XP_002288198.1	Thalassiosira_pseudonana|XP_002293472.1	Thalassiosira_pseudonana|XP_002293475.1	Pseudonitzschia_multistriata|VEU37632.1	Nitzschia_inconspicua|Nithil2_3612_g3143.t1	Fragilariopsis_cylindrus|OEU15612.1
369	cluster369	7	1	0.142857	Thalassiosira_pseudonana|XP_002295511.1	Thalassiosira_pseudonana|XP_002286747.1	Fragilariopsis_cylindrus|OEU15096.1	Thalassiosira_pseudonana|XP_002288046.1	Phaeodactylum_tricornutum|XP_002182582.1	Pseudonitzschia_multistriata|VEU36352.1	Nitzschia_inconspicua|Nithil2_29960_g38175.t1
370	cluster370	7	0	0	Thalassiosira_pseudonana|XP_002289667.1	Thalassiosira_pseudonana|XP_002286163.1	Thalassiosira_pseudonana|XP_002293228.1	Thalassiosira_pseudonana|XP_002294601.1	Thalassiosira_pseudonana|XP_002295788.1	Thalassiosira_pseudonana|XP_002287756.1	Thalassiosira_pseudonana|XP_002293054.1
371	cluster371	7	1	0.142857	Thalassiosira_pseudonana|XP_002293818.1	Thalassiosira_pseudonana|XP_002287921.1	Thalassiosira_pseudonana|XP_002287928.1	Thalassiosira_pseudonana|XP_002295370.1	Thalassiosira_pseudonana|XP_002295525.1	Thalassiosira_pseudonana|XP_002295383.1	Nitzschia_inconspicua|Nithil2_24028_g31997.t1
372	cluster372	7	1	0.142857	Thalassiosira_pseudonana|XP_002288444.1	Thalassiosira_pseudonana|XP_002288181.1	Phaeodactylum_tricornutum|XP_002184430.1	Nitzschia_inconspicua|Nithil2_30131_g38346.t1	Fragilariopsis_cylindrus|OEU18821.1	Pseudonitzschia_multistriata|VEU39320.1	Fragilariopsis_cylindrus|OEU17140.1
373	cluster373	7	1	0.142857	Thalassiosira_pseudonana|XP_002292176.1	Phaeodactylum_tricornutum|XP_002181674.1	Pseudonitzschia_multistriata|VEU39763.1	Nitzschia_inconspicua|Nithil2_29761_g37977.t1	Fragilariopsis_cylindrus|OEU15003.1	Pseudonitzschia_multistriata|VEU35221.1	Fragilariopsis_cylindrus|OEU13355.1
374	cluster374	7	1	0.142857	Thalassiosira_pseudonana|XP_002291020.1	Thalassiosira_pseudonana|XP_002291410.1	Phaeodactylum_tricornutum|XP_002178181.1	Pseudonitzschia_multistriata|VEU41328.1	Pseudonitzschia_multistriata|VEU35684.1	Nitzschia_inconspicua|Nithil2_29763_g37979.t1	Fragilariopsis_cylindrus|OEU09166.1
375	cluster375	7	0	0	Thalassiosira_pseudonana|XP_002292079.1	Thalassiosira_pseudonana|XP_002292925.1	Phaeodactylum_tricornutum|XP_002182653.1	Phaeodactylum_tricornutum|XP_002180547.1	Phaeodactylum_tricornutum|XP_002182600.1	Phaeodactylum_tricornutum|XP_002182601.1	Phaeodactylum_tricornutum|XP_002182604.1
376	cluster376	7	2	0.285714	Thalassiosira_pseudonana|XP_002286325.1	Thalassiosira_pseudonana|XP_002288169.1	Phaeodactylum_tricornutum|XP_002180076.1	Pseudonitzschia_multistriata|VEU35127.1	Nitzschia_inconspicua|Nithil2_22085_g30028.t1	Fragilariopsis_cylindrus|OEU08746.1	Nitzschia_inconspicua|Nithil2_25651_g33880.t1
377	cluster377	7	2	0.285714	Thalassiosira_pseudonana|XP_002293330.1	Thalassiosira_pseudonana|XP_002293514.1	Phaeodactylum_tricornutum|XP_002185873.1	Pseudonitzschia_multistriata|VEU36185.1	Nitzschia_inconspicua|Nithil2_8789_g17752.t1	Nitzschia_inconspicua|Nithil2_8786_g17749.t1	Fragilariopsis_cylindrus|OEU22588.1
378	cluster378	7	2	0.285714	Thalassiosira_pseudonana|XP_002292562.1	Thalassiosira_pseudonana|XP_002292759.1	Phaeodactylum_tricornutum|XP_002186406.1	Pseudonitzschia_multistriata|VEU36834.1	Nitzschia_inconspicua|Nithil2_22590_g30584.t1	Nitzschia_inconspicua|Nithil2_2471_g13554.t1	Fragilariopsis_cylindrus|OEU07902.1
379	cluster379	7	1	0.142857	Thalassiosira_pseudonana|XP_002291261.1	Thalassiosira_pseudonana|XP_002293623.1	Phaeodactylum_tricornutum|XP_002178659.1	Pseudonitzschia_multistriata|VEU37119.1	Nitzschia_inconspicua|Nithil2_30346_g38558.t1	Fragilariopsis_cylindrus|OEU18613.1	Fragilariopsis_cylindrus|OEU11870.1
380	cluster380	7	1	0.142857	Thalassiosira_pseudonana|XP_002294862.1	Thalassiosira_pseudonana|XP_002294867.1	Phaeodactylum_tricornutum|XP_002183180.1	Pseudonitzschia_multistriata|VEU36236.1	Nitzschia_inconspicua|Nithil2_8815_g17778.t1	Fragilariopsis_cylindrus|OEU20831.1	Pseudonitzschia_multistriata|VEU36237.1
381	cluster381	7	1	0.142857	Thalassiosira_pseudonana|XP_002294869.1	Thalassiosira_pseudonana|XP_002295645.1	Thalassiosira_pseudonana|XP_002294870.1	Phaeodactylum_tricornutum|XP_002177397.1	Pseudonitzschia_multistriata|VEU41185.1	Nitzschia_inconspicua|Nithil2_36510_g25822.t1	Fragilariopsis_cylindrus|OEU16534.1
382	cluster382	7	2	0.285714	Thalassiosira_pseudonana|XP_002290105.1	Phaeodactylum_tricornutum|XP_002177953.1	Nitzschia_inconspicua|Nithil2_30787_g38990.t1	Fragilariopsis_cylindrus|OEU15596.1	Thalassiosira_pseudonana|XP_002294857.1	Pseudonitzschia_multistriata|VEU45245.1	Nitzschia_inconspicua|Nithil2_3567_g3100.t1
383	cluster383	7	2	0.285714	Thalassiosira_pseudonana|XP_002286641.1	Phaeodactylum_tricornutum|XP_002185837.1	Nitzschia_inconspicua|Nithil2_6670_g15682.t1	Nitzschia_inconspicua|Nithil2_4979_g4477.t1	Fragilariopsis_cylindrus|OEU17915.1	Pseudonitzschia_multistriata|VEU41029.1	Pseudonitzschia_multistriata|VEU36982.1
384	cluster384	7	1	0.142857	Thalassiosira_pseudonana|XP_002290274.1	Fragilariopsis_cylindrus|OEU15887.1	Thalassiosira_pseudonana|XP_002290275.1	Phaeodactylum_tricornutum|XP_002183996.1	Pseudonitzschia_multistriata|VEU39893.1	Nitzschia_inconspicua|Nithil2_4253_g3776.t1	Fragilariopsis_cylindrus|OEU15888.1
385	cluster385	7	1	0.142857	Thalassiosira_pseudonana|XP_002291381.1	Nitzschia_inconspicua|Nithil2_10682_g19629.t1	Thalassiosira_pseudonana|XP_002293889.1	Phaeodactylum_tricornutum|XP_002185191.1	Phaeodactylum_tricornutum|XP_002179608.1	Pseudonitzschia_multistriata|VEU35205.1	Fragilariopsis_cylindrus|OEU13335.1
386	cluster386	7	2	0.285714	Thalassiosira_pseudonana|XP_002294893.1	Phaeodactylum_tricornutum|XP_002184277.1	Pseudonitzschia_multistriata|VEU36057.1	Nitzschia_inconspicua|Nithil2_19540_g1995.t1	Fragilariopsis_cylindrus|OEU19166.1	Pseudonitzschia_multistriata|VEU43868.1	Nitzschia_inconspicua|Nithil2_3187_g2724.t1
387	cluster387	7	4	0.571429	Thalassiosira_pseudonana|XP_002286552.1	Pseudonitzschia_multistriata|VEU35344.1	Nitzschia_inconspicua|Nithil2_24202_g32202.t1	Fragilariopsis_cylindrus|OEU15685.1	Nitzschia_inconspicua|Nithil2_17632_g114.t1	Nitzschia_inconspicua|Nithil2_25183_g33160.t1	Nitzschia_inconspicua|Nithil2_31072_g24853.t1
388	cluster388	7	2	0.285714	Thalassiosira_pseudonana|XP_002290345.1	Phaeodactylum_tricornutum|XP_002180287.1	Nitzschia_inconspicua|Nithil2_22954_g30937.t1	Nitzschia_inconspicua|Nithil2_25212_g33187.t1	Pseudonitzschia_multistriata|VEU34188.1	Pseudonitzschia_multistriata|VEU44145.1	Fragilariopsis_cylindrus|OEU14701.1
389	cluster389	7	2	0.285714	Thalassiosira_pseudonana|XP_002288752.1	Pseudonitzschia_multistriata|VEU38873.1	Nitzschia_inconspicua|Nithil2_4718_g4228.t1	Nitzschia_inconspicua|Nithil2_6424_g15440.t1	Phaeodactylum_tricornutum|XP_002183683.1	Fragilariopsis_cylindrus|OEU11845.1	Fragilariopsis_cylindrus|OEU11844.1
390	cluster390	7	2	0.285714	Thalassiosira_pseudonana|XP_002293729.1	Pseudonitzschia_multistriata|VEU36608.1	Thalassiosira_pseudonana|XP_002295100.1	Phaeodactylum_tricornutum|XP_002183343.1	Nitzschia_inconspicua|Nithil2_29969_g38184.t1	Nitzschia_inconspicua|Nithil2_30771_g38974.t1	Fragilariopsis_cylindrus|OEU13763.1
391	cluster391	7	2	0.285714	Thalassiosira_pseudonana|XP_002292513.1	Nitzschia_inconspicua|Nithil2_4861_g4364.t1	Thalassiosira_pseudonana|XP_002289682.1	Phaeodactylum_tricornutum|XP_002177822.1	Fragilariopsis_cylindrus|OEU15489.1	Nitzschia_inconspicua|Nithil2_6558_g15571.t1	Pseudonitzschia_multistriata|VEU33474.1
392	cluster392	7	2	0.285714	Thalassiosira_pseudonana|XP_002294183.1	Phaeodactylum_tricornutum|XP_002184258.1	Pseudonitzschia_multistriata|VEU43349.1	Nitzschia_inconspicua|Nithil2_19101_g1559.t1	Nitzschia_inconspicua|Nithil2_18752_g1214.t1	Fragilariopsis_cylindrus|OEU13054.1	Phaeodactylum_tricornutum|XP_002184142.1
393	cluster393	7	2	0.285714	Thalassiosira_pseudonana|XP_002286067.1	Phaeodactylum_tricornutum|XP_002178172.1	Nitzschia_inconspicua|Nithil2_6683_g15694.t1	Fragilariopsis_cylindrus|OEU17639.1	Thalassiosira_pseudonana|XP_002290974.1	Pseudonitzschia_multistriata|VEU45280.1	Nitzschia_inconspicua|Nithil2_4993_g4491.t1
394	cluster394	7	2	0.285714	Thalassiosira_pseudonana|XP_002286544.1	Phaeodactylum_tricornutum|XP_002184210.1	Pseudonitzschia_multistriata|VEU38235.1	Nitzschia_inconspicua|Nithil2_19007_g1465.t1	Thalassiosira_pseudonana|XP_002288385.1	Fragilariopsis_cylindrus|OEU12146.1	Nitzschia_inconspicua|Nithil2_18637_g1100.t1
395	cluster395	7	2	0.285714	Thalassiosira_pseudonana|XP_002289324.1	Pseudonitzschia_multistriata|VEU42904.1	Fragilariopsis_cylindrus|OEU14728.1	Thalassiosira_pseudonana|XP_002288624.1	Phaeodactylum_tricornutum|XP_002181996.1	Nitzschia_inconspicua|Nithil2_18594_g1057.t1	Nitzschia_inconspicua|Nithil2_18953_g1413.t1
396	cluster396	7	1	0.142857	Thalassiosira_pseudonana|XP_002288951.1	Phaeodactylum_tricornutum|XP_002181747.1	Pseudonitzschia_multistriata|VEU44490.1	Nitzschia_inconspicua|Nithil2_29364_g37588.t1	Pseudonitzschia_multistriata|VEU44488.1	Fragilariopsis_cylindrus|OEU12696.1	Fragilariopsis_cylindrus|OEU06808.1
397	cluster397	7	2	0.285714	Thalassiosira_pseudonana|XP_002293895.1	Phaeodactylum_tricornutum|XP_002185660.1	Pseudonitzschia_multistriata|VEU44013.1	Pseudonitzschia_multistriata|VEU43034.1	Nitzschia_inconspicua|Nithil2_4918_g4418.t1	Fragilariopsis_cylindrus|OEU17569.1	Nitzschia_inconspicua|Nithil2_6609_g15621.t1
398	cluster398	7	1	0.142857	Thalassiosira_pseudonana|XP_002287681.1	Phaeodactylum_tricornutum|XP_002178525.1	Pseudonitzschia_multistriata|VEU36014.1	Nitzschia_inconspicua|Nithil2_36321_g25634.t1	Fragilariopsis_cylindrus|OEU09964.1	Pseudonitzschia_multistriata|VEU42831.1	Pseudonitzschia_multistriata|VEU37758.1
399	cluster399	7	3	0.428571	Thalassiosira_pseudonana|XP_002294817.1	Phaeodactylum_tricornutum|XP_002182900.1	Nitzschia_inconspicua|Nithil2_18948_g1408.t1	Fragilariopsis_cylindrus|OEU14873.1	Nitzschia_inconspicua|Nithil2_18589_g1052.t1	Nitzschia_inconspicua|Nithil2_4254_g3777.t1	Pseudonitzschia_multistriata|VEU43949.1
400	cluster400	7	3	0.428571	Thalassiosira_pseudonana|XP_002286392.1	Phaeodactylum_tricornutum|XP_002181597.1	Pseudonitzschia_multistriata|VEU35252.1	Nitzschia_inconspicua|Nithil2_18910_g1370.t1	Fragilariopsis_cylindrus|OEU20726.1	Nitzschia_inconspicua|Nithil2_18545_g1008.t1	Nitzschia_inconspicua|Nithil2_18550_g1013.t1
401	cluster401	7	2	0.285714	Thalassiosira_pseudonana|XP_002287446.1	Phaeodactylum_tricornutum|XP_002183285.1	Pseudonitzschia_multistriata|VEU44676.1	Nitzschia_inconspicua|Nithil2_4572_g4084.t1	Fragilariopsis_cylindrus|OEU19254.1	Nitzschia_inconspicua|Nithil2_6267_g15287.t1	Pseudonitzschia_multistriata|VEU39077.1
402	cluster402	7	2	0.285714	Thalassiosira_pseudonana|XP_002292268.1	Phaeodactylum_tricornutum|XP_002178753.1	Pseudonitzschia_multistriata|VEU36316.1	Nitzschia_inconspicua|Nithil2_18513_g977.t1	Fragilariopsis_cylindrus|OEU20583.1	Nitzschia_inconspicua|Nithil2_18879_g1339.t1	Pseudonitzschia_multistriata|VEU42671.1
403	cluster403	7	2	0.285714	Thalassiosira_pseudonana|XP_002291983.1	Phaeodactylum_tricornutum|XP_002182153.1	Pseudonitzschia_multistriata|VEU45084.1	Nitzschia_inconspicua|Nithil2_10639_g19587.t1	Fragilariopsis_cylindrus|OEU08314.1	Pseudonitzschia_multistriata|VEU33659.1	Nitzschia_inconspicua|Nithil2_6123_g15144.t1
404	cluster404	7	3	0.428571	Thalassiosira_pseudonana|XP_002287819.1	Phaeodactylum_tricornutum|XP_002186055.1	Pseudonitzschia_multistriata|VEU36806.1	Nitzschia_inconspicua|Nithil2_19048_g1506.t1	Nitzschia_inconspicua|Nithil2_18686_g1148.t1	Nitzschia_inconspicua|Nithil2_37732_g27020.t1	Fragilariopsis_cylindrus|OEU07644.1
405	cluster405	7	2	0.285714	Thalassiosira_pseudonana|XP_002291473.1	Phaeodactylum_tricornutum|XP_002183266.1	Nitzschia_inconspicua|Nithil2_36897_g26205.t1	Fragilariopsis_cylindrus|OEU16655.1	Nitzschia_inconspicua|Nithil2_36893_g26201.t1	Pseudonitzschia_multistriata|VEU42981.1	Fragilariopsis_cylindrus|OEU06784.1
406	cluster406	7	1	0.142857	Thalassiosira_pseudonana|XP_002287642.1	Phaeodactylum_tricornutum|XP_002178142.1	Pseudonitzschia_multistriata|VEU42068.1	Nitzschia_inconspicua|Nithil2_29600_g37818.t1	Fragilariopsis_cylindrus|OEU21402.1	Pseudonitzschia_multistriata|VEU33634.1	Fragilariopsis_cylindrus|OEU13505.1
407	cluster407	7	2	0.285714	Thalassiosira_pseudonana|XP_002287682.1	Phaeodactylum_tricornutum|XP_002180906.1	Pseudonitzschia_multistriata|VEU42103.1	Nitzschia_inconspicua|Nithil2_36004_g25325.t1	Nitzschia_inconspicua|Nithil2_22128_g30069.t1	Fragilariopsis_cylindrus|OEU14732.1	Fragilariopsis_cylindrus|OEU14733.1
408	cluster408	7	1	0.142857	Thalassiosira_pseudonana|XP_002288073.1	Phaeodactylum_tricornutum|XP_002181776.1	Nitzschia_inconspicua|Nithil2_19667_g2122.t1	Fragilariopsis_cylindrus|OEU20929.1	Thalassiosira_pseudonana|XP_002288074.1	Pseudonitzschia_multistriata|VEU45102.1	Fragilariopsis_cylindrus|OEU20928.1
409	cluster409	7	1	0.142857	Thalassiosira_pseudonana|XP_002294804.1	Phaeodactylum_tricornutum|XP_002185106.1	Phaeodactylum_tricornutum|XP_002179816.1	Pseudonitzschia_multistriata|VEU34670.1	Nitzschia_inconspicua|Nithil2_21198_g29157.t1	Pseudonitzschia_multistriata|VEU34669.1	Fragilariopsis_cylindrus|OEU22374.1
410	cluster410	7	2	0.285714	Thalassiosira_pseudonana|XP_002292530.1	Phaeodactylum_tricornutum|XP_002181869.1	Nitzschia_inconspicua|Nithil2_20926_g28891.t1	Fragilariopsis_cylindrus|OEU19879.1	Pseudonitzschia_multistriata|VEU42142.1	Nitzschia_inconspicua|Nithil2_5878_g14901.t1	Phaeodactylum_tricornutum|XP_002183491.1
411	cluster411	7	1	0.142857	Thalassiosira_pseudonana|XP_002286051.1	Phaeodactylum_tricornutum|XP_002177507.1	Phaeodactylum_tricornutum|XP_002177505.1	Phaeodactylum_tricornutum|XP_002177506.1	Pseudonitzschia_multistriata|VEU35824.1	Nitzschia_inconspicua|Nithil2_37294_g26590.t1	Fragilariopsis_cylindrus|OEU22620.1
412	cluster412	7	1	0.142857	Thalassiosira_pseudonana|XP_002289637.1	Pseudonitzschia_multistriata|VEU35122.1	Fragilariopsis_cylindrus|OEU07061.1	Thalassiosira_pseudonana|XP_002289636.1	Phaeodactylum_tricornutum|XP_002185375.1	Pseudonitzschia_multistriata|VEU35123.1	Nitzschia_inconspicua|Nithil2_22072_g30015.t1
413	cluster413	7	3	0.428571	Thalassiosira_pseudonana|XP_002296341.1	Phaeodactylum_tricornutum|XP_002186235.1	Pseudonitzschia_multistriata|VEU43261.1	Nitzschia_inconspicua|Nithil2_2212_g13304.t1	Fragilariopsis_cylindrus|OEU14980.1	Nitzschia_inconspicua|Nithil2_19226_g1684.t1	Nitzschia_inconspicua|Nithil2_37657_g26950.t1
414	cluster414	7	1	0.142857	Thalassiosira_pseudonana|XP_002291133.1	Phaeodactylum_tricornutum|XP_002184203.1	Fragilariopsis_cylindrus|OEU21312.1	Thalassiosira_pseudonana|XP_002295719.1	Pseudonitzschia_multistriata|VEU41533.1	Nitzschia_inconspicua|Nithil2_19802_g2254.t1	Pseudonitzschia_multistriata|VEU44097.1
415	cluster415	7	1	0.142857	Thalassiosira_pseudonana|XP_002293037.1	Phaeodactylum_tricornutum|XP_002179485.1	Pseudonitzschia_multistriata|VEU45180.1	Nitzschia_inconspicua|Nithil2_21007_g28972.t1	Fragilariopsis_cylindrus|OEU23750.1	Phaeodactylum_tricornutum|XP_002179157.1	Fragilariopsis_cylindrus|OEU22234.1
416	cluster416	7	1	0.142857	Thalassiosira_pseudonana|XP_002293361.1	Phaeodactylum_tricornutum|XP_002178030.1	Pseudonitzschia_multistriata|VEU43426.1	Nitzschia_inconspicua|Nithil2_3279_g2815.t1	Fragilariopsis_cylindrus|OEU15906.1	Pseudonitzschia_multistriata|VEU40639.1	Pseudonitzschia_multistriata|VEU36289.1
417	cluster417	7	2	0.285714	Thalassiosira_pseudonana|XP_002293040.1	Phaeodactylum_tricornutum|XP_002179482.1	Pseudonitzschia_multistriata|VEU43850.1	Pseudonitzschia_multistriata|VEU35282.1	Nitzschia_inconspicua|Nithil2_18881_g1341.t1	Fragilariopsis_cylindrus|OEU19542.1	Nitzschia_inconspicua|Nithil2_18515_g979.t1
418	cluster418	7	1	0.142857	Thalassiosira_pseudonana|XP_002291304.1	Phaeodactylum_tricornutum|XP_002180042.1	Pseudonitzschia_multistriata|VEU38181.1	Nitzschia_inconspicua|Nithil2_24725_g32707.t1	Fragilariopsis_cylindrus|OEU17194.1	Thalassiosira_pseudonana|XP_002291303.1	Phaeodactylum_tricornutum|XP_002180043.1
419	cluster419	7	1	0.142857	Thalassiosira_pseudonana|XP_002291672.1	Phaeodactylum_tricornutum|XP_002178640.1	Pseudonitzschia_multistriata|VEU35062.1	Nitzschia_inconspicua|Nithil2_23952_g31922.t1	Fragilariopsis_cylindrus|OEU14120.1	Pseudonitzschia_multistriata|VEU34379.1	Fragilariopsis_cylindrus|OEU17679.1
420	cluster420	7	3	0.428571	Thalassiosira_pseudonana|XP_002293293.1	Phaeodactylum_tricornutum|XP_002176670.1	Pseudonitzschia_multistriata|VEU40104.1	Nitzschia_inconspicua|Nithil2_10847_g19793.t1	Fragilariopsis_cylindrus|OEU09886.1	Nitzschia_inconspicua|Nithil2_19908_g2360.t1	Nitzschia_inconspicua|Nithil2_19761_g2215.t1
421	cluster421	7	2	0.285714	Thalassiosira_pseudonana|XP_002292402.1	Phaeodactylum_tricornutum|XP_002178983.1	Pseudonitzschia_multistriata|VEU35232.1	Pseudonitzschia_multistriata|VEU34659.1	Nitzschia_inconspicua|Nithil2_18886_g1346.t1	Fragilariopsis_cylindrus|OEU20590.1	Nitzschia_inconspicua|Nithil2_18520_g984.t1
422	cluster422	7	2	0.285714	Thalassiosira_pseudonana|XP_002288524.1	Phaeodactylum_tricornutum|XP_002184107.1	Pseudonitzschia_multistriata|VEU34876.1	Nitzschia_inconspicua|Nithil2_18830_g1290.t1	Nitzschia_inconspicua|Nithil2_18467_g932.t1	Fragilariopsis_cylindrus|OEU21654.1	Pseudonitzschia_multistriata|VEU34877.1
423	cluster423	7	1	0.142857	Thalassiosira_pseudonana|XP_002291561.1	Phaeodactylum_tricornutum|XP_002181508.1	Pseudonitzschia_multistriata|VEU39511.1	Nitzschia_inconspicua|Nithil2_19321_g1778.t1	Fragilariopsis_cylindrus|OEU20712.1	Thalassiosira_pseudonana|XP_002291560.1	Fragilariopsis_cylindrus|OEU20713.1
424	cluster424	7	3	0.428571	Thalassiosira_pseudonana|XP_002286473.1	Phaeodactylum_tricornutum|XP_002182646.1	Pseudonitzschia_multistriata|VEU39685.1	Nitzschia_inconspicua|Nithil2_26375_g34591.t1	Fragilariopsis_cylindrus|OEU09789.1	Nitzschia_inconspicua|Nithil2_24090_g32059.t1	Nitzschia_inconspicua|Nithil2_24186_g32186.t1
425	cluster425	7	2	0.285714	Thalassiosira_pseudonana|XP_002287987.1	Phaeodactylum_tricornutum|XP_002185123.1	Pseudonitzschia_multistriata|VEU34252.1	Nitzschia_inconspicua|Nithil2_18864_g1324.t1	Fragilariopsis_cylindrus|OEU20562.1	Nitzschia_inconspicua|Nithil2_18500_g964.t1	Pseudonitzschia_multistriata|VEU43548.1
426	cluster426	7	1	0.142857	Thalassiosira_pseudonana|XP_002286588.1	Phaeodactylum_tricornutum|XP_002179893.1	Pseudonitzschia_multistriata|VEU39535.1	Nitzschia_inconspicua|Nithil2_22728_g30719.t1	Fragilariopsis_cylindrus|OEU20610.1	Pseudonitzschia_multistriata|VEU40172.1	Fragilariopsis_cylindrus|OEU10740.1
427	cluster427	7	1	0.142857	Thalassiosira_pseudonana|XP_002294335.1	Phaeodactylum_tricornutum|XP_002176748.1	Pseudonitzschia_multistriata|VEU34445.1	Nitzschia_inconspicua|Nithil2_36966_g26274.t1	Thalassiosira_pseudonana|XP_002294334.1	Fragilariopsis_cylindrus|OEU05985.1	Fragilariopsis_cylindrus|OEU16855.1
428	cluster428	7	2	0.285714	Thalassiosira_pseudonana|XP_002291946.1	Pseudonitzschia_multistriata|VEU34824.1	Thalassiosira_pseudonana|XP_002289247.1	Phaeodactylum_tricornutum|XP_002178442.1	Nitzschia_inconspicua|Nithil2_6139_g15160.t1	Nitzschia_inconspicua|Nithil2_4474_g3989.t1	Fragilariopsis_cylindrus|OEU11731.1
429	cluster429	7	1	0.142857	Nitzschia_inconspicua|Nithil2_30082_g38297.t1	Pseudonitzschia_multistriata|VEU33888.1	Phaeodactylum_tricornutum|XP_002179743.1	Phaeodactylum_tricornutum|XP_002184350.1	Phaeodactylum_tricornutum|XP_002179745.1	Fragilariopsis_cylindrus|OEU13057.1	Fragilariopsis_cylindrus|OEU18862.1
430	cluster430	7	2	0.285714	Thalassiosira_pseudonana|XP_002286750.1	Phaeodactylum_tricornutum|XP_002184614.1	Phaeodactylum_tricornutum|XP_002182461.1	Nitzschia_inconspicua|Nithil2_6814_g15824.t1	Nitzschia_inconspicua|Nithil2_5132_g4626.t1	Pseudonitzschia_multistriata|VEU45198.1	Fragilariopsis_cylindrus|OEU08232.1
431	cluster431	7	1	0.142857	Thalassiosira_pseudonana|XP_002290304.1	Pseudonitzschia_multistriata|VEU38209.1	Nitzschia_inconspicua|Nithil2_2902_g13980.t1	Fragilariopsis_cylindrus|OEU12172.1	Pseudonitzschia_multistriata|VEU40555.1	Phaeodactylum_tricornutum|XP_002186527.1	Fragilariopsis_cylindrus|OEU14834.1
432	cluster432	7	2	0.285714	Thalassiosira_pseudonana|XP_002296130.1	Phaeodactylum_tricornutum|XP_002180494.1	Nitzschia_inconspicua|Nithil2_5095_g4589.t1	Fragilariopsis_cylindrus|OEU20147.1	Thalassiosira_pseudonana|XP_002286175.1	Pseudonitzschia_multistriata|VEU38832.1	Nitzschia_inconspicua|Nithil2_6778_g15788.t1
433	cluster433	7	1	0.142857	Thalassiosira_pseudonana|XP_002287759.1	Phaeodactylum_tricornutum|XP_002184881.1	Pseudonitzschia_multistriata|VEU41769.1	Pseudonitzschia_multistriata|VEU40319.1	Nitzschia_inconspicua|Nithil2_2279_g13370.t1	Fragilariopsis_cylindrus|OEU15266.1	Phaeodactylum_tricornutum|XP_002184882.1
434	cluster434	7	2	0.285714	Thalassiosira_pseudonana|XP_002295811.1	Pseudonitzschia_multistriata|VEU37929.1	Nitzschia_inconspicua|Nithil2_18424_g889.t1	Fragilariopsis_cylindrus|OEU20501.1	Nitzschia_inconspicua|Nithil2_18786_g1247.t1	Phaeodactylum_tricornutum|XP_002178877.1	Phaeodactylum_tricornutum|XP_002178875.1
435	cluster435	7	2	0.285714	Thalassiosira_pseudonana|XP_002289147.1	Phaeodactylum_tricornutum|XP_002180558.1	Phaeodactylum_tricornutum|XP_002180552.1	Pseudonitzschia_multistriata|VEU43534.1	Nitzschia_inconspicua|Nithil2_19076_g1534.t1	Fragilariopsis_cylindrus|OEU22495.1	Nitzschia_inconspicua|Nithil2_18718_g1180.t1
436	cluster436	7	1	0.142857	Thalassiosira_pseudonana|XP_002288078.1	Nitzschia_inconspicua|Nithil2_21130_g29089.t1	Fragilariopsis_cylindrus|OEU08707.1	Pseudonitzschia_multistriata|VEU33843.1	Fragilariopsis_cylindrus|OEU09799.1	Phaeodactylum_tricornutum|XP_002176882.1	Phaeodactylum_tricornutum|XP_002182343.1
437	cluster437	7	1	0.142857	Thalassiosira_pseudonana|XP_002294139.1	Phaeodactylum_tricornutum|XP_002177444.1	Pseudonitzschia_multistriata|VEU41207.1	Nitzschia_inconspicua|Nithil2_36432_g25744.t1	Fragilariopsis_cylindrus|OEU20338.1	Fragilariopsis_cylindrus|OEU17078.1	Fragilariopsis_cylindrus|OEU08001.1
438	cluster438	7	1	0.142857	Thalassiosira_pseudonana|XP_002293964.1	Pseudonitzschia_multistriata|VEU43536.1	Nitzschia_inconspicua|Nithil2_21399_g29354.t1	Fragilariopsis_cylindrus|OEU22499.1	Thalassiosira_pseudonana|XP_002293965.1	Phaeodactylum_tricornutum|XP_002180717.1	Fragilariopsis_cylindrus|OEU08048.1
439	cluster439	7	3	0.428571	Thalassiosira_pseudonana|XP_002286105.1	Phaeodactylum_tricornutum|XP_002181537.1	Pseudonitzschia_multistriata|VEU40530.1	Nitzschia_inconspicua|Nithil2_19326_g1783.t1	Fragilariopsis_cylindrus|OEU21948.1	Nitzschia_inconspicua|Nithil2_20630_g28600.t1	Nitzschia_inconspicua|Nithil2_20633_g28603.t1
440	cluster440	7	1	0.142857	Thalassiosira_pseudonana|XP_002289255.1	Nitzschia_inconspicua|Nithil2_21914_g29864.t1	Pseudonitzschia_multistriata|VEU36104.1	Phaeodactylum_tricornutum|XP_002178157.1	Fragilariopsis_cylindrus|OEU16111.1	Phaeodactylum_tricornutum|XP_002184528.1	Fragilariopsis_cylindrus|OEU16112.1
441	cluster441	7	1	0.142857	Thalassiosira_pseudonana|XP_002288023.1	Pseudonitzschia_multistriata|VEU36667.1	Fragilariopsis_cylindrus|OEU09134.1	Thalassiosira_pseudonana|XP_002288232.1	Phaeodactylum_tricornutum|XP_002183291.1	Nitzschia_inconspicua|Nithil2_2937_g14014.t1	Phaeodactylum_tricornutum|XP_002186206.1
442	cluster442	7	1	0.142857	Thalassiosira_pseudonana|XP_002286624.1	Phaeodactylum_tricornutum|XP_002185831.1	Pseudonitzschia_multistriata|VEU35649.1	Nitzschia_inconspicua|Nithil2_9559_g18521.t1	Fragilariopsis_cylindrus|OEU18107.1	Phaeodactylum_tricornutum|XP_002185065.1	Fragilariopsis_cylindrus|OEU19228.1
443	cluster443	7	1	0.142857	Thalassiosira_pseudonana|XP_002289433.1	Phaeodactylum_tricornutum|XP_002181807.1	Nitzschia_inconspicua|Nithil2_24057_g32026.t1	Pseudonitzschia_multistriata|VEU43177.1	Pseudonitzschia_multistriata|VEU42085.1	Pseudonitzschia_multistriata|VEU39588.1	Fragilariopsis_cylindrus|OEU17143.1
444	cluster444	7	3	0.428571	Thalassiosira_pseudonana|XP_002293360.1	Phaeodactylum_tricornutum|XP_002180795.1	Pseudonitzschia_multistriata|VEU40753.1	Nitzschia_inconspicua|Nithil2_35891_g25212.t1	Nitzschia_inconspicua|Nithil2_21736_g29688.t1	Fragilariopsis_cylindrus|OEU16280.1	Nitzschia_inconspicua|Nithil2_37660_g26953.t1
445	cluster445	7	2	0.285714	Thalassiosira_pseudonana|XP_002288173.1	Phaeodactylum_tricornutum|XP_002181236.1	Pseudonitzschia_multistriata|VEU34106.1	Nitzschia_inconspicua|Nithil2_30612_g38818.t1	Fragilariopsis_cylindrus|OEU22576.1	Nitzschia_inconspicua|Nithil2_37256_g26554.t1	Fragilariopsis_cylindrus|OEU13721.1
446	cluster446	7	1	0.142857	Phaeodactylum_tricornutum|XP_002177129.1	Pseudonitzschia_multistriata|VEU34273.1	Phaeodactylum_tricornutum|XP_002177724.1	Nitzschia_inconspicua|Nithil2_2245_g13337.t1	Fragilariopsis_cylindrus|OEU10217.1	Phaeodactylum_tricornutum|XP_002177723.1	Phaeodactylum_tricornutum|XP_002178807.1
447	cluster447	7	2	0.285714	Thalassiosira_pseudonana|XP_002295973.1	Phaeodactylum_tricornutum|XP_002184109.1	Pseudonitzschia_multistriata|VEU43419.1	Pseudonitzschia_multistriata|VEU34862.1	Nitzschia_inconspicua|Nithil2_18821_g1281.t1	Fragilariopsis_cylindrus|OEU20541.1	Nitzschia_inconspicua|Nithil2_18456_g921.t1
448	cluster448	7	1	0.142857	Phaeodactylum_tricornutum|XP_002185196.1	Thalassiosira_pseudonana|XP_002293982.1	Phaeodactylum_tricornutum|XP_002181068.1	Pseudonitzschia_multistriata|VEU39905.1	Nitzschia_inconspicua|Nithil2_23904_g31874.t1	Fragilariopsis_cylindrus|OEU19746.1	Phaeodactylum_tricornutum|XP_002180892.1
449	cluster449	7	1	0.142857	Thalassiosira_pseudonana|XP_002292873.1	Phaeodactylum_tricornutum|XP_002186059.1	Pseudonitzschia_multistriata|VEU37180.1	Nitzschia_inconspicua|Nithil2_1701_g12801.t1	Fragilariopsis_cylindrus|OEU23354.1	Pseudonitzschia_multistriata|VEU37179.1	Fragilariopsis_cylindrus|OEU06978.1
450	cluster450	7	1	0.142857	Thalassiosira_pseudonana|XP_002292655.1	Pseudonitzschia_multistriata|VEU44769.1	Nitzschia_inconspicua|Nithil2_19235_g1693.t1	Phaeodactylum_tricornutum|XP_002184064.1	Fragilariopsis_cylindrus|OEU21397.1	Pseudonitzschia_multistriata|VEU38809.1	Fragilariopsis_cylindrus|OEU07333.1
451	cluster451	7	4	0.571429	Thalassiosira_pseudonana|XP_002288214.1	Nitzschia_inconspicua|Nithil2_6282_g15302.t1	Nitzschia_inconspicua|Nithil2_4585_g4097.t1	Thalassiosira_pseudonana|XP_002294210.1	Phaeodactylum_tricornutum|XP_002179810.1	Nitzschia_inconspicua|Nithil2_5075_g4570.t1	Nitzschia_inconspicua|Nithil2_6759_g15769.t1
452	cluster452	7	1	0.142857	Thalassiosira_pseudonana|XP_002292273.1	Phaeodactylum_tricornutum|XP_002182975.1	Pseudonitzschia_multistriata|VEU44307.1	Nitzschia_inconspicua|Nithil2_30185_g38400.t1	Fragilariopsis_cylindrus|OEU14926.1	Phaeodactylum_tricornutum|XP_002182976.1	Fragilariopsis_cylindrus|OEU14927.1
453	cluster453	7	3	0.428571	Thalassiosira_pseudonana|XP_002289867.1	Phaeodactylum_tricornutum|XP_002183637.1	Pseudonitzschia_multistriata|VEU38272.1	Nitzschia_inconspicua|Nithil2_9393_g18356.t1	Fragilariopsis_cylindrus|OEU18459.1	Nitzschia_inconspicua|Nithil2_18499_g963.t1	Nitzschia_inconspicua|Nithil2_18863_g1323.t1
454	cluster454	7	1	0.142857	Thalassiosira_pseudonana|XP_002293968.1	Phaeodactylum_tricornutum|XP_002185622.1	Pseudonitzschia_multistriata|VEU36285.1	Nitzschia_inconspicua|Nithil2_22762_g30753.t1	Fragilariopsis_cylindrus|OEU17496.1	Fragilariopsis_cylindrus|OEU17495.1	Phaeodactylum_tricornutum|XP_002185621.1
455	cluster455	7	1	0.142857	Thalassiosira_pseudonana|XP_002292574.1	Phaeodactylum_tricornutum|XP_002186120.1	Nitzschia_inconspicua|Nithil2_2470_g13553.t1	Fragilariopsis_cylindrus|OEU07898.1	Phaeodactylum_tricornutum|XP_002179162.1	Phaeodactylum_tricornutum|XP_002179387.1	Phaeodactylum_tricornutum|XP_002186121.1
456	cluster456	7	2	0.285714	Thalassiosira_pseudonana|XP_002288328.1	Phaeodactylum_tricornutum|XP_002178734.1	Pseudonitzschia_multistriata|VEU44906.1	Nitzschia_inconspicua|Nithil2_21037_g29002.t1	Fragilariopsis_cylindrus|OEU09527.1	Nitzschia_inconspicua|Nithil2_37611_g26905.t1	Fragilariopsis_cylindrus|OEU21259.1
457	cluster457	7	1	0.142857	Thalassiosira_pseudonana|XP_002290831.1	Phaeodactylum_tricornutum|XP_002182824.1	Pseudonitzschia_multistriata|VEU45194.1	Nitzschia_inconspicua|Nithil2_36420_g25732.t1	Fragilariopsis_cylindrus|OEU08218.1	Phaeodactylum_tricornutum|XP_002182952.1	Phaeodactylum_tricornutum|XP_002182958.1
458	cluster458	7	2	0.285714	Thalassiosira_pseudonana|XP_002296220.1	Phaeodactylum_tricornutum|XP_002179635.1	Pseudonitzschia_multistriata|VEU37785.1	Nitzschia_inconspicua|Nithil2_6624_g15636.t1	Fragilariopsis_cylindrus|OEU06739.1	Fragilariopsis_cylindrus|OEU18263.1	Nitzschia_inconspicua|Nithil2_4938_g4436.t1
459	cluster459	7	1	0.142857	Thalassiosira_pseudonana|XP_002290834.1	Phaeodactylum_tricornutum|XP_002177647.1	Pseudonitzschia_multistriata|VEU37961.1	Nitzschia_inconspicua|Nithil2_18378_g844.t1	Fragilariopsis_cylindrus|OEU20475.1	Pseudonitzschia_multistriata|VEU37960.1	Pseudonitzschia_multistriata|VEU37962.1
460	cluster460	7	2	0.285714	Thalassiosira_pseudonana|XP_002289221.1	Phaeodactylum_tricornutum|XP_002177157.1	Pseudonitzschia_multistriata|VEU34291.1	Nitzschia_inconspicua|Nithil2_2170_g13262.t1	Fragilariopsis_cylindrus|OEU10540.1	Fragilariopsis_cylindrus|OEU07431.1	Nitzschia_inconspicua|Nithil2_25321_g33293.t1
461	cluster461	7	1	0.142857	Thalassiosira_pseudonana|XP_002288613.1	Phaeodactylum_tricornutum|XP_002186205.1	Pseudonitzschia_multistriata|VEU37132.1	Nitzschia_inconspicua|Nithil2_9410_g18373.t1	Fragilariopsis_cylindrus|OEU18630.1	Pseudonitzschia_multistriata|VEU36138.1	Fragilariopsis_cylindrus|OEU19324.1
462	cluster462	7	2	0.285714	Thalassiosira_pseudonana|XP_002290757.1	Phaeodactylum_tricornutum|XP_002184161.1	Nitzschia_inconspicua|Nithil2_19107_g1565.t1	Nitzschia_inconspicua|Nithil2_18763_g1225.t1	Pseudonitzschia_multistriata|VEU37550.1	Pseudonitzschia_multistriata|VEU37552.1	Fragilariopsis_cylindrus|OEU16080.1
463	cluster463	7	2	0.285714	Thalassiosira_pseudonana|XP_002286681.1	Phaeodactylum_tricornutum|XP_002186119.1	Pseudonitzschia_multistriata|VEU41624.1	Nitzschia_inconspicua|Nithil2_22777_g30768.t1	Fragilariopsis_cylindrus|OEU19798.1	Nitzschia_inconspicua|Nithil2_10707_g19654.t1	Phaeodactylum_tricornutum|XP_002185877.1
464	cluster464	7	2	0.285714	Thalassiosira_pseudonana|XP_002293076.1	Pseudonitzschia_multistriata|VEU34752.1	Nitzschia_inconspicua|Nithil2_4056_g3579.t1	Fragilariopsis_cylindrus|OEU23090.1	Fragilariopsis_cylindrus|OEU23649.1	Nitzschia_inconspicua|Nithil2_4082_g3605.t1	Fragilariopsis_cylindrus|OEU12863.1
465	cluster465	7	2	0.285714	Thalassiosira_pseudonana|XP_002293897.1	Pseudonitzschia_multistriata|VEU42042.1	Nitzschia_inconspicua|Nithil2_23175_g31154.t1	Phaeodactylum_tricornutum|XP_002180113.1	Fragilariopsis_cylindrus|OEU17385.1	Nitzschia_inconspicua|Nithil2_23173_g31152.t1	Fragilariopsis_cylindrus|OEU17386.1
466	cluster466	7	2	0.285714	Thalassiosira_pseudonana|XP_002288029.1	Phaeodactylum_tricornutum|XP_002184055.1	Pseudonitzschia_multistriata|VEU35965.1	Fragilariopsis_cylindrus|OEU13323.1	Phaeodactylum_tricornutum|XP_002184204.1	Nitzschia_inconspicua|Nithil2_24773_g32755.t1	Nitzschia_inconspicua|Nithil2_24762_g32744.t1
467	cluster467	7	2	0.285714	Thalassiosira_pseudonana|XP_002288409.1	Phaeodactylum_tricornutum|XP_002182532.1	Pseudonitzschia_multistriata|VEU33535.1	Nitzschia_inconspicua|Nithil2_1700_g12800.t1	Fragilariopsis_cylindrus|OEU21419.1	Nitzschia_inconspicua|Nithil2_30280_g38495.t1	Fragilariopsis_cylindrus|OEU18669.1
468	cluster468	7	1	0.142857	Thalassiosira_pseudonana|XP_002289100.1	Pseudonitzschia_multistriata|VEU43388.1	Nitzschia_inconspicua|Nithil2_17876_g353.t1	Fragilariopsis_cylindrus|OEU21752.1	Pseudonitzschia_multistriata|VEU43383.1	Phaeodactylum_tricornutum|XP_002177926.1	Fragilariopsis_cylindrus|OEU10022.1
469	cluster469	7	1	0.142857	Thalassiosira_pseudonana|XP_002289045.1	Phaeodactylum_tricornutum|XP_002180788.1	Pseudonitzschia_multistriata|VEU38977.1	Nitzschia_inconspicua|Nithil2_29087_g37317.t1	Fragilariopsis_cylindrus|OEU14380.1	Pseudonitzschia_multistriata|VEU40380.1	Pseudonitzschia_multistriata|VEU44252.1
470	cluster470	7	1	0.142857	Thalassiosira_pseudonana|XP_002286929.1	Phaeodactylum_tricornutum|XP_002182346.1	Pseudonitzschia_multistriata|VEU40516.1	Nitzschia_inconspicua|Nithil2_35788_g25110.t1	Fragilariopsis_cylindrus|OEU12222.1	Pseudonitzschia_multistriata|VEU35026.1	Fragilariopsis_cylindrus|OEU05684.1
471	cluster471	7	2	0.285714	Thalassiosira_pseudonana|XP_002295560.1	Phaeodactylum_tricornutum|XP_002177523.1	Pseudonitzschia_multistriata|VEU36177.1	Nitzschia_inconspicua|Nithil2_24429_g32421.t1	Fragilariopsis_cylindrus|OEU22577.1	Pseudonitzschia_multistriata|VEU36176.1	Nitzschia_inconspicua|Nithil2_37257_g26555.t1
472	cluster472	7	3	0.428571	Thalassiosira_pseudonana|XP_002286687.1	Phaeodactylum_tricornutum|XP_002176967.1	Nitzschia_inconspicua|Nithil2_6577_g15590.t1	Fragilariopsis_cylindrus|OEU08914.1	Nitzschia_inconspicua|Nithil2_4881_g4384.t1	Pseudonitzschia_multistriata|VEU36824.1	Nitzschia_inconspicua|Nithil2_6069_g15090.t1
473	cluster473	7	2	0.285714	Thalassiosira_pseudonana|XP_002287718.1	Phaeodactylum_tricornutum|XP_002177652.1	Pseudonitzschia_multistriata|VEU43001.1	Nitzschia_inconspicua|Nithil2_6794_g15804.t1	Fragilariopsis_cylindrus|OEU12421.1	Nitzschia_inconspicua|Nithil2_5109_g4603.t1	Phaeodactylum_tricornutum|XP_002177651.1
474	cluster474	7	2	0.285714	Thalassiosira_pseudonana|XP_002293891.1	Phaeodactylum_tricornutum|XP_002185842.1	Nitzschia_inconspicua|Nithil2_6607_g15619.t1	Nitzschia_inconspicua|Nithil2_4915_g4415.t1	Pseudonitzschia_multistriata|VEU43036.1	Pseudonitzschia_multistriata|VEU44012.1	Fragilariopsis_cylindrus|OEU17567.1
475	cluster475	7	1	0.142857	Thalassiosira_pseudonana|XP_002291034.1	Phaeodactylum_tricornutum|XP_002179586.1	Pseudonitzschia_multistriata|VEU34782.1	Fragilariopsis_cylindrus|OEU18504.1	Thalassiosira_pseudonana|XP_002291033.1	Nitzschia_inconspicua|Nithil2_9293_g18256.t1	Fragilariopsis_cylindrus|OEU18505.1
476	cluster476	7	2	0.285714	Thalassiosira_pseudonana|XP_002292766.1	Phaeodactylum_tricornutum|XP_002182790.1	Nitzschia_inconspicua|Nithil2_9994_g18949.t1	Nitzschia_inconspicua|Nithil2_9993_g18948.t1	Phaeodactylum_tricornutum|XP_002182096.1	Phaeodactylum_tricornutum|XP_002185311.1	Phaeodactylum_tricornutum|XP_002185401.1
477	cluster477	7	1	0.142857	Thalassiosira_pseudonana|XP_002286824.1	Phaeodactylum_tricornutum|XP_002181686.1	Pseudonitzschia_multistriata|VEU44105.1	Nitzschia_inconspicua|Nithil2_22645_g30637.t1	Fragilariopsis_cylindrus|OEU21321.1	Phaeodactylum_tricornutum|XP_002181687.1	Fragilariopsis_cylindrus|OEU21320.1
478	cluster478	7	1	0.142857	Thalassiosira_pseudonana|XP_002289950.1	Phaeodactylum_tricornutum|XP_002177182.1	Pseudonitzschia_multistriata|VEU39124.1	Nitzschia_inconspicua|Nithil2_10494_g19447.t1	Fragilariopsis_cylindrus|OEU10764.1	Pseudonitzschia_multistriata|VEU44598.1	Pseudonitzschia_multistriata|VEU41663.1
479	cluster479	7	1	0.142857	Thalassiosira_pseudonana|XP_002287147.1	Pseudonitzschia_multistriata|VEU38906.1	Nitzschia_inconspicua|Nithil2_5988_g15011.t1	Fragilariopsis_cylindrus|OEU10817.1	Phaeodactylum_tricornutum|XP_002184362.1	Fragilariopsis_cylindrus|OEU06508.1	Fragilariopsis_cylindrus|OEU16610.1
480	cluster480	7	3	0.428571	Thalassiosira_pseudonana|XP_002291787.1	Phaeodactylum_tricornutum|XP_002178857.1	Pseudonitzschia_multistriata|VEU38121.1	Nitzschia_inconspicua|Nithil2_18806_g1266.t1	Fragilariopsis_cylindrus|OEU13657.1	Nitzschia_inconspicua|Nithil2_18443_g908.t1	Nitzschia_inconspicua|Nithil2_17797_g275.t1
481	cluster481	7	2	0.285714	Thalassiosira_pseudonana|XP_002294878.1	Phaeodactylum_tricornutum|XP_002178259.1	Pseudonitzschia_multistriata|VEU37115.1	Nitzschia_inconspicua|Nithil2_30347_g38559.t1	Fragilariopsis_cylindrus|OEU19214.1	Nitzschia_inconspicua|Nithil2_10985_g19930.t1	Phaeodactylum_tricornutum|XP_002178303.1
482	cluster482	7	2	0.285714	Thalassiosira_pseudonana|XP_002293400.1	Phaeodactylum_tricornutum|XP_002179720.1	Pseudonitzschia_multistriata|VEU43750.1	Nitzschia_inconspicua|Nithil2_6277_g15297.t1	Nitzschia_inconspicua|Nithil2_4581_g4093.t1	Fragilariopsis_cylindrus|OEU13114.1	Fragilariopsis_cylindrus|OEU14141.1
483	cluster483	7	1	0.142857	Thalassiosira_pseudonana|XP_002292840.1	Phaeodactylum_tricornutum|XP_002184265.1	Nitzschia_inconspicua|Nithil2_10646_g19594.t1	Fragilariopsis_cylindrus|OEU20561.1	Pseudonitzschia_multistriata|VEU43549.1	Pseudonitzschia_multistriata|VEU34251.1	Pseudonitzschia_multistriata|VEU43550.1
484	cluster484	7	0	0	Thalassiosira_pseudonana|XP_002287352.1	Phaeodactylum_tricornutum|XP_002185580.1	Pseudonitzschia_multistriata|VEU42526.1	Fragilariopsis_cylindrus|OEU22009.1	Phaeodactylum_tricornutum|XP_002185557.1	Fragilariopsis_cylindrus|OEU22663.1	Pseudonitzschia_multistriata|VEU36028.1
485	cluster485	7	1	0.142857	Thalassiosira_pseudonana|XP_002291968.1	Phaeodactylum_tricornutum|XP_002179835.1	Pseudonitzschia_multistriata|VEU43733.1	Pseudonitzschia_multistriata|VEU40070.1	Nitzschia_inconspicua|Nithil2_26378_g34594.t1	Fragilariopsis_cylindrus|OEU14158.1	Phaeodactylum_tricornutum|XP_002183818.1
486	cluster486	7	3	0.428571	Thalassiosira_pseudonana|XP_002294175.1	Phaeodactylum_tricornutum|XP_002186025.1	Pseudonitzschia_multistriata|VEU37957.1	Nitzschia_inconspicua|Nithil2_21836_g29788.t1	Phaeodactylum_tricornutum|XP_002186369.1	Nitzschia_inconspicua|Nithil2_26153_g34373.t1	Nitzschia_inconspicua|Nithil2_4368_g3886.t1
487	cluster487	7	1	0.142857	Thalassiosira_pseudonana|XP_002295835.1	Pseudonitzschia_multistriata|VEU42748.1	Nitzschia_inconspicua|Nithil2_36588_g25900.t1	Fragilariopsis_cylindrus|OEU22899.1	Thalassiosira_pseudonana|XP_002290790.1	Phaeodactylum_tricornutum|XP_002182861.1	Fragilariopsis_cylindrus|OEU22898.1
488	cluster488	7	0	0	Thalassiosira_pseudonana|YP_874498.1	Phaeodactylum_tricornutum|YP_874418.1	Pseudonitzschia_multistriata|ABT17191.1	Pseudonitzschia_multistriata|ABN72957.1	Pseudonitzschia_multistriata|ABT17188.1	Pseudonitzschia_multistriata|ABT17189.1	Pseudonitzschia_multistriata|ABT17190.1
489	cluster489	7	2	0.285714	Thalassiosira_pseudonana|XP_002289547.1	Phaeodactylum_tricornutum|XP_002182051.1	Pseudonitzschia_multistriata|VEU43405.1	Pseudonitzschia_multistriata|VEU37621.1	Nitzschia_inconspicua|Nithil2_4691_g4201.t1	Fragilariopsis_cylindrus|OEU15954.1	Nitzschia_inconspicua|Nithil2_6393_g15409.t1
490	cluster490	7	1	0.142857	Thalassiosira_pseudonana|XP_002291979.1	Pseudonitzschia_multistriata|VEU43428.1	Pseudonitzschia_multistriata|VEU43182.1	Nitzschia_inconspicua|Nithil2_4299_g3822.t1	Phaeodactylum_tricornutum|XP_002180369.1	Fragilariopsis_cylindrus|OEU15918.1	Phaeodactylum_tricornutum|XP_002180364.1
491	cluster491	7	1	0.142857	Thalassiosira_pseudonana|XP_002290205.1	Pseudonitzschia_multistriata|VEU39176.1	Pseudonitzschia_multistriata|VEU39160.1	Fragilariopsis_cylindrus|OEU19433.1	Phaeodactylum_tricornutum|XP_002176631.1	Nitzschia_inconspicua|Nithil2_24522_g32511.t1	Fragilariopsis_cylindrus|OEU20821.1
492	cluster492	7	1	0.142857	Thalassiosira_pseudonana|XP_002290400.1	Phaeodactylum_tricornutum|XP_002179154.1	Phaeodactylum_tricornutum|XP_002179153.1	Pseudonitzschia_multistriata|VEU42207.1	Nitzschia_inconspicua|Nithil2_26204_g34424.t1	Fragilariopsis_cylindrus|OEU19554.1	Phaeodactylum_tricornutum|XP_002184468.1
493	cluster493	7	3	0.428571	Thalassiosira_pseudonana|XP_002286565.1	Phaeodactylum_tricornutum|XP_002177838.1	Nitzschia_inconspicua|Nithil2_18717_g1179.t1	Nitzschia_inconspicua|Nithil2_19075_g1533.t1	Pseudonitzschia_multistriata|VEU39721.1	Nitzschia_inconspicua|Nithil2_3346_g2879.t1	Fragilariopsis_cylindrus|OEU21111.1
494	cluster494	7	1	0.142857	Thalassiosira_pseudonana|XP_002289184.1	Phaeodactylum_tricornutum|XP_002182492.1	Nitzschia_inconspicua|Nithil2_30005_g38220.t1	Fragilariopsis_cylindrus|OEU18886.1	Pseudonitzschia_multistriata|VEU41489.1	Fragilariopsis_cylindrus|OEU18884.1	Phaeodactylum_tricornutum|XP_002182648.1
495	cluster495	7	2	0.285714	Thalassiosira_pseudonana|XP_002287519.1	Phaeodactylum_tricornutum|YP_874416.1	Pseudonitzschia_multistriata|VEU45093.1	Nitzschia_inconspicua|Nithil2_37722_g27011.t1	Fragilariopsis_cylindrus|OEU11898.1	Nitzschia_inconspicua|Nithil2_37725_g27014.t1	Pseudonitzschia_multistriata|VEU40884.1
496	cluster496	7	2	0.285714	Thalassiosira_pseudonana|XP_002293760.1	Phaeodactylum_tricornutum|XP_002186443.1	Pseudonitzschia_multistriata|VEU43236.1	Nitzschia_inconspicua|Nithil2_24670_g32654.t1	Fragilariopsis_cylindrus|OEU10588.1	Phaeodactylum_tricornutum|XP_002186095.1	Nitzschia_inconspicua|Nithil2_2052_g13145.t1
497	cluster497	7	2	0.285714	Thalassiosira_pseudonana|XP_002288041.1	Phaeodactylum_tricornutum|XP_002185836.1	Pseudonitzschia_multistriata|VEU36979.1	Nitzschia_inconspicua|Nithil2_6725_g15735.t1	Nitzschia_inconspicua|Nithil2_5040_g4535.t1	Fragilariopsis_cylindrus|OEU18075.1	Pseudonitzschia_multistriata|VEU41026.1
498	cluster498	7	1	0.142857	Thalassiosira_pseudonana|XP_002291491.1	Phaeodactylum_tricornutum|XP_002177685.1	Pseudonitzschia_multistriata|VEU37058.1	Fragilariopsis_cylindrus|OEU13466.1	Nitzschia_inconspicua|Nithil2_29641_g37859.t1	Phaeodactylum_tricornutum|XP_002178348.1	Fragilariopsis_cylindrus|OEU13465.1
499	cluster499	7	2	0.285714	Thalassiosira_pseudonana|XP_002290972.1	Nitzschia_inconspicua|Nithil2_6691_g15701.t1	Fragilariopsis_cylindrus|OEU17613.1	Pseudonitzschia_multistriata|VEU43360.1	Phaeodactylum_tricornutum|XP_002185995.1	Fragilariopsis_cylindrus|OEU17289.1	Nitzschia_inconspicua|Nithil2_5000_g4498.t1
500	cluster500	7	1	0.142857	Thalassiosira_pseudonana|XP_002291823.1	Phaeodactylum_tricornutum|XP_002178432.1	Fragilariopsis_cylindrus|OEU15082.1	Thalassiosira_pseudonana|XP_002291822.1	Pseudonitzschia_multistriata|VEU40958.1	Nitzschia_inconspicua|Nithil2_9445_g18408.t1	Fragilariopsis_cylindrus|OEU15080.1
501	cluster501	7	2	0.285714	Thalassiosira_pseudonana|XP_002291233.1	Phaeodactylum_tricornutum|XP_002184864.1	Pseudonitzschia_multistriata|VEU34778.1	Nitzschia_inconspicua|Nithil2_9303_g18266.t1	Fragilariopsis_cylindrus|OEU18909.1	Phaeodactylum_tricornutum|XP_002178636.1	Nitzschia_inconspicua|Nithil2_4078_g3601.t1
502	cluster502	7	1	0.142857	Thalassiosira_pseudonana|XP_002287908.1	Nitzschia_inconspicua|Nithil2_17731_g211.t1	Fragilariopsis_cylindrus|OEU16831.1	Thalassiosira_pseudonana|XP_002289924.1	Phaeodactylum_tricornutum|XP_002177292.1	Pseudonitzschia_multistriata|VEU41588.1	Fragilariopsis_cylindrus|OEU16832.1
503	cluster503	7	2	0.285714	Thalassiosira_pseudonana|XP_002286968.1	Phaeodactylum_tricornutum|XP_002178586.1	Pseudonitzschia_multistriata|VEU35544.1	Nitzschia_inconspicua|Nithil2_4702_g4212.t1	Nitzschia_inconspicua|Nithil2_6409_g15425.t1	Fragilariopsis_cylindrus|OEU09019.1	Fragilariopsis_cylindrus|OEU06334.1
504	cluster504	7	2	0.285714	Thalassiosira_pseudonana|XP_002292235.1	Phaeodactylum_tricornutum|XP_002180450.1	Nitzschia_inconspicua|Nithil2_36472_g25784.t1	Fragilariopsis_cylindrus|OEU16438.1	Pseudonitzschia_multistriata|VEU38496.1	Nitzschia_inconspicua|Nithil2_9020_g17983.t1	Fragilariopsis_cylindrus|OEU23319.1
505	cluster505	7	2	0.285714	Thalassiosira_pseudonana|XP_002294483.1	Phaeodactylum_tricornutum|XP_002177637.1	Pseudonitzschia_multistriata|VEU40561.1	Pseudonitzschia_multistriata|VEU36745.1	Nitzschia_inconspicua|Nithil2_17851_g329.t1	Fragilariopsis_cylindrus|OEU21908.1	Nitzschia_inconspicua|Nithil2_9986_g18941.t1
506	cluster506	7	2	0.285714	Thalassiosira_pseudonana|XP_002291792.1	Phaeodactylum_tricornutum|XP_002184712.1	Pseudonitzschia_multistriata|VEU45091.1	Nitzschia_inconspicua|Nithil2_6811_g15821.t1	Fragilariopsis_cylindrus|OEU12318.1	Nitzschia_inconspicua|Nithil2_5129_g4623.t1	Pseudonitzschia_multistriata|VEU43671.1
507	cluster507	7	4	0.571429	Phaeodactylum_tricornutum|XP_002184957.1	Pseudonitzschia_multistriata|VEU38412.1	Nitzschia_inconspicua|Nithil2_11044_g19989.t1	Fragilariopsis_cylindrus|OEU15810.1	Nitzschia_inconspicua|Nithil2_11043_g19988.t1	Nitzschia_inconspicua|Nithil2_3757_g3284.t1	Nitzschia_inconspicua|Nithil2_29666_g37883.t1
508	cluster508	7	1	0.142857	Thalassiosira_pseudonana|XP_002292008.1	Phaeodactylum_tricornutum|XP_002185820.1	Pseudonitzschia_multistriata|VEU35032.1	Nitzschia_inconspicua|Nithil2_23344_g31323.t1	Fragilariopsis_cylindrus|OEU17731.1	Fragilariopsis_cylindrus|OEU14916.1	Pseudonitzschia_multistriata|VEU39872.1
509	cluster509	7	1	0.142857	Thalassiosira_pseudonana|XP_002287920.1	Phaeodactylum_tricornutum|XP_002185091.1	Pseudonitzschia_multistriata|VEU38670.1	Nitzschia_inconspicua|Nithil2_24039_g32008.t1	Fragilariopsis_cylindrus|OEU22869.1	Pseudonitzschia_multistriata|VEU41239.1	Fragilariopsis_cylindrus|OEU20271.1
510	cluster510	7	1	0.142857	Thalassiosira_pseudonana|XP_002287801.1	Phaeodactylum_tricornutum|XP_002183398.1	Pseudonitzschia_multistriata|VEU42222.1	Pseudonitzschia_multistriata|VEU42220.1	Nitzschia_inconspicua|Nithil2_25892_g34116.t1	Fragilariopsis_cylindrus|OEU17125.1	Fragilariopsis_cylindrus|OEU17103.1
511	cluster511	7	2	0.285714	Thalassiosira_pseudonana|XP_002288451.1	Phaeodactylum_tricornutum|XP_002177013.1	Pseudonitzschia_multistriata|VEU35612.1	Nitzschia_inconspicua|Nithil2_2500_g13583.t1	Fragilariopsis_cylindrus|OEU07870.1	Phaeodactylum_tricornutum|XP_002182494.1	Nitzschia_inconspicua|Nithil2_9639_g18600.t1
512	cluster512	7	1	0.142857	Thalassiosira_pseudonana|XP_002288815.1	Phaeodactylum_tricornutum|XP_002183402.1	Nitzschia_inconspicua|Nithil2_9712_g18673.t1	Fragilariopsis_cylindrus|OEU17122.1	Fragilariopsis_cylindrus|OEU17106.1	Pseudonitzschia_multistriata|VEU42217.1	Pseudonitzschia_multistriata|VEU40072.1
513	cluster513	7	2	0.285714	Thalassiosira_pseudonana|XP_002289409.1	Pseudonitzschia_multistriata|VEU45053.1	Nitzschia_inconspicua|Nithil2_18870_g1330.t1	Fragilariopsis_cylindrus|OEU20290.1	Nitzschia_inconspicua|Nithil2_18506_g970.t1	Pseudonitzschia_multistriata|VEU36473.1	Phaeodactylum_tricornutum|XP_002183127.1
514	cluster514	7	2	0.285714	Nitzschia_inconspicua|Nithil2_19144_g1602.t1	Pseudonitzschia_multistriata|VEU33823.1	Phaeodactylum_tricornutum|XP_002180754.1	Nitzschia_inconspicua|Nithil2_24613_g32598.t1	Fragilariopsis_cylindrus|OEU14894.1	Phaeodactylum_tricornutum|XP_002179051.1	Fragilariopsis_cylindrus|OEU09596.1
515	cluster515	7	2	0.285714	Thalassiosira_pseudonana|XP_002289818.1	Nitzschia_inconspicua|Nithil2_4521_g4034.t1	Nitzschia_inconspicua|Nithil2_6200_g15220.t1	Pseudonitzschia_multistriata|VEU36561.1	Fragilariopsis_cylindrus|OEU14080.1	Pseudonitzschia_multistriata|VEU36562.1	Phaeodactylum_tricornutum|XP_002181479.1
516	cluster516	7	3	0.428571	Thalassiosira_pseudonana|XP_002287334.1	Phaeodactylum_tricornutum|XP_002177767.1	Pseudonitzschia_multistriata|VEU34178.1	Nitzschia_inconspicua|Nithil2_26225_g34445.t1	Fragilariopsis_cylindrus|OEU14384.1	Nitzschia_inconspicua|Nithil2_5039_g4534.t1	Nitzschia_inconspicua|Nithil2_6724_g15734.t1
517	cluster517	7	3	0.428571	Thalassiosira_pseudonana|XP_002290822.1	Phaeodactylum_tricornutum|XP_002182498.1	Pseudonitzschia_multistriata|VEU43498.1	Nitzschia_inconspicua|Nithil2_37564_g26858.t1	Fragilariopsis_cylindrus|OEU09996.1	Nitzschia_inconspicua|Nithil2_6773_g15783.t1	Nitzschia_inconspicua|Nithil2_5090_g4585.t1
518	cluster518	7	1	0.142857	Thalassiosira_pseudonana|XP_002293691.1	Phaeodactylum_tricornutum|XP_002186114.1	Pseudonitzschia_multistriata|VEU39265.1	Nitzschia_inconspicua|Nithil2_5609_g14634.t1	Fragilariopsis_cylindrus|OEU21809.1	Phaeodactylum_tricornutum|XP_002183931.1	Fragilariopsis_cylindrus|OEU19604.1
519	cluster519	7	1	0.142857	Thalassiosira_pseudonana|XP_002292179.1	Pseudonitzschia_multistriata|VEU41939.1	Nitzschia_inconspicua|Nithil2_5350_g14382.t1	Fragilariopsis_cylindrus|OEU17828.1	Pseudonitzschia_multistriata|VEU42970.1	Phaeodactylum_tricornutum|XP_002182948.1	Fragilariopsis_cylindrus|OEU05654.1
520	cluster520	7	2	0.285714	Thalassiosira_pseudonana|XP_002289548.1	Phaeodactylum_tricornutum|XP_002178416.1	Pseudonitzschia_multistriata|VEU43437.1	Pseudonitzschia_multistriata|VEU38016.1	Fragilariopsis_cylindrus|OEU23082.1	Nitzschia_inconspicua|Nithil2_4771_g4281.t1	Nitzschia_inconspicua|Nithil2_6474_g15489.t1
521	cluster521	7	1	0.142857	Thalassiosira_pseudonana|XP_002292095.1	Phaeodactylum_tricornutum|XP_002186482.1	Pseudonitzschia_multistriata|VEU42670.1	Pseudonitzschia_multistriata|VEU36315.1	Nitzschia_inconspicua|Nithil2_21299_g29255.t1	Fragilariopsis_cylindrus|OEU07961.1	Fragilariopsis_cylindrus|OEU07962.1
522	cluster522	7	1	0.142857	Thalassiosira_pseudonana|XP_002290288.1	Phaeodactylum_tricornutum|XP_002182590.1	Phaeodactylum_tricornutum|XP_002182587.1	Pseudonitzschia_multistriata|VEU38331.1	Nitzschia_inconspicua|Nithil2_29539_g37759.t1	Fragilariopsis_cylindrus|OEU13573.1	Pseudonitzschia_multistriata|VEU38332.1
523	cluster523	7	1	0.142857	Thalassiosira_pseudonana|XP_002287075.1	Pseudonitzschia_multistriata|VEU39636.1	Nitzschia_inconspicua|Nithil2_36560_g25872.t1	Fragilariopsis_cylindrus|OEU10866.1	Fragilariopsis_cylindrus|OEU11878.1	Fragilariopsis_cylindrus|OEU11939.1	Fragilariopsis_cylindrus|OEU07602.1
524	cluster524	7	2	0.285714	Thalassiosira_pseudonana|XP_002291321.1	Phaeodactylum_tricornutum|XP_002183386.1	Pseudonitzschia_multistriata|VEU42243.1	Fragilariopsis_cylindrus|OEU06347.1	Pseudonitzschia_multistriata|VEU40971.1	Nitzschia_inconspicua|Nithil2_4663_g4174.t1	Nitzschia_inconspicua|Nithil2_6365_g15383.t1
525	cluster525	7	2	0.285714	Thalassiosira_pseudonana|XP_002290769.1	Phaeodactylum_tricornutum|XP_002183221.1	Pseudonitzschia_multistriata|VEU41554.1	Nitzschia_inconspicua|Nithil2_6760_g15770.t1	Fragilariopsis_cylindrus|OEU21586.1	Nitzschia_inconspicua|Nithil2_5076_g4571.t1	Fragilariopsis_cylindrus|OEU08068.1
526	cluster526	7	1	0.142857	Thalassiosira_pseudonana|XP_002286195.1	Phaeodactylum_tricornutum|XP_002177816.1	Pseudonitzschia_multistriata|VEU37055.1	Nitzschia_inconspicua|Nithil2_29635_g37853.t1	Fragilariopsis_cylindrus|OEU11554.1	Fragilariopsis_cylindrus|OEU13470.1	Pseudonitzschia_multistriata|VEU44479.1
527	cluster527	7	2	0.285714	Thalassiosira_pseudonana|XP_002286179.1	Phaeodactylum_tricornutum|XP_002181993.1	Pseudonitzschia_multistriata|VEU42696.1	Nitzschia_inconspicua|Nithil2_4648_g4160.t1	Fragilariopsis_cylindrus|OEU08893.1	Nitzschia_inconspicua|Nithil2_6349_g15367.t1	Pseudonitzschia_multistriata|VEU42255.1
528	cluster528	7	1	0.142857	Pseudonitzschia_multistriata|VEU40897.1	Pseudonitzschia_multistriata|VEU40898.1	Pseudonitzschia_multistriata|VEU40899.1	Phaeodactylum_tricornutum|XP_002185716.1	Nitzschia_inconspicua|Nithil2_23157_g31136.t2	Fragilariopsis_cylindrus|OEU07199.1	Fragilariopsis_cylindrus|OEU14250.1
529	cluster529	7	0	0	Pseudonitzschia_multistriata|VEU38045.1	Pseudonitzschia_multistriata|VEU36891.1	Pseudonitzschia_multistriata|VEU41256.1	Pseudonitzschia_multistriata|VEU41578.1	Pseudonitzschia_multistriata|VEU41593.1	Pseudonitzschia_multistriata|VEU41257.1	Pseudonitzschia_multistriata|VEU33508.1
530	cluster530	7	0	0	Pseudonitzschia_multistriata|VEU43894.1	Pseudonitzschia_multistriata|VEU42883.1	Pseudonitzschia_multistriata|VEU44349.1	Pseudonitzschia_multistriata|VEU38984.1	Pseudonitzschia_multistriata|VEU42188.1	Pseudonitzschia_multistriata|VEU42762.1	Pseudonitzschia_multistriata|VEU42763.1
531	cluster531	7	2	0.285714	Pseudonitzschia_multistriata|VEU44413.1	Pseudonitzschia_multistriata|VEU44412.1	Phaeodactylum_tricornutum|XP_002177920.1	Nitzschia_inconspicua|Nithil2_5033_g4528.t1	Fragilariopsis_cylindrus|OEU11243.1	Nitzschia_inconspicua|Nithil2_6718_g15728.t1	Fragilariopsis_cylindrus|OEU11197.1
532	cluster532	7	2	0.285714	Pseudonitzschia_multistriata|VEU42092.1	Pseudonitzschia_multistriata|VEU42060.1	Pseudonitzschia_multistriata|VEU42096.1	Fragilariopsis_cylindrus|OEU14320.1	Nitzschia_inconspicua|Nithil2_10078_g19033.t1	Fragilariopsis_cylindrus|OEU14251.1	Nitzschia_inconspicua|Nithil2_10059_g19014.t1
533	cluster533	7	2	0.285714	Pseudonitzschia_multistriata|VEU35911.1	Pseudonitzschia_multistriata|VEU35912.1	Phaeodactylum_tricornutum|XP_002178248.1	Nitzschia_inconspicua|Nithil2_25968_g34192.t1	Fragilariopsis_cylindrus|OEU11682.1	Nitzschia_inconspicua|Nithil2_25965_g34189.t1	Fragilariopsis_cylindrus|OEU22993.1
534	cluster534	7	1	0.142857	Pseudonitzschia_multistriata|VEU36689.1	Pseudonitzschia_multistriata|VEU44344.1	Pseudonitzschia_multistriata|VEU34156.1	Nitzschia_inconspicua|Nithil2_26106_g34327.t1	Phaeodactylum_tricornutum|XP_002184156.1	Fragilariopsis_cylindrus|OEU23648.1	Fragilariopsis_cylindrus|OEU06030.1
535	cluster535	7	4	0.571429	Pseudonitzschia_multistriata|VEU44470.1	Pseudonitzschia_multistriata|VEU44651.1	Nitzschia_inconspicua|Nithil2_30655_g38861.t1	Fragilariopsis_cylindrus|OEU06998.1	Nitzschia_inconspicua|Nithil2_6722_g15732.t1	Nitzschia_inconspicua|Nithil2_5037_g4532.t1	Nitzschia_inconspicua|Nithil2_30656_g38862.t1
536	cluster536	7	2	0.285714	Pseudonitzschia_multistriata|VEU34544.1	Pseudonitzschia_multistriata|VEU34543.1	Phaeodactylum_tricornutum|XP_002183878.1	Nitzschia_inconspicua|Nithil2_22930_g30913.t1	Fragilariopsis_cylindrus|OEU09054.1	Fragilariopsis_cylindrus|OEU10769.1	Nitzschia_inconspicua|Nithil2_4363_g3881.t1
537	cluster537	7	0	0	Pseudonitzschia_multistriata|VEU33666.1	Fragilariopsis_cylindrus|OEU08312.1	Fragilariopsis_cylindrus|OEU11672.1	Fragilariopsis_cylindrus|OEU15298.1	Fragilariopsis_cylindrus|OEU10321.1	Fragilariopsis_cylindrus|OEU11669.1	Fragilariopsis_cylindrus|OEU11658.1
538	cluster538	7	6	0.857143	Pseudonitzschia_multistriata|VEU39658.1	Nitzschia_inconspicua|Nithil2_10927_g19872.t1	Nitzschia_inconspicua|Nithil2_2116_g13208.t1	Nitzschia_inconspicua|Nithil2_37066_g26369.t1	Nitzschia_inconspicua|Nithil2_2284_g13375.t1	Nitzschia_inconspicua|Nithil2_9726_g18687.t1	Nitzschia_inconspicua|Nithil2_36486_g25798.t1
539	cluster539	7	1	0.142857	Pseudonitzschia_multistriata|VEU38549.1	Nitzschia_inconspicua|Nithil2_23008_g30990.t1	Pseudonitzschia_multistriata|VEU42395.1	Phaeodactylum_tricornutum|XP_002180176.1	Fragilariopsis_cylindrus|OEU17237.1	Pseudonitzschia_multistriata|VEU42396.1	Fragilariopsis_cylindrus|OEU17238.1
540	cluster540	7	3	0.428571	Pseudonitzschia_multistriata|VEU38961.1	Nitzschia_inconspicua|Nithil2_24114_g32082.t1	Fragilariopsis_cylindrus|OEU12169.1	Pseudonitzschia_multistriata|VEU41323.1	Nitzschia_inconspicua|Nithil2_24113_g32081.t1	Fragilariopsis_cylindrus|OEU20254.1	Nitzschia_inconspicua|Nithil2_9944_g18901.t1
541	cluster541	7	1	0.142857	Pseudonitzschia_multistriata|VEU36472.1	Fragilariopsis_cylindrus|OEU12103.1	Fragilariopsis_cylindrus|OEU10388.1	Fragilariopsis_cylindrus|OEU21236.1	Fragilariopsis_cylindrus|OEU07248.1	Fragilariopsis_cylindrus|OEU16897.1	Nitzschia_inconspicua|Nithil2_36364_g25676.t1
542	cluster542	7	2	0.285714	Pseudonitzschia_multistriata|VEU36544.1	Phaeodactylum_tricornutum|XP_002186274.1	Nitzschia_inconspicua|Nithil2_35649_g24972.t1	Fragilariopsis_cylindrus|OEU07111.1	Nitzschia_inconspicua|Nithil2_22310_g30245.t1	Fragilariopsis_cylindrus|OEU08288.1	Fragilariopsis_cylindrus|OEU10465.1
543	cluster543	7	1	0.142857	Pseudonitzschia_multistriata|VEU41996.1	Fragilariopsis_cylindrus|OEU09756.1	Fragilariopsis_cylindrus|OEU09702.1	Fragilariopsis_cylindrus|OEU09755.1	Fragilariopsis_cylindrus|OEU20305.1	Fragilariopsis_cylindrus|OEU06368.1	Nitzschia_inconspicua|Nithil2_9807_g18766.t1
544	cluster544	7	2	0.285714	Pseudonitzschia_multistriata|VEU35620.1	Phaeodactylum_tricornutum|XP_002178310.1	Nitzschia_inconspicua|Nithil2_9631_g18593.t1	Fragilariopsis_cylindrus|OEU12969.1	Phaeodactylum_tricornutum|XP_002178308.1	Nitzschia_inconspicua|Nithil2_9624_g18586.t1	Fragilariopsis_cylindrus|OEU13117.1
545	cluster545	7	0	0	Pseudonitzschia_multistriata|VEU43981.1	Fragilariopsis_cylindrus|OEU12926.1	Fragilariopsis_cylindrus|OEU06945.1	Fragilariopsis_cylindrus|OEU08302.1	Fragilariopsis_cylindrus|OEU12123.1	Fragilariopsis_cylindrus|OEU12925.1	Fragilariopsis_cylindrus|OEU10910.1
546	cluster546	7	4	0.571429	Phaeodactylum_tricornutum|XP_002186245.1	Nitzschia_inconspicua|Nithil2_2659_g13739.t1	Pseudonitzschia_multistriata|VEU37472.1	Fragilariopsis_cylindrus|OEU10182.1	Nitzschia_inconspicua|Nithil2_9038_g18001.t1	Nitzschia_inconspicua|Nithil2_2667_g13747.t1	Nitzschia_inconspicua|Nithil2_2658_g13738.t1
547	cluster547	7	1	0.142857	Pseudonitzschia_multistriata|VEU43047.1	Phaeodactylum_tricornutum|XP_002182714.1	Fragilariopsis_cylindrus|OEU06561.1	Nitzschia_inconspicua|Nithil2_18218_g688.t1	Fragilariopsis_cylindrus|OEU11176.1	Fragilariopsis_cylindrus|OEU05848.1	Fragilariopsis_cylindrus|OEU07561.1
548	cluster548	7	1	0.142857	Pseudonitzschia_multistriata|VEU41377.1	Nitzschia_inconspicua|Nithil2_20920_g28885.t1	Fragilariopsis_cylindrus|OEU22332.1	Fragilariopsis_cylindrus|OEU22333.1	Fragilariopsis_cylindrus|OEU22173.1	Fragilariopsis_cylindrus|OEU22334.1	Fragilariopsis_cylindrus|OEU22335.1
549	cluster549	7	3	0.428571	Pseudonitzschia_multistriata|VEU44263.1	Phaeodactylum_tricornutum|XP_002178414.1	Nitzschia_inconspicua|Nithil2_4322_g3842.t1	Fragilariopsis_cylindrus|OEU07525.1	Phaeodactylum_tricornutum|XP_002182942.1	Nitzschia_inconspicua|Nithil2_5089_g4584.t1	Nitzschia_inconspicua|Nithil2_6772_g15782.t1
550	cluster550	7	1	0.142857	Phaeodactylum_tricornutum|XP_002179276.1	Phaeodactylum_tricornutum|XP_002179437.1	Phaeodactylum_tricornutum|XP_002180841.1	Phaeodactylum_tricornutum|XP_002181433.1	Phaeodactylum_tricornutum|XP_002186529.1	Phaeodactylum_tricornutum|XP_002184378.1	Nitzschia_inconspicua|Nithil2_26241_g34460.t1
551	cluster551	7	0	0	Phaeodactylum_tricornutum|XP_002177607.1	Phaeodactylum_tricornutum|XP_002177608.1	Phaeodactylum_tricornutum|XP_002177951.1	Phaeodactylum_tricornutum|XP_002177971.1	Phaeodactylum_tricornutum|XP_002177972.1	Phaeodactylum_tricornutum|XP_002177982.1	Phaeodactylum_tricornutum|XP_002185642.1
552	cluster552	7	0	0	Phaeodactylum_tricornutum|XP_002182847.1	Phaeodactylum_tricornutum|XP_002180773.1	Phaeodactylum_tricornutum|XP_002181434.1	Phaeodactylum_tricornutum|XP_002184596.1	Phaeodactylum_tricornutum|XP_002185342.1	Phaeodactylum_tricornutum|XP_002181384.1	Phaeodactylum_tricornutum|XP_002182597.1
553	cluster553	7	1	0.142857	Phaeodactylum_tricornutum|XP_002184486.1	Phaeodactylum_tricornutum|XP_002186165.1	Nitzschia_inconspicua|Nithil2_21967_g29916.t1	Fragilariopsis_cylindrus|OEU18012.1	Fragilariopsis_cylindrus|OEU11327.1	Fragilariopsis_cylindrus|OEU19518.1	Fragilariopsis_cylindrus|OEU19603.1
554	cluster554	7	6	0.857143	Phaeodactylum_tricornutum|XP_002181235.1	Nitzschia_inconspicua|Nithil2_25654_g33883.t1	Nitzschia_inconspicua|Nithil2_25585_g33816.t1	Nitzschia_inconspicua|Nithil2_25655_g33884.t1	Nitzschia_inconspicua|Nithil2_25670_g33899.t1	Nitzschia_inconspicua|Nithil2_37505_g26800.t1	Nitzschia_inconspicua|Nithil2_25584_g33815.t1
555	cluster555	7	7	1	Nitzschia_inconspicua|Nithil2_5718_g14742.t1	Nitzschia_inconspicua|Nithil2_5689_g14713.t1	Nitzschia_inconspicua|Nithil2_5699_g14723.t1	Nitzschia_inconspicua|Nithil2_5712_g14736.t1	Nitzschia_inconspicua|Nithil2_5731_g14755.t1	Nitzschia_inconspicua|Nithil2_5737_g14761.t1	Nitzschia_inconspicua|Nithil2_5746_g14770.t1
556	cluster556	7	7	1	Nitzschia_inconspicua|Nithil2_3690_g3217.t1	Nitzschia_inconspicua|Nithil2_21355_g29310.t1	Nitzschia_inconspicua|Nithil2_22189_g30126.t1	Nitzschia_inconspicua|Nithil2_3607_g3138.t1	Nitzschia_inconspicua|Nithil2_36446_g25758.t1	Nitzschia_inconspicua|Nithil2_18946_g1406.t1	Nitzschia_inconspicua|Nithil2_18587_g1050.t1
557	cluster557	7	7	1	Nitzschia_inconspicua|Nithil2_36770_g26078.t1	Nitzschia_inconspicua|Nithil2_21810_g29762.t1	Nitzschia_inconspicua|Nithil2_22488_g30488.t1	Nitzschia_inconspicua|Nithil2_23980_g31949.t1	Nitzschia_inconspicua|Nithil2_26198_g34418.t1	Nitzschia_inconspicua|Nithil2_2856_g13935.t1	Nitzschia_inconspicua|Nithil2_5305_g14339.t1
558	cluster558	7	7	1	Nitzschia_inconspicua|Nithil2_22855_g30841.t1	Nitzschia_inconspicua|Nithil2_24395_g32387.t1	Nitzschia_inconspicua|Nithil2_24398_g32390.t1	Nitzschia_inconspicua|Nithil2_25177_g33154.t1	Nitzschia_inconspicua|Nithil2_22856_g30842.t1	Nitzschia_inconspicua|Nithil2_23208_g31187.t1	Nitzschia_inconspicua|Nithil2_37150_g26448.t1
559	cluster559	7	7	1	Nitzschia_inconspicua|Nithil2_10864_g19809.t1	Nitzschia_inconspicua|Nithil2_10194_g19149.t1	Nitzschia_inconspicua|Nithil2_23552_g31530.t1	Nitzschia_inconspicua|Nithil2_35652_g24975.t1	Nitzschia_inconspicua|Nithil2_36942_g26250.t1	Nitzschia_inconspicua|Nithil2_5897_g14920.t1	Nitzschia_inconspicua|Nithil2_9779_g18740.t1
560	cluster560	7	7	1	Nitzschia_inconspicua|Nithil2_26284_g34503.t1	Nitzschia_inconspicua|Nithil2_24781_g32763.t1	Nitzschia_inconspicua|Nithil2_24988_g32966.t1	Nitzschia_inconspicua|Nithil2_31051_g24832.t1	Nitzschia_inconspicua|Nithil2_31082_g24863.t1	Nitzschia_inconspicua|Nithil2_4221_g3744.t1	Nitzschia_inconspicua|Nithil2_5730_g14754.t1
561	cluster561	7	6	0.857143	Nitzschia_inconspicua|Nithil2_6813_g15823.t1	Nitzschia_inconspicua|Nithil2_23428_g31406.t1	Nitzschia_inconspicua|Nithil2_5123_g4617.t1	Nitzschia_inconspicua|Nithil2_5131_g4625.t1	Nitzschia_inconspicua|Nithil2_6807_g15817.t1	Nitzschia_inconspicua|Nithil2_4292_g3815.t1	Fragilariopsis_cylindrus|OEU15946.1
562	cluster562	7	7	1	Nitzschia_inconspicua|Nithil2_23630_g31606.t1	Nitzschia_inconspicua|Nithil2_18758_g1220.t1	Nitzschia_inconspicua|Nithil2_19714_g2169.t1	Nitzschia_inconspicua|Nithil2_30751_g38954.t1	Nitzschia_inconspicua|Nithil2_30759_g38962.t1	Nitzschia_inconspicua|Nithil2_18757_g1219.t1	Nitzschia_inconspicua|Nithil2_9056_g18019.t1
563	cluster563	7	7	1	Nitzschia_inconspicua|Nithil2_30511_g38720.t1	Nitzschia_inconspicua|Nithil2_30505_g38714.t1	Nitzschia_inconspicua|Nithil2_30506_g38715.t1	Nitzschia_inconspicua|Nithil2_30510_g38719.t1	Nitzschia_inconspicua|Nithil2_30517_g38726.t1	Nitzschia_inconspicua|Nithil2_30520_g38729.t2	Nitzschia_inconspicua|Nithil2_30741_g38945.t1
564	cluster564	7	7	1	Nitzschia_inconspicua|Nithil2_35990_g25311.t1	Nitzschia_inconspicua|Nithil2_35942_g25263.t1	Nitzschia_inconspicua|Nithil2_35944_g25265.t1	Nitzschia_inconspicua|Nithil2_35963_g25284.t1	Nitzschia_inconspicua|Nithil2_35971_g25292.t1	Nitzschia_inconspicua|Nithil2_35982_g25303.t1	Nitzschia_inconspicua|Nithil2_5579_g14604.t1
565	cluster565	7	6	0.857143	Nitzschia_inconspicua|Nithil2_24313_g32307.t1	Nitzschia_inconspicua|Nithil2_24310_g32304.t1	Nitzschia_inconspicua|Nithil2_24312_g32306.t1	Nitzschia_inconspicua|Nithil2_24315_g32309.t1	Nitzschia_inconspicua|Nithil2_24353_g32346.t1	Nitzschia_inconspicua|Nithil2_2549_g13631.t1	Fragilariopsis_cylindrus|OEU11223.1
566	cluster566	7	7	1	Nitzschia_inconspicua|Nithil2_11114_g20059.t1	Nitzschia_inconspicua|Nithil2_11109_g20054.t1	Nitzschia_inconspicua|Nithil2_11113_g20058.t1	Nitzschia_inconspicua|Nithil2_11123_g20068.t1	Nitzschia_inconspicua|Nithil2_24227_g32222.t1	Nitzschia_inconspicua|Nithil2_29200_g37426.t1	Nitzschia_inconspicua|Nithil2_3000_g14077.t1
567	cluster567	7	7	1	Nitzschia_inconspicua|Nithil2_22780_g30771.t1	Nitzschia_inconspicua|Nithil2_11089_g20034.t1	Nitzschia_inconspicua|Nithil2_22136_g30077.t1	Nitzschia_inconspicua|Nithil2_30188_g38403.t1	Nitzschia_inconspicua|Nithil2_36247_g25562.t1	Nitzschia_inconspicua|Nithil2_11088_g20033.t1	Nitzschia_inconspicua|Nithil2_22779_g30770.t1
568	cluster568	7	0	0	Fragilariopsis_cylindrus|OEU22496.1	Fragilariopsis_cylindrus|OEU05921.1	Fragilariopsis_cylindrus|OEU06205.1	Fragilariopsis_cylindrus|OEU13148.1	Fragilariopsis_cylindrus|OEU23263.1	Fragilariopsis_cylindrus|OEU06332.1	Fragilariopsis_cylindrus|OEU06331.1
569	cluster569	7	0	0	Fragilariopsis_cylindrus|OEU07807.1	Fragilariopsis_cylindrus|OEU13001.1	Fragilariopsis_cylindrus|OEU14841.1	Fragilariopsis_cylindrus|OEU05832.1	Fragilariopsis_cylindrus|OEU05929.1	Fragilariopsis_cylindrus|OEU19614.1	Fragilariopsis_cylindrus|OEU23525.1
570	cluster570	7	0	0	Fragilariopsis_cylindrus|OEU12777.1	Fragilariopsis_cylindrus|OEU07002.1	Fragilariopsis_cylindrus|OEU11395.1	Fragilariopsis_cylindrus|OEU13182.1	Fragilariopsis_cylindrus|OEU18843.1	Fragilariopsis_cylindrus|OEU19119.1	Fragilariopsis_cylindrus|OEU21615.1
571	cluster571	7	0	0	Fragilariopsis_cylindrus|OEU06605.1	Fragilariopsis_cylindrus|OEU06604.1	Fragilariopsis_cylindrus|OEU08651.1	Fragilariopsis_cylindrus|OEU11360.1	Fragilariopsis_cylindrus|OEU11699.1	Fragilariopsis_cylindrus|OEU17958.1	Fragilariopsis_cylindrus|OEU18216.1
572	cluster572	7	0	0	Fragilariopsis_cylindrus|OEU23029.1	Fragilariopsis_cylindrus|OEU11545.1	Fragilariopsis_cylindrus|OEU13531.1	Fragilariopsis_cylindrus|OEU15579.1	Fragilariopsis_cylindrus|OEU19339.1	Fragilariopsis_cylindrus|OEU20351.1	Fragilariopsis_cylindrus|OEU20723.1
573	cluster573	7	0	0	Fragilariopsis_cylindrus|OEU14444.1	Fragilariopsis_cylindrus|OEU05678.1	Fragilariopsis_cylindrus|OEU09246.1	Fragilariopsis_cylindrus|OEU10852.1	Fragilariopsis_cylindrus|OEU17716.1	Fragilariopsis_cylindrus|OEU22028.1	Fragilariopsis_cylindrus|OEU05679.1
574	cluster574	7	7	1	Nitzschia_inconspicua|Nithil2_5629_g14654.t1	Nitzschia_inconspicua|Nithil2_23852_g31824.t1	Nitzschia_inconspicua|Nithil2_5585_g14610.t1	Nitzschia_inconspicua|Nithil2_5589_g14614.t1	Nitzschia_inconspicua|Nithil2_5597_g14622.t1	Nitzschia_inconspicua|Nithil2_5635_g14660.t1	Nitzschia_inconspicua|Nithil2_5586_g14611.t1
575	cluster575	7	7	1	Nitzschia_inconspicua|Nithil2_2564_g13646.t1	Nitzschia_inconspicua|Nithil2_3252_g2788.t1	Nitzschia_inconspicua|Nithil2_36233_g25548.t1	Nitzschia_inconspicua|Nithil2_36235_g25550.t1	Nitzschia_inconspicua|Nithil2_36300_g25613.t1	Nitzschia_inconspicua|Nithil2_25614_g33843.t1	Nitzschia_inconspicua|Nithil2_22526_g30524.t1
576	cluster576	6	1	0.166667	Thalassiosira_pseudonana|XP_002288243.1	Thalassiosira_pseudonana|XP_002288244.1	Pseudonitzschia_multistriata|VEU43369.1	Nitzschia_inconspicua|Nithil2_17856_g334.t1	Phaeodactylum_tricornutum|XP_002177592.1	Fragilariopsis_cylindrus|OEU10007.1
577	cluster577	6	0	0	Thalassiosira_pseudonana|XP_002296056.1	Thalassiosira_pseudonana|XP_002294663.1	Thalassiosira_pseudonana|XP_002294442.1	Thalassiosira_pseudonana|XP_002294790.1	Thalassiosira_pseudonana|XP_002295982.1	Thalassiosira_pseudonana|XP_002295710.1
578	cluster578	6	1	0.166667	Thalassiosira_pseudonana|XP_002289930.1	Thalassiosira_pseudonana|XP_002289471.1	Pseudonitzschia_multistriata|VEU33815.1	Fragilariopsis_cylindrus|OEU14910.1	Thalassiosira_pseudonana|XP_002288896.1	Nitzschia_inconspicua|Nithil2_9179_g18142.t1
579	cluster579	6	1	0.166667	Thalassiosira_pseudonana|XP_002290131.1	Thalassiosira_pseudonana|XP_002287620.1	Thalassiosira_pseudonana|XP_002290576.1	Pseudonitzschia_multistriata|VEU43884.1	Nitzschia_inconspicua|Nithil2_29408_g37630.t1	Fragilariopsis_cylindrus|OEU09193.1
580	cluster580	6	1	0.166667	Thalassiosira_pseudonana|XP_002286026.1	Thalassiosira_pseudonana|XP_002286611.1	Phaeodactylum_tricornutum|XP_002185618.1	Pseudonitzschia_multistriata|VEU42184.1	Nitzschia_inconspicua|Nithil2_23370_g31349.t1	Fragilariopsis_cylindrus|OEU17705.1
581	cluster581	6	1	0.166667	Thalassiosira_pseudonana|XP_002291758.1	Thalassiosira_pseudonana|XP_002290746.1	Phaeodactylum_tricornutum|XP_002184809.1	Pseudonitzschia_multistriata|VEU38301.1	Nitzschia_inconspicua|Nithil2_22095_g30038.t1	Fragilariopsis_cylindrus|OEU12266.1
582	cluster582	6	1	0.166667	Thalassiosira_pseudonana|XP_002292979.1	Thalassiosira_pseudonana|XP_002287573.1	Phaeodactylum_tricornutum|XP_002184462.1	Pseudonitzschia_multistriata|VEU33892.1	Nitzschia_inconspicua|Nithil2_30087_g38302.t1	Fragilariopsis_cylindrus|OEU18858.1
583	cluster583	6	0	0	Thalassiosira_pseudonana|XP_002287449.1	Thalassiosira_pseudonana|XP_002287858.1	Thalassiosira_pseudonana|XP_002291687.1	Thalassiosira_pseudonana|XP_002291688.1	Thalassiosira_pseudonana|XP_002291925.1	Thalassiosira_pseudonana|XP_002291926.1
584	cluster584	6	0	0	Thalassiosira_pseudonana|XP_002295296.1	Thalassiosira_pseudonana|XP_002292365.1	Thalassiosira_pseudonana|XP_002294252.1	Thalassiosira_pseudonana|XP_002295340.1	Thalassiosira_pseudonana|XP_002287116.1	Thalassiosira_pseudonana|XP_002291706.1
585	cluster585	6	1	0.166667	Thalassiosira_pseudonana|XP_002295313.1	Thalassiosira_pseudonana|XP_002295276.1	Phaeodactylum_tricornutum|XP_002182231.1	Pseudonitzschia_multistriata|VEU40511.1	Nitzschia_inconspicua|Nithil2_3916_g3439.t1	Fragilariopsis_cylindrus|OEU12231.1
586	cluster586	6	1	0.166667	Thalassiosira_pseudonana|XP_002290796.1	Thalassiosira_pseudonana|XP_002295934.1	Phaeodactylum_tricornutum|XP_002177379.1	Pseudonitzschia_multistriata|VEU34753.1	Nitzschia_inconspicua|Nithil2_2417_g13502.t1	Fragilariopsis_cylindrus|OEU17032.1
587	cluster587	6	1	0.166667	Thalassiosira_pseudonana|XP_002294865.1	Thalassiosira_pseudonana|XP_002294863.1	Phaeodactylum_tricornutum|XP_002182276.1	Pseudonitzschia_multistriata|VEU43623.1	Nitzschia_inconspicua|Nithil2_8902_g17865.t1	Fragilariopsis_cylindrus|OEU12204.1
588	cluster588	6	1	0.166667	Thalassiosira_pseudonana|XP_002296079.1	Thalassiosira_pseudonana|XP_002291675.1	Thalassiosira_pseudonana|XP_002296222.1	Fragilariopsis_cylindrus|OEU14397.1	Phaeodactylum_tricornutum|XP_002182736.1	Nitzschia_inconspicua|Nithil2_22789_g30780.t1
589	cluster589	6	1	0.166667	Thalassiosira_pseudonana|XP_002295145.1	Thalassiosira_pseudonana|XP_002295142.1	Phaeodactylum_tricornutum|XP_002177072.1	Nitzschia_inconspicua|Nithil2_3835_g3362.t1	Pseudonitzschia_multistriata|VEU45153.1	Fragilariopsis_cylindrus|OEU14804.1
590	cluster590	6	1	0.166667	Thalassiosira_pseudonana|XP_002287619.1	Thalassiosira_pseudonana|XP_002296286.1	Phaeodactylum_tricornutum|XP_002178116.1	Pseudonitzschia_multistriata|VEU38001.1	Nitzschia_inconspicua|Nithil2_3225_g2761.t1	Fragilariopsis_cylindrus|OEU15310.1
591	cluster591	6	0	0	Thalassiosira_pseudonana|XP_002286501.1	Thalassiosira_pseudonana|XP_002286503.1	Thalassiosira_pseudonana|XP_002286504.1	Thalassiosira_pseudonana|XP_002286505.1	Thalassiosira_pseudonana|XP_002287100.1	Thalassiosira_pseudonana|XP_002295470.1
592	cluster592	6	0	0	Thalassiosira_pseudonana|XP_002294961.1	Thalassiosira_pseudonana|XP_002292645.1	Thalassiosira_pseudonana|XP_002294589.1	Thalassiosira_pseudonana|XP_002294590.1	Thalassiosira_pseudonana|XP_002296135.1	Thalassiosira_pseudonana|XP_002293931.1
593	cluster593	6	1	0.166667	Thalassiosira_pseudonana|XP_002293456.1	Thalassiosira_pseudonana|XP_002285995.1	Phaeodactylum_tricornutum|XP_002186170.1	Nitzschia_inconspicua|Nithil2_2268_g13359.t1	Fragilariopsis_cylindrus|OEU10593.1	Pseudonitzschia_multistriata|VEU43226.1
594	cluster594	6	0	0	Thalassiosira_pseudonana|XP_002292203.1	Thalassiosira_pseudonana|XP_002292424.1	Thalassiosira_pseudonana|XP_002292425.1	Thalassiosira_pseudonana|XP_002292426.1	Thalassiosira_pseudonana|XP_002292427.1	Thalassiosira_pseudonana|XP_002286888.1
595	cluster595	6	1	0.166667	Thalassiosira_pseudonana|XP_002289046.1	Thalassiosira_pseudonana|XP_002293106.1	Nitzschia_inconspicua|Nithil2_10677_g19625.t2	Phaeodactylum_tricornutum|XP_002181050.1	Fragilariopsis_cylindrus|OEU22742.1	Phaeodactylum_tricornutum|XP_002182960.1
596	cluster596	6	1	0.166667	Thalassiosira_pseudonana|XP_002292274.1	Thalassiosira_pseudonana|XP_002294102.1	Thalassiosira_pseudonana|XP_002294128.1	Pseudonitzschia_multistriata|VEU39768.1	Fragilariopsis_cylindrus|OEU15012.1	Nitzschia_inconspicua|Nithil2_5553_g14581.t2
597	cluster597	6	2	0.333333	Thalassiosira_pseudonana|XP_002287834.1	Thalassiosira_pseudonana|XP_002287835.1	Phaeodactylum_tricornutum|XP_002185870.1	Nitzschia_inconspicua|Nithil2_6623_g15635.t1	Nitzschia_inconspicua|Nithil2_4937_g4435.t1	Fragilariopsis_cylindrus|OEU17581.1
598	cluster598	6	0	0	Thalassiosira_pseudonana|XP_002295653.1	Thalassiosira_pseudonana|XP_002291719.1	Thalassiosira_pseudonana|XP_002292567.1	Thalassiosira_pseudonana|XP_002292568.1	Thalassiosira_pseudonana|XP_002292571.1	Thalassiosira_pseudonana|XP_002290997.1
599	cluster599	6	2	0.333333	Thalassiosira_pseudonana|XP_002295436.1	Thalassiosira_pseudonana|XP_002292175.1	Nitzschia_inconspicua|Nithil2_22058_g30001.t1	Fragilariopsis_cylindrus|OEU10479.1	Pseudonitzschia_multistriata|VEU35479.1	Nitzschia_inconspicua|Nithil2_29738_g37954.t1
600	cluster600	6	1	0.166667	Thalassiosira_pseudonana|XP_002296088.1	Thalassiosira_pseudonana|XP_002296085.1	Phaeodactylum_tricornutum|XP_002178806.1	Pseudonitzschia_multistriata|VEU33503.1	Nitzschia_inconspicua|Nithil2_29676_g37893.t1	Fragilariopsis_cylindrus|OEU13432.1
601	cluster601	6	1	0.166667	Thalassiosira_pseudonana|XP_002288974.1	Thalassiosira_pseudonana|XP_002288999.1	Phaeodactylum_tricornutum|XP_002180758.1	Pseudonitzschia_multistriata|VEU38123.1	Nitzschia_inconspicua|Nithil2_19279_g1736.t1	Fragilariopsis_cylindrus|OEU11553.1
602	cluster602	6	1	0.166667	Thalassiosira_pseudonana|XP_002289877.1	Thalassiosira_pseudonana|XP_002286662.1	Fragilariopsis_cylindrus|OEU23670.1	Phaeodactylum_tricornutum|XP_002183477.1	Pseudonitzschia_multistriata|VEU44188.1	Nitzschia_inconspicua|Nithil2_26019_g34242.t1
603	cluster603	6	1	0.166667	Thalassiosira_pseudonana|XP_002294268.1	Thalassiosira_pseudonana|XP_002294247.1	Pseudonitzschia_multistriata|VEU40001.1	Nitzschia_inconspicua|Nithil2_21288_g29244.t1	Fragilariopsis_cylindrus|OEU22415.1	Pseudonitzschia_multistriata|VEU40002.1
604	cluster604	6	2	0.333333	Thalassiosira_pseudonana|XP_002286805.1	Thalassiosira_pseudonana|XP_002295394.1	Phaeodactylum_tricornutum|XP_002177524.1	Nitzschia_inconspicua|Nithil2_9221_g18184.t1	Fragilariopsis_cylindrus|OEU22575.1	Nitzschia_inconspicua|Nithil2_37255_g26553.t1
605	cluster605	6	0	0	Thalassiosira_pseudonana|XP_002289764.1	Thalassiosira_pseudonana|XP_002289299.1	Thalassiosira_pseudonana|XP_002289741.1	Thalassiosira_pseudonana|XP_002291658.1	Thalassiosira_pseudonana|XP_002295995.1	Thalassiosira_pseudonana|XP_002296345.1
606	cluster606	6	1	0.166667	Thalassiosira_pseudonana|XP_002293289.1	Thalassiosira_pseudonana|XP_002293478.1	Phaeodactylum_tricornutum|XP_002180315.1	Nitzschia_inconspicua|Nithil2_9431_g18394.t1	Pseudonitzschia_multistriata|VEU40860.1	Fragilariopsis_cylindrus|OEU17856.1
607	cluster607	6	1	0.166667	Thalassiosira_pseudonana|XP_002294463.1	Thalassiosira_pseudonana|XP_002294907.1	Phaeodactylum_tricornutum|XP_002177333.1	Pseudonitzschia_multistriata|VEU39827.1	Nitzschia_inconspicua|Nithil2_19568_g2023.t1	Fragilariopsis_cylindrus|OEU13989.1
608	cluster608	6	0	0	Thalassiosira_pseudonana|XP_002292543.1	Thalassiosira_pseudonana|XP_002286178.1	Thalassiosira_pseudonana|XP_002292346.1	Thalassiosira_pseudonana|XP_002292348.1	Thalassiosira_pseudonana|XP_002292377.1	Thalassiosira_pseudonana|XP_002292381.1
609	cluster609	6	1	0.166667	Thalassiosira_pseudonana|XP_002295277.1	Thalassiosira_pseudonana|XP_002291100.1	Pseudonitzschia_multistriata|VEU40585.1	Nitzschia_inconspicua|Nithil2_17745_g225.t1	Fragilariopsis_cylindrus|OEU16215.1	Phaeodactylum_tricornutum|XP_002184941.1
610	cluster610	6	1	0.166667	Thalassiosira_pseudonana|XP_002290122.1	Phaeodactylum_tricornutum|XP_002177957.1	Pseudonitzschia_multistriata|VEU40714.1	Nitzschia_inconspicua|Nithil2_6081_g15102.t1	Fragilariopsis_cylindrus|OEU20448.1	Fragilariopsis_cylindrus|OEU12958.1
611	cluster611	6	1	0.166667	Thalassiosira_pseudonana|XP_002291859.1	Thalassiosira_pseudonana|XP_002291860.1	Phaeodactylum_tricornutum|XP_002179994.1	Nitzschia_inconspicua|Nithil2_5923_g14946.t1	Fragilariopsis_cylindrus|OEU17201.1	Pseudonitzschia_multistriata|VEU38186.1
612	cluster612	6	1	0.166667	Thalassiosira_pseudonana|XP_002292034.1	Thalassiosira_pseudonana|XP_002294957.1	Phaeodactylum_tricornutum|XP_002178777.1	Pseudonitzschia_multistriata|VEU37904.1	Nitzschia_inconspicua|Nithil2_23023_g31005.t1	Fragilariopsis_cylindrus|OEU20533.1
613	cluster613	6	1	0.166667	Thalassiosira_pseudonana|XP_002295531.1	Thalassiosira_pseudonana|XP_002287276.1	Phaeodactylum_tricornutum|XP_002177408.1	Pseudonitzschia_multistriata|VEU34773.1	Nitzschia_inconspicua|Nithil2_26308_g34527.t1	Fragilariopsis_cylindrus|OEU16982.1
614	cluster614	6	1	0.166667	Thalassiosira_pseudonana|XP_002294326.1	Thalassiosira_pseudonana|XP_002294439.1	Phaeodactylum_tricornutum|XP_002180568.1	Pseudonitzschia_multistriata|VEU41639.1	Nitzschia_inconspicua|Nithil2_37560_g26854.t1	Fragilariopsis_cylindrus|OEU06500.1
615	cluster615	6	0	0	Thalassiosira_pseudonana|XP_002295233.1	Thalassiosira_pseudonana|XP_002295154.1	Thalassiosira_pseudonana|XP_002295229.1	Pseudonitzschia_multistriata|VEU35197.1	Fragilariopsis_cylindrus|OEU12811.1	Fragilariopsis_cylindrus|OEU09171.1
616	cluster616	6	1	0.166667	Thalassiosira_pseudonana|XP_002295544.1	Thalassiosira_pseudonana|XP_002290332.1	Phaeodactylum_tricornutum|XP_002183341.1	Pseudonitzschia_multistriata|VEU33989.1	Nitzschia_inconspicua|Nithil2_23645_g31621.t1	Fragilariopsis_cylindrus|OEU19963.1
617	cluster617	6	1	0.166667	Thalassiosira_pseudonana|XP_002290448.1	Thalassiosira_pseudonana|XP_002290880.1	Phaeodactylum_tricornutum|XP_002181642.1	Pseudonitzschia_multistriata|VEU45118.1	Nitzschia_inconspicua|Nithil2_11003_g19948.t1	Fragilariopsis_cylindrus|OEU20918.1
618	cluster618	6	1	0.166667	Thalassiosira_pseudonana|XP_002286258.1	Thalassiosira_pseudonana|XP_002286261.1	Phaeodactylum_tricornutum|XP_002184726.1	Pseudonitzschia_multistriata|VEU38740.1	Nitzschia_inconspicua|Nithil2_2529_g13612.t1	Fragilariopsis_cylindrus|OEU20092.1
619	cluster619	6	1	0.166667	Thalassiosira_pseudonana|XP_002288829.1	Thalassiosira_pseudonana|XP_002291591.1	Phaeodactylum_tricornutum|XP_002180440.1	Pseudonitzschia_multistriata|VEU41840.1	Nitzschia_inconspicua|Nithil2_3746_g3273.t1	Fragilariopsis_cylindrus|OEU22540.1
620	cluster620	6	1	0.166667	Thalassiosira_pseudonana|XP_002296016.1	Thalassiosira_pseudonana|XP_002295810.1	Nitzschia_inconspicua|Nithil2_9047_g18010.t1	Thalassiosira_pseudonana|XP_002290666.1	Phaeodactylum_tricornutum|XP_002176522.1	Pseudonitzschia_multistriata|VEU35359.1
621	cluster621	6	1	0.166667	Thalassiosira_pseudonana|XP_002292696.1	Thalassiosira_pseudonana|XP_002292682.1	Phaeodactylum_tricornutum|XP_002181228.1	Pseudonitzschia_multistriata|VEU37039.1	Nitzschia_inconspicua|Nithil2_29613_g37831.t1	Fragilariopsis_cylindrus|OEU13493.1
622	cluster622	6	1	0.166667	Thalassiosira_pseudonana|XP_002294995.1	Thalassiosira_pseudonana|XP_002294811.1	Phaeodactylum_tricornutum|XP_002182517.1	Pseudonitzschia_multistriata|VEU36359.1	Nitzschia_inconspicua|Nithil2_2678_g13757.t1	Fragilariopsis_cylindrus|OEU15100.1
623	cluster623	6	1	0.166667	Thalassiosira_pseudonana|XP_002294520.1	Thalassiosira_pseudonana|XP_002294509.1	Pseudonitzschia_multistriata|VEU43387.1	Nitzschia_inconspicua|Nithil2_17877_g354.t1	Fragilariopsis_cylindrus|OEU10029.1	Fragilariopsis_cylindrus|OEU10030.1
624	cluster624	6	1	0.166667	Thalassiosira_pseudonana|XP_002293356.1	Thalassiosira_pseudonana|XP_002293551.1	Phaeodactylum_tricornutum|XP_002179889.1	Pseudonitzschia_multistriata|VEU39530.1	Nitzschia_inconspicua|Nithil2_19167_g1625.t1	Fragilariopsis_cylindrus|OEU20617.1
625	cluster625	6	3	0.5	Thalassiosira_pseudonana|XP_002288504.1	Thalassiosira_pseudonana|XP_002295553.1	Nitzschia_inconspicua|Nithil2_24675_g32659.t1	Fragilariopsis_cylindrus|OEU21614.1	Nitzschia_inconspicua|Nithil2_24711_g32693.t1	Nitzschia_inconspicua|Nithil2_25060_g33037.t1
626	cluster626	6	1	0.166667	Thalassiosira_pseudonana|XP_002292240.1	Thalassiosira_pseudonana|XP_002292449.1	Phaeodactylum_tricornutum|XP_002180899.1	Pseudonitzschia_multistriata|VEU41123.1	Nitzschia_inconspicua|Nithil2_24304_g32298.t1	Fragilariopsis_cylindrus|OEU14455.1
627	cluster627	6	0	0	Thalassiosira_pseudonana|XP_002288008.1	Thalassiosira_pseudonana|XP_002292333.1	Thalassiosira_pseudonana|XP_002294940.1	Pseudonitzschia_multistriata|VEU38041.1	Fragilariopsis_cylindrus|OEU07389.1	Fragilariopsis_cylindrus|OEU17319.1
628	cluster628	6	1	0.166667	Thalassiosira_pseudonana|XP_002288171.1	Thalassiosira_pseudonana|XP_002288674.1	Phaeodactylum_tricornutum|XP_002185251.1	Pseudonitzschia_multistriata|VEU34020.1	Nitzschia_inconspicua|Nithil2_18198_g669.t1	Fragilariopsis_cylindrus|OEU08014.1
629	cluster629	6	1	0.166667	Thalassiosira_pseudonana|XP_002293416.1	Thalassiosira_pseudonana|XP_002293605.1	Pseudonitzschia_multistriata|VEU36080.1	Nitzschia_inconspicua|Nithil2_23131_g31112.t1	Phaeodactylum_tricornutum|XP_002184821.1	Fragilariopsis_cylindrus|OEU17344.1
630	cluster630	6	1	0.166667	Thalassiosira_pseudonana|XP_002293437.1	Thalassiosira_pseudonana|XP_002293620.1	Phaeodactylum_tricornutum|XP_002178383.1	Pseudonitzschia_multistriata|VEU37118.1	Nitzschia_inconspicua|Nithil2_30345_g38557.t1	Fragilariopsis_cylindrus|OEU18614.1
631	cluster631	6	1	0.166667	Thalassiosira_pseudonana|XP_002290958.1	Thalassiosira_pseudonana|XP_002291325.1	Phaeodactylum_tricornutum|XP_002178889.1	Pseudonitzschia_multistriata|VEU41071.1	Nitzschia_inconspicua|Nithil2_30061_g38276.t1	Fragilariopsis_cylindrus|OEU15165.1
632	cluster632	6	1	0.166667	Thalassiosira_pseudonana|XP_002293573.1	Thalassiosira_pseudonana|XP_002289209.1	Nitzschia_inconspicua|Nithil2_8930_g17893.t1	Phaeodactylum_tricornutum|XP_002182229.1	Pseudonitzschia_multistriata|VEU35021.1	Fragilariopsis_cylindrus|OEU09197.1
633	cluster633	6	1	0.166667	Thalassiosira_pseudonana|XP_002288168.1	Thalassiosira_pseudonana|XP_002292891.1	Phaeodactylum_tricornutum|XP_002183434.1	Pseudonitzschia_multistriata|VEU34008.1	Nitzschia_inconspicua|Nithil2_23684_g31660.t1	Fragilariopsis_cylindrus|OEU19405.1
634	cluster634	6	1	0.166667	Thalassiosira_pseudonana|XP_002287947.1	Thalassiosira_pseudonana|XP_002287427.1	Phaeodactylum_tricornutum|XP_002179723.1	Nitzschia_inconspicua|Nithil2_23835_g31807.t1	Pseudonitzschia_multistriata|VEU42071.1	Fragilariopsis_cylindrus|OEU19821.1
635	cluster635	6	1	0.166667	Thalassiosira_pseudonana|XP_002287558.1	Thalassiosira_pseudonana|XP_002290873.1	Phaeodactylum_tricornutum|XP_002181158.1	Pseudonitzschia_multistriata|VEU42678.1	Nitzschia_inconspicua|Nithil2_36211_g25527.t1	Fragilariopsis_cylindrus|OEU06310.1
636	cluster636	6	1	0.166667	Thalassiosira_pseudonana|XP_002288229.1	Thalassiosira_pseudonana|XP_002288230.1	Phaeodactylum_tricornutum|XP_002183827.1	Nitzschia_inconspicua|Nithil2_30581_g38787.t1	Fragilariopsis_cylindrus|OEU15677.1	Fragilariopsis_cylindrus|OEU10197.1
637	cluster637	6	1	0.166667	Thalassiosira_pseudonana|XP_002294871.1	Thalassiosira_pseudonana|XP_002295041.1	Pseudonitzschia_multistriata|VEU34215.1	Nitzschia_inconspicua|Nithil2_10993_g19938.t1	Fragilariopsis_cylindrus|OEU14755.1	Phaeodactylum_tricornutum|XP_002181085.1
638	cluster638	6	1	0.166667	Thalassiosira_pseudonana|XP_002291143.1	Thalassiosira_pseudonana|XP_002291142.1	Phaeodactylum_tricornutum|XP_002184782.1	Nitzschia_inconspicua|Nithil2_24581_g32567.t1	Fragilariopsis_cylindrus|OEU14574.1	Pseudonitzschia_multistriata|VEU36857.1
639	cluster639	6	1	0.166667	Thalassiosira_pseudonana|XP_002293088.1	Thalassiosira_pseudonana|XP_002294901.1	Pseudonitzschia_multistriata|VEU38251.1	Nitzschia_inconspicua|Nithil2_18823_g1283.t1	Phaeodactylum_tricornutum|XP_002177212.1	Fragilariopsis_cylindrus|OEU12115.1
640	cluster640	6	1	0.166667	Thalassiosira_pseudonana|XP_002291901.1	Thalassiosira_pseudonana|XP_002291896.1	Phaeodactylum_tricornutum|XP_002186449.1	Pseudonitzschia_multistriata|VEU43230.1	Nitzschia_inconspicua|Nithil2_2258_g13350.t2	Fragilariopsis_cylindrus|OEU10595.1
641	cluster641	6	1	0.166667	Thalassiosira_pseudonana|XP_002292960.1	Thalassiosira_pseudonana|XP_002293316.1	Phaeodactylum_tricornutum|XP_002184254.1	Pseudonitzschia_multistriata|VEU43741.1	Nitzschia_inconspicua|Nithil2_29295_g37520.t1	Fragilariopsis_cylindrus|OEU14039.1
642	cluster642	6	1	0.166667	Thalassiosira_pseudonana|XP_002292475.1	Thalassiosira_pseudonana|XP_002292434.1	Pseudonitzschia_multistriata|VEU44558.1	Fragilariopsis_cylindrus|OEU09619.1	Phaeodactylum_tricornutum|XP_002178997.1	Nitzschia_inconspicua|Nithil2_17830_g308.t1
643	cluster643	6	1	0.166667	Thalassiosira_pseudonana|XP_002294057.1	Thalassiosira_pseudonana|XP_002288314.1	Phaeodactylum_tricornutum|XP_002184959.1	Pseudonitzschia_multistriata|VEU40548.1	Nitzschia_inconspicua|Nithil2_25677_g33906.t1	Fragilariopsis_cylindrus|OEU16777.1
644	cluster644	6	2	0.333333	Thalassiosira_pseudonana|XP_002290705.1	Phaeodactylum_tricornutum|XP_002185236.1	Pseudonitzschia_multistriata|VEU38735.1	Nitzschia_inconspicua|Nithil2_6466_g15481.t1	Nitzschia_inconspicua|Nithil2_4761_g4271.t1	Fragilariopsis_cylindrus|OEU11877.1
645	cluster645	6	2	0.333333	Thalassiosira_pseudonana|XP_002286702.1	Pseudonitzschia_multistriata|VEU39506.1	Fragilariopsis_cylindrus|OEU20716.1	Phaeodactylum_tricornutum|XP_002181511.1	Nitzschia_inconspicua|Nithil2_18574_g1037.t1	Nitzschia_inconspicua|Nithil2_18932_g1392.t1
646	cluster646	6	1	0.166667	Thalassiosira_pseudonana|XP_002294062.1	Phaeodactylum_tricornutum|XP_002180038.1	Pseudonitzschia_multistriata|VEU44180.1	Nitzschia_inconspicua|Nithil2_26016_g34239.t1	Fragilariopsis_cylindrus|OEU23730.1	Phaeodactylum_tricornutum|XP_002180037.1
647	cluster647	6	1	0.166667	Thalassiosira_pseudonana|XP_002294477.1	Phaeodactylum_tricornutum|XP_002178850.1	Pseudonitzschia_multistriata|VEU37146.1	Nitzschia_inconspicua|Nithil2_10437_g19390.t1	Fragilariopsis_cylindrus|OEU08442.1	Phaeodactylum_tricornutum|XP_002178849.1
648	cluster648	6	1	0.166667	Thalassiosira_pseudonana|XP_002288487.1	Phaeodactylum_tricornutum|XP_002180601.1	Thalassiosira_pseudonana|XP_002289790.1	Pseudonitzschia_multistriata|VEU39138.1	Nitzschia_inconspicua|Nithil2_30183_g38398.t1	Fragilariopsis_cylindrus|OEU08544.1
649	cluster649	6	1	0.166667	Thalassiosira_pseudonana|XP_002290570.1	Phaeodactylum_tricornutum|XP_002185193.1	Phaeodactylum_tricornutum|XP_002179606.1	Pseudonitzschia_multistriata|VEU35209.1	Nitzschia_inconspicua|Nithil2_25991_g34215.t1	Fragilariopsis_cylindrus|OEU13339.1
650	cluster650	6	1	0.166667	Thalassiosira_pseudonana|XP_002290525.1	Phaeodactylum_tricornutum|XP_002181245.1	Pseudonitzschia_multistriata|VEU38477.1	Nitzschia_inconspicua|Nithil2_24430_g32422.t1	Fragilariopsis_cylindrus|OEU15219.1	Fragilariopsis_cylindrus|OEU13215.1
651	cluster651	6	2	0.333333	Thalassiosira_pseudonana|XP_002294805.1	Phaeodactylum_tricornutum|XP_002182968.1	Nitzschia_inconspicua|Nithil2_36328_g25641.t1	Fragilariopsis_cylindrus|OEU08648.1	Nitzschia_inconspicua|Nithil2_9643_g18604.t1	Pseudonitzschia_multistriata|VEU34179.1
652	cluster652	6	2	0.333333	Thalassiosira_pseudonana|XP_002286286.1	Phaeodactylum_tricornutum|XP_002185691.1	Pseudonitzschia_multistriata|VEU44040.1	Nitzschia_inconspicua|Nithil2_4955_g4453.t1	Fragilariopsis_cylindrus|OEU17602.1	Nitzschia_inconspicua|Nithil2_6646_g15658.t1
653	cluster653	6	1	0.166667	Thalassiosira_pseudonana|XP_002290660.1	Phaeodactylum_tricornutum|XP_002177873.1	Nitzschia_inconspicua|Nithil2_23676_g31652.t1	Fragilariopsis_cylindrus|OEU12405.1	Pseudonitzschia_multistriata|VEU36033.1	Fragilariopsis_cylindrus|OEU22015.1
654	cluster654	6	1	0.166667	Thalassiosira_pseudonana|XP_002287547.1	Phaeodactylum_tricornutum|XP_002176886.1	Nitzschia_inconspicua|Nithil2_30028_g38243.t1	Pseudonitzschia_multistriata|VEU41745.1	Phaeodactylum_tricornutum|XP_002177716.1	Fragilariopsis_cylindrus|OEU15136.1
655	cluster655	6	1	0.166667	Thalassiosira_pseudonana|XP_002291549.1	Phaeodactylum_tricornutum|XP_002180238.1	Pseudonitzschia_multistriata|VEU42231.1	Nitzschia_inconspicua|Nithil2_25956_g34180.t1	Fragilariopsis_cylindrus|OEU18170.1	Pseudonitzschia_multistriata|VEU42499.1
656	cluster656	6	1	0.166667	Thalassiosira_pseudonana|XP_002294262.1	Phaeodactylum_tricornutum|XP_002183205.1	Pseudonitzschia_multistriata|VEU42195.1	Nitzschia_inconspicua|Nithil2_21776_g29728.t1	Fragilariopsis_cylindrus|OEU21664.1	Phaeodactylum_tricornutum|XP_002183072.1
657	cluster657	6	1	0.166667	Thalassiosira_pseudonana|XP_002289722.1	Phaeodactylum_tricornutum|XP_002178059.1	Pseudonitzschia_multistriata|VEU41327.1	Nitzschia_inconspicua|Nithil2_1816_g12915.t1	Fragilariopsis_cylindrus|OEU20237.1	Pseudonitzschia_multistriata|VEU39415.1
658	cluster658	6	1	0.166667	Thalassiosira_pseudonana|XP_002292050.1	Phaeodactylum_tricornutum|XP_002180276.1	Pseudonitzschia_multistriata|VEU36542.1	Nitzschia_inconspicua|Nithil2_21651_g29604.t1	Fragilariopsis_cylindrus|OEU16359.1	Pseudonitzschia_multistriata|VEU39292.1
659	cluster659	6	1	0.166667	Thalassiosira_pseudonana|XP_002287238.1	Phaeodactylum_tricornutum|XP_002180574.1	Pseudonitzschia_multistriata|VEU43535.1	Nitzschia_inconspicua|Nithil2_21397_g29352.t1	Fragilariopsis_cylindrus|OEU11540.1	Fragilariopsis_cylindrus|OEU22497.1
660	cluster660	6	2	0.333333	Thalassiosira_pseudonana|XP_002288933.1	Phaeodactylum_tricornutum|XP_002183673.1	Nitzschia_inconspicua|Nithil2_6242_g15262.t1	Nitzschia_inconspicua|Nithil2_4555_g4067.t1	Fragilariopsis_cylindrus|OEU08939.1	Pseudonitzschia_multistriata|VEU39091.1
661	cluster661	6	1	0.166667	Thalassiosira_pseudonana|XP_002295005.1	Phaeodactylum_tricornutum|XP_002180546.1	Pseudonitzschia_multistriata|VEU39775.1	Nitzschia_inconspicua|Nithil2_10446_g19399.t1	Fragilariopsis_cylindrus|OEU15020.1	Fragilariopsis_cylindrus|OEU12633.1
662	cluster662	6	1	0.166667	Thalassiosira_pseudonana|XP_002292309.1	Phaeodactylum_tricornutum|XP_002180374.1	Pseudonitzschia_multistriata|VEU43808.1	Nitzschia_inconspicua|Nithil2_22956_g30939.t1	Fragilariopsis_cylindrus|OEU16321.1	Fragilariopsis_cylindrus|OEU07090.1
663	cluster663	6	2	0.333333	Thalassiosira_pseudonana|XP_002294620.1	Phaeodactylum_tricornutum|XP_002178547.1	Pseudonitzschia_multistriata|VEU35725.1	Nitzschia_inconspicua|Nithil2_19045_g1503.t1	Fragilariopsis_cylindrus|OEU07553.1	Nitzschia_inconspicua|Nithil2_18682_g1144.t1
664	cluster664	6	1	0.166667	Thalassiosira_pseudonana|XP_002287605.1	Phaeodactylum_tricornutum|XP_002185904.1	Pseudonitzschia_multistriata|VEU42761.1	Pseudonitzschia_multistriata|VEU42187.1	Nitzschia_inconspicua|Nithil2_23376_g31355.t1	Fragilariopsis_cylindrus|OEU17702.1
665	cluster665	6	2	0.333333	Thalassiosira_pseudonana|XP_002293021.1	Phaeodactylum_tricornutum|XP_002186188.1	Nitzschia_inconspicua|Nithil2_10771_g19717.t1	Fragilariopsis_cylindrus|OEU07584.1	Nitzschia_inconspicua|Nithil2_18207_g678.t1	Fragilariopsis_cylindrus|OEU21448.1
666	cluster666	6	1	0.166667	Thalassiosira_pseudonana|XP_002295870.1	Phaeodactylum_tricornutum|XP_002176878.1	Pseudonitzschia_multistriata|VEU44783.1	Nitzschia_inconspicua|Nithil2_17960_g433.t1	Fragilariopsis_cylindrus|OEU21427.1	Phaeodactylum_tricornutum|XP_002181488.1
667	cluster667	6	1	0.166667	Thalassiosira_pseudonana|XP_002295838.1	Pseudonitzschia_multistriata|VEU43545.1	Thalassiosira_pseudonana|XP_002295837.1	Phaeodactylum_tricornutum|XP_002178359.1	Nitzschia_inconspicua|Nithil2_30339_g38551.t1	Fragilariopsis_cylindrus|OEU18604.1
668	cluster668	6	1	0.166667	Thalassiosira_pseudonana|XP_002290344.1	Pseudonitzschia_multistriata|VEU34069.1	Fragilariopsis_cylindrus|OEU20404.1	Nitzschia_inconspicua|Nithil2_21108_g29071.t2	Phaeodactylum_tricornutum|XP_002178648.1	Fragilariopsis_cylindrus|OEU21990.1
669	cluster669	6	1	0.166667	Thalassiosira_pseudonana|XP_002287348.1	Phaeodactylum_tricornutum|XP_002183534.1	Nitzschia_inconspicua|Nithil2_5351_g14383.t1	Fragilariopsis_cylindrus|OEU17564.1	Thalassiosira_pseudonana|XP_002293910.1	Phaeodactylum_tricornutum|XP_002185653.1
670	cluster670	6	2	0.333333	Thalassiosira_pseudonana|XP_002292580.1	Phaeodactylum_tricornutum|XP_002183546.1	Pseudonitzschia_multistriata|VEU35313.1	Nitzschia_inconspicua|Nithil2_6526_g15541.t1	Nitzschia_inconspicua|Nithil2_4835_g4339.t1	Fragilariopsis_cylindrus|OEU11723.1
671	cluster671	6	1	0.166667	Thalassiosira_pseudonana|XP_002291493.1	Phaeodactylum_tricornutum|XP_002180055.1	Pseudonitzschia_multistriata|VEU41567.1	Nitzschia_inconspicua|Nithil2_10092_g19047.t1	Fragilariopsis_cylindrus|OEU21713.1	Fragilariopsis_cylindrus|OEU08876.1
672	cluster672	6	1	0.166667	Thalassiosira_pseudonana|XP_002288342.1	Phaeodactylum_tricornutum|XP_002185093.1	Pseudonitzschia_multistriata|VEU35613.1	Nitzschia_inconspicua|Nithil2_3493_g3026.t1	Fragilariopsis_cylindrus|OEU13885.1	Fragilariopsis_cylindrus|OEU13886.1
673	cluster673	6	1	0.166667	Thalassiosira_pseudonana|XP_002292146.1	Phaeodactylum_tricornutum|XP_002178042.1	Nitzschia_inconspicua|Nithil2_24264_g32259.t1	Fragilariopsis_cylindrus|OEU08535.1	Pseudonitzschia_multistriata|VEU45243.1	Fragilariopsis_cylindrus|OEU15591.1
674	cluster674	6	2	0.333333	Thalassiosira_pseudonana|XP_002288642.1	Phaeodactylum_tricornutum|XP_002176703.1	Pseudonitzschia_multistriata|VEU41319.1	Nitzschia_inconspicua|Nithil2_22607_g30601.t1	Fragilariopsis_cylindrus|OEU20260.1	Nitzschia_inconspicua|Nithil2_2866_g13945.t1
675	cluster675	6	1	0.166667	Thalassiosira_pseudonana|XP_002295889.1	Phaeodactylum_tricornutum|XP_002185293.1	Pseudonitzschia_multistriata|VEU40254.1	Nitzschia_inconspicua|Nithil2_3334_g2867.t1	Fragilariopsis_cylindrus|OEU11094.1	Fragilariopsis_cylindrus|OEU11093.1
676	cluster676	6	2	0.333333	Thalassiosira_pseudonana|XP_002290319.1	Phaeodactylum_tricornutum|XP_002179094.1	Pseudonitzschia_multistriata|VEU37921.1	Nitzschia_inconspicua|Nithil2_18418_g883.t1	Fragilariopsis_cylindrus|OEU20512.1	Nitzschia_inconspicua|Nithil2_18781_g1243.t1
677	cluster677	6	1	0.166667	Thalassiosira_pseudonana|XP_002294279.1	Pseudonitzschia_multistriata|VEU40461.1	Nitzschia_inconspicua|Nithil2_36930_g26238.t1	Fragilariopsis_cylindrus|OEU16808.1	Thalassiosira_pseudonana|XP_002287406.1	Phaeodactylum_tricornutum|XP_002177381.1
678	cluster678	6	1	0.166667	Thalassiosira_pseudonana|XP_002292679.1	Phaeodactylum_tricornutum|XP_002178507.1	Pseudonitzschia_multistriata|VEU42419.1	Nitzschia_inconspicua|Nithil2_17898_g375.t1	Fragilariopsis_cylindrus|OEU21837.1	Fragilariopsis_cylindrus|OEU08537.1
679	cluster679	6	2	0.333333	Thalassiosira_pseudonana|XP_002292388.1	Phaeodactylum_tricornutum|XP_002184830.1	Pseudonitzschia_multistriata|VEU38643.1	Nitzschia_inconspicua|Nithil2_4513_g4026.t1	Fragilariopsis_cylindrus|OEU11692.1	Nitzschia_inconspicua|Nithil2_6190_g15210.t1
680	cluster680	6	2	0.333333	Thalassiosira_pseudonana|XP_002286965.1	Phaeodactylum_tricornutum|XP_002185834.1	Pseudonitzschia_multistriata|VEU37335.1	Nitzschia_inconspicua|Nithil2_4981_g4479.t1	Fragilariopsis_cylindrus|OEU17935.1	Nitzschia_inconspicua|Nithil2_6672_g15684.t1
681	cluster681	6	1	0.166667	Thalassiosira_pseudonana|XP_002288484.1	Phaeodactylum_tricornutum|XP_002180584.1	Pseudonitzschia_multistriata|VEU37436.1	Nitzschia_inconspicua|Nithil2_21373_g29328.t1	Fragilariopsis_cylindrus|OEU23724.1	Fragilariopsis_cylindrus|OEU23725.1
682	cluster682	6	3	0.5	Thalassiosira_pseudonana|XP_002286959.1	Pseudonitzschia_multistriata|VEU33389.1	Nitzschia_inconspicua|Nithil2_20378_g28354.t1	Fragilariopsis_cylindrus|OEU08725.1	Nitzschia_inconspicua|Nithil2_20380_g28356.t1	Nitzschia_inconspicua|Nithil2_20384_g28360.t1
683	cluster683	6	1	0.166667	Thalassiosira_pseudonana|XP_002289712.1	Phaeodactylum_tricornutum|XP_002186459.1	Pseudonitzschia_multistriata|VEU44931.1	Nitzschia_inconspicua|Nithil2_2288_g13379.t1	Fragilariopsis_cylindrus|OEU10606.1	Pseudonitzschia_multistriata|VEU44932.1
684	cluster684	6	1	0.166667	Thalassiosira_pseudonana|XP_002296175.1	Phaeodactylum_tricornutum|XP_002177192.1	Pseudonitzschia_multistriata|VEU39921.1	Fragilariopsis_cylindrus|OEU09265.1	Nitzschia_inconspicua|Nithil2_10280_g19235.t1	Fragilariopsis_cylindrus|OEU09260.1
685	cluster685	6	1	0.166667	Thalassiosira_pseudonana|XP_002294773.1	Phaeodactylum_tricornutum|XP_002180887.1	Pseudonitzschia_multistriata|VEU33810.1	Nitzschia_inconspicua|Nithil2_21416_g29371.t1	Fragilariopsis_cylindrus|OEU21690.1	Phaeodactylum_tricornutum|XP_002180885.1
686	cluster686	6	2	0.333333	Thalassiosira_pseudonana|XP_002288215.1	Phaeodactylum_tricornutum|XP_002180184.1	Pseudonitzschia_multistriata|VEU37013.1	Nitzschia_inconspicua|Nithil2_21022_g28987.t1	Nitzschia_inconspicua|Nithil2_4366_g3884.t1	Fragilariopsis_cylindrus|OEU15947.1
687	cluster687	6	2	0.333333	Thalassiosira_pseudonana|XP_002288649.1	Phaeodactylum_tricornutum|XP_002184132.1	Pseudonitzschia_multistriata|VEU43217.1	Nitzschia_inconspicua|Nithil2_4535_g4048.t1	Fragilariopsis_cylindrus|OEU16600.1	Nitzschia_inconspicua|Nithil2_6220_g15240.t1
688	cluster688	6	1	0.166667	Thalassiosira_pseudonana|XP_002290371.1	Pseudonitzschia_multistriata|VEU44732.1	Nitzschia_inconspicua|Nithil2_30525_g38733.t1	Fragilariopsis_cylindrus|OEU18484.1	Phaeodactylum_tricornutum|XP_002179667.1	Fragilariopsis_cylindrus|OEU18483.1
689	cluster689	6	2	0.333333	Thalassiosira_pseudonana|XP_002287187.1	Phaeodactylum_tricornutum|XP_002182478.1	Pseudonitzschia_multistriata|VEU43441.1	Nitzschia_inconspicua|Nithil2_29994_g38209.t1	Fragilariopsis_cylindrus|OEU23088.1	Nitzschia_inconspicua|Nithil2_29998_g38213.t1
690	cluster690	6	1	0.166667	Thalassiosira_pseudonana|XP_002293981.1	Phaeodactylum_tricornutum|XP_002185711.1	Pseudonitzschia_multistriata|VEU36430.1	Nitzschia_inconspicua|Nithil2_23298_g31277.t1	Fragilariopsis_cylindrus|OEU05877.1	Fragilariopsis_cylindrus|OEU23475.1
691	cluster691	6	1	0.166667	Thalassiosira_pseudonana|XP_002290594.1	Phaeodactylum_tricornutum|XP_002179122.1	Pseudonitzschia_multistriata|VEU44830.1	Nitzschia_inconspicua|Nithil2_25345_g33316.t1	Fragilariopsis_cylindrus|OEU11265.1	Fragilariopsis_cylindrus|OEU06395.1
692	cluster692	6	1	0.166667	Thalassiosira_pseudonana|XP_002292685.1	Phaeodactylum_tricornutum|XP_002184701.1	Pseudonitzschia_multistriata|VEU37326.1	Nitzschia_inconspicua|Nithil2_29856_g38071.t1	Fragilariopsis_cylindrus|OEU07951.1	Fragilariopsis_cylindrus|OEU23581.1
693	cluster693	6	2	0.333333	Thalassiosira_pseudonana|XP_002289442.1	Phaeodactylum_tricornutum|XP_002185921.1	Pseudonitzschia_multistriata|VEU45287.1	Nitzschia_inconspicua|Nithil2_5022_g4517.t1	Fragilariopsis_cylindrus|OEU17623.1	Nitzschia_inconspicua|Nithil2_6704_g15714.t1
694	cluster694	6	2	0.333333	Nitzschia_inconspicua|Nithil2_36659_g25970.t1	Thalassiosira_pseudonana|XP_002291197.1	Phaeodactylum_tricornutum|XP_002184703.1	Pseudonitzschia_multistriata|VEU41160.1	Fragilariopsis_cylindrus|OEU16520.1	Nitzschia_inconspicua|Nithil2_37349_g26645.t1
695	cluster695	6	1	0.166667	Thalassiosira_pseudonana|XP_002287778.1	Fragilariopsis_cylindrus|OEU22091.1	Pseudonitzschia_multistriata|VEU41859.1	Phaeodactylum_tricornutum|XP_002181852.1	Nitzschia_inconspicua|Nithil2_30189_g38404.t1	Fragilariopsis_cylindrus|OEU22092.1
696	cluster696	6	1	0.166667	Nitzschia_inconspicua|Nithil2_23637_g31613.t1	Thalassiosira_pseudonana|XP_002291047.1	Fragilariopsis_cylindrus|OEU19941.1	Pseudonitzschia_multistriata|VEU33967.1	Pseudonitzschia_multistriata|VEU33966.1	Phaeodactylum_tricornutum|XP_002182204.1
697	cluster697	6	1	0.166667	Thalassiosira_pseudonana|XP_002295139.1	Phaeodactylum_tricornutum|XP_002179600.1	Pseudonitzschia_multistriata|VEU41576.1	Nitzschia_inconspicua|Nithil2_10099_g19054.t1	Fragilariopsis_cylindrus|OEU14401.1	Pseudonitzschia_multistriata|VEU43556.1
698	cluster698	6	1	0.166667	Thalassiosira_pseudonana|XP_002293530.1	Phaeodactylum_tricornutum|XP_002182139.1	Pseudonitzschia_multistriata|VEU42481.1	Pseudonitzschia_multistriata|VEU42509.1	Nitzschia_inconspicua|Nithil2_21261_g29220.t1	Fragilariopsis_cylindrus|OEU22402.1
699	cluster699	6	2	0.333333	Thalassiosira_pseudonana|XP_002292521.1	Phaeodactylum_tricornutum|XP_002179256.1	Pseudonitzschia_multistriata|VEU34588.1	Nitzschia_inconspicua|Nithil2_25354_g33324.t1	Fragilariopsis_cylindrus|OEU19483.1	Nitzschia_inconspicua|Nithil2_2683_g13762.t1
700	cluster700	6	1	0.166667	Thalassiosira_pseudonana|XP_002290775.1	Phaeodactylum_tricornutum|XP_002178065.1	Pseudonitzschia_multistriata|VEU38467.1	Nitzschia_inconspicua|Nithil2_17832_g310.t1	Fragilariopsis_cylindrus|OEU10003.1	Pseudonitzschia_multistriata|VEU43368.1
701	cluster701	6	2	0.333333	Thalassiosira_pseudonana|XP_002289244.1	Phaeodactylum_tricornutum|XP_002183640.1	Pseudonitzschia_multistriata|VEU34520.1	Nitzschia_inconspicua|Nithil2_4531_g4044.t1	Fragilariopsis_cylindrus|OEU16458.1	Nitzschia_inconspicua|Nithil2_6210_g15230.t1
702	cluster702	6	1	0.166667	Thalassiosira_pseudonana|XP_002287015.1	Phaeodactylum_tricornutum|XP_002186093.1	Pseudonitzschia_multistriata|VEU33696.1	Nitzschia_inconspicua|Nithil2_2057_g13149.t1	Fragilariopsis_cylindrus|OEU21747.1	Pseudonitzschia_multistriata|VEU33695.1
703	cluster703	6	1	0.166667	Thalassiosira_pseudonana|XP_002293694.1	Phaeodactylum_tricornutum|XP_002186346.1	Pseudonitzschia_multistriata|VEU40654.1	Nitzschia_inconspicua|Nithil2_1810_g12909.t1	Fragilariopsis_cylindrus|OEU09164.1	Pseudonitzschia_multistriata|VEU41335.1
704	cluster704	6	1	0.166667	Thalassiosira_pseudonana|XP_002289847.1	Phaeodactylum_tricornutum|XP_002180009.1	Pseudonitzschia_multistriata|VEU42969.1	Pseudonitzschia_multistriata|VEU41938.1	Nitzschia_inconspicua|Nithil2_5326_g14358.t1	Fragilariopsis_cylindrus|OEU17830.1
705	cluster705	6	2	0.333333	Thalassiosira_pseudonana|XP_002294832.1	Phaeodactylum_tricornutum|XP_002182032.1	Pseudonitzschia_multistriata|VEU44023.1	Nitzschia_inconspicua|Nithil2_4935_g4434.t2	Fragilariopsis_cylindrus|OEU17580.1	Nitzschia_inconspicua|Nithil2_6622_g15634.t1
706	cluster706	6	2	0.333333	Thalassiosira_pseudonana|XP_002292061.1	Phaeodactylum_tricornutum|XP_002183653.1	Pseudonitzschia_multistriata|VEU38261.1	Nitzschia_inconspicua|Nithil2_9537_g18499.t1	Fragilariopsis_cylindrus|OEU18469.1	Nitzschia_inconspicua|Nithil2_9376_g18339.t1
707	cluster707	6	1	0.166667	Thalassiosira_pseudonana|XP_002286590.1	Phaeodactylum_tricornutum|XP_002181470.1	Pseudonitzschia_multistriata|VEU36996.1	Nitzschia_inconspicua|Nithil2_10644_g19592.t1	Fragilariopsis_cylindrus|OEU13248.1	Phaeodactylum_tricornutum|XP_002179767.1
708	cluster708	6	2	0.333333	Thalassiosira_pseudonana|XP_002295185.1	Phaeodactylum_tricornutum|XP_002184550.1	Pseudonitzschia_multistriata|VEU37549.1	Nitzschia_inconspicua|Nithil2_24256_g32251.t1	Fragilariopsis_cylindrus|OEU16079.1	Nitzschia_inconspicua|Nithil2_24253_g32248.t1
709	cluster709	6	1	0.166667	Thalassiosira_pseudonana|XP_002293998.1	Pseudonitzschia_multistriata|VEU42165.1	Thalassiosira_pseudonana|XP_002293988.1	Nitzschia_inconspicua|Nithil2_23807_g31779.t1	Phaeodactylum_tricornutum|XP_002183073.1	Fragilariopsis_cylindrus|OEU19850.1
710	cluster710	6	2	0.333333	Thalassiosira_pseudonana|XP_002291929.1	Phaeodactylum_tricornutum|XP_002185484.1	Pseudonitzschia_multistriata|VEU35103.1	Nitzschia_inconspicua|Nithil2_9217_g18180.t1	Fragilariopsis_cylindrus|OEU08397.1	Nitzschia_inconspicua|Nithil2_22057_g30000.t1
711	cluster711	6	2	0.333333	Thalassiosira_pseudonana|XP_002288563.1	Phaeodactylum_tricornutum|XP_002184225.1	Pseudonitzschia_multistriata|VEU34865.1	Nitzschia_inconspicua|Nithil2_18459_g924.t1	Fragilariopsis_cylindrus|OEU20543.1	Nitzschia_inconspicua|Nithil2_18824_g1284.t1
712	cluster712	6	1	0.166667	Thalassiosira_pseudonana|XP_002293510.1	Phaeodactylum_tricornutum|XP_002177175.1	Pseudonitzschia_multistriata|VEU37706.1	Nitzschia_inconspicua|Nithil2_30177_g38392.t1	Fragilariopsis_cylindrus|OEU18761.1	Pseudonitzschia_multistriata|VEU37707.1
713	cluster713	6	2	0.333333	Thalassiosira_pseudonana|XP_002290073.1	Phaeodactylum_tricornutum|XP_002177866.1	Pseudonitzschia_multistriata|VEU35346.1	Nitzschia_inconspicua|Nithil2_18326_g792.t1	Fragilariopsis_cylindrus|OEU12389.1	Nitzschia_inconspicua|Nithil2_18322_g788.t1
714	cluster714	6	2	0.333333	Thalassiosira_pseudonana|XP_002286851.1	Nitzschia_inconspicua|Nithil2_6224_g15244.t1	Fragilariopsis_cylindrus|OEU10739.1	Nitzschia_inconspicua|Nithil2_4540_g4052.t1	Pseudonitzschia_multistriata|VEU40173.1	Phaeodactylum_tricornutum|XP_002186190.1
715	cluster715	6	1	0.166667	Thalassiosira_pseudonana|XP_002286935.1	Phaeodactylum_tricornutum|XP_002182745.1	Pseudonitzschia_multistriata|VEU36361.1	Fragilariopsis_cylindrus|OEU15103.1	Phaeodactylum_tricornutum|XP_002182750.1	Nitzschia_inconspicua|Nithil2_29956_g38171.t1
716	cluster716	6	1	0.166667	Thalassiosira_pseudonana|XP_002289616.1	Phaeodactylum_tricornutum|XP_002185264.1	Phaeodactylum_tricornutum|XP_002184166.1	Pseudonitzschia_multistriata|VEU42645.1	Nitzschia_inconspicua|Nithil2_29183_g37409.t1	Fragilariopsis_cylindrus|OEU12588.1
717	cluster717	6	1	0.166667	Thalassiosira_pseudonana|XP_002286594.1	Phaeodactylum_tricornutum|XP_002184737.1	Pseudonitzschia_multistriata|VEU37642.1	Nitzschia_inconspicua|Nithil2_2260_g13351.t1	Fragilariopsis_cylindrus|OEU16726.1	Pseudonitzschia_multistriata|VEU38151.1
718	cluster718	6	1	0.166667	Thalassiosira_pseudonana|XP_002294337.1	Phaeodactylum_tricornutum|XP_002185515.1	Nitzschia_inconspicua|Nithil2_23413_g31391.t1	Pseudonitzschia_multistriata|VEU45255.1	Pseudonitzschia_multistriata|VEU43403.1	Fragilariopsis_cylindrus|OEU17662.1
719	cluster719	6	2	0.333333	Thalassiosira_pseudonana|XP_002288172.1	Phaeodactylum_tricornutum|XP_002177077.1	Pseudonitzschia_multistriata|VEU37725.1	Nitzschia_inconspicua|Nithil2_18918_g1378.t1	Fragilariopsis_cylindrus|OEU18747.1	Nitzschia_inconspicua|Nithil2_18558_g1021.t1
720	cluster720	6	2	0.333333	Thalassiosira_pseudonana|XP_002295545.1	Phaeodactylum_tricornutum|XP_002182157.1	Pseudonitzschia_multistriata|VEU38825.1	Nitzschia_inconspicua|Nithil2_26305_g34524.t1	Nitzschia_inconspicua|Nithil2_26298_g34517.t1	Fragilariopsis_cylindrus|OEU13869.1
721	cluster721	6	1	0.166667	Thalassiosira_pseudonana|XP_002292901.1	Phaeodactylum_tricornutum|XP_002186328.1	Pseudonitzschia_multistriata|VEU37243.1	Pseudonitzschia_multistriata|VEU35939.1	Nitzschia_inconspicua|Nithil2_22467_g30467.t1	Fragilariopsis_cylindrus|OEU07933.1
722	cluster722	6	2	0.333333	Thalassiosira_pseudonana|XP_002289213.1	Phaeodactylum_tricornutum|XP_002180729.1	Pseudonitzschia_multistriata|VEU39081.1	Nitzschia_inconspicua|Nithil2_6265_g15285.t1	Fragilariopsis_cylindrus|OEU09048.1	Nitzschia_inconspicua|Nithil2_4570_g4082.t1
723	cluster723	6	2	0.333333	Thalassiosira_pseudonana|XP_002290663.1	Phaeodactylum_tricornutum|XP_002178031.1	Pseudonitzschia_multistriata|VEU34222.1	Nitzschia_inconspicua|Nithil2_6156_g15177.t1	Fragilariopsis_cylindrus|OEU15350.1	Nitzschia_inconspicua|Nithil2_4489_g4004.t1
724	cluster724	6	2	0.333333	Thalassiosira_pseudonana|XP_002286821.1	Phaeodactylum_tricornutum|XP_002186508.1	Pseudonitzschia_multistriata|VEU39640.1	Nitzschia_inconspicua|Nithil2_4811_g4315.t1	Fragilariopsis_cylindrus|OEU07592.1	Nitzschia_inconspicua|Nithil2_6505_g15520.t1
725	cluster725	6	1	0.166667	Thalassiosira_pseudonana|XP_002292481.1	Phaeodactylum_tricornutum|XP_002178947.1	Pseudonitzschia_multistriata|VEU41689.1	Nitzschia_inconspicua|Nithil2_4051_g3574.t1	Fragilariopsis_cylindrus|OEU09571.1	Fragilariopsis_cylindrus|OEU15750.1
726	cluster726	6	1	0.166667	Thalassiosira_pseudonana|XP_002291507.1	Phaeodactylum_tricornutum|XP_002180275.1	Pseudonitzschia_multistriata|VEU43669.1	Pseudonitzschia_multistriata|VEU43094.1	Nitzschia_inconspicua|Nithil2_10984_g19929.t1	Fragilariopsis_cylindrus|OEU14553.1
727	cluster727	6	1	0.166667	Thalassiosira_pseudonana|XP_002292298.1	Phaeodactylum_tricornutum|XP_002183129.1	Pseudonitzschia_multistriata|VEU44686.1	Nitzschia_inconspicua|Nithil2_24533_g32520.t2	Fragilariopsis_cylindrus|OEU19443.1	Phaeodactylum_tricornutum|XP_002186532.1
728	cluster728	6	2	0.333333	Thalassiosira_pseudonana|XP_002294744.1	Phaeodactylum_tricornutum|XP_002177807.1	Pseudonitzschia_multistriata|VEU44569.1	Nitzschia_inconspicua|Nithil2_18732_g1194.t1	Fragilariopsis_cylindrus|OEU09599.1	Nitzschia_inconspicua|Nithil2_19083_g1541.t1
729	cluster729	6	1	0.166667	Thalassiosira_pseudonana|XP_002293779.1	Pseudonitzschia_multistriata|VEU33811.1	Pseudonitzschia_multistriata|VEU33812.1	Phaeodactylum_tricornutum|XP_002186374.1	Nitzschia_inconspicua|Nithil2_2005_g13099.t1	Fragilariopsis_cylindrus|OEU21689.1
730	cluster730	6	2	0.333333	Thalassiosira_pseudonana|XP_002292701.1	Phaeodactylum_tricornutum|XP_002185195.1	Pseudonitzschia_multistriata|VEU39538.1	Nitzschia_inconspicua|Nithil2_18651_g1114.t1	Fragilariopsis_cylindrus|OEU20608.1	Nitzschia_inconspicua|Nithil2_19021_g1479.t1
731	cluster731	6	1	0.166667	Thalassiosira_pseudonana|XP_002287644.1	Phaeodactylum_tricornutum|XP_002184982.1	Pseudonitzschia_multistriata|VEU35846.1	Nitzschia_inconspicua|Nithil2_37076_g26379.t1	Fragilariopsis_cylindrus|OEU22720.1	Pseudonitzschia_multistriata|VEU35845.1
732	cluster732	6	2	0.333333	Thalassiosira_pseudonana|XP_002290380.1	Phaeodactylum_tricornutum|XP_002177704.1	Pseudonitzschia_multistriata|VEU36288.1	Nitzschia_inconspicua|Nithil2_26301_g34520.t1	Fragilariopsis_cylindrus|OEU15356.1	Nitzschia_inconspicua|Nithil2_26294_g34513.t1
733	cluster733	6	2	0.333333	Thalassiosira_pseudonana|XP_002292466.1	Phaeodactylum_tricornutum|XP_002178754.1	Nitzschia_inconspicua|Nithil2_18516_g980.t1	Fragilariopsis_cylindrus|OEU20584.1	Nitzschia_inconspicua|Nithil2_18882_g1342.t1	Pseudonitzschia_multistriata|VEU39541.1
734	cluster734	6	1	0.166667	Thalassiosira_pseudonana|XP_002292458.1	Phaeodactylum_tricornutum|XP_002179008.1	Pseudonitzschia_multistriata|VEU35739.1	Nitzschia_inconspicua|Nithil2_18085_g556.t1	Fragilariopsis_cylindrus|OEU09452.1	Pseudonitzschia_multistriata|VEU45002.1
735	cluster735	6	1	0.166667	Thalassiosira_pseudonana|XP_002288830.1	Phaeodactylum_tricornutum|XP_002180193.1	Pseudonitzschia_multistriata|VEU42399.1	Fragilariopsis_cylindrus|OEU17241.1	Thalassiosira_pseudonana|XP_002291581.1	Nitzschia_inconspicua|Nithil2_19508_g1963.t1
736	cluster736	6	2	0.333333	Thalassiosira_pseudonana|XP_002290207.1	Phaeodactylum_tricornutum|XP_002179072.1	Pseudonitzschia_multistriata|VEU37932.1	Nitzschia_inconspicua|Nithil2_18442_g907.t1	Fragilariopsis_cylindrus|OEU20498.1	Nitzschia_inconspicua|Nithil2_18805_g1265.t1
737	cluster737	6	2	0.333333	Thalassiosira_pseudonana|XP_002290903.1	Phaeodactylum_tricornutum|XP_002184789.1	Pseudonitzschia_multistriata|VEU44626.1	Nitzschia_inconspicua|Nithil2_6713_g15723.t1	Fragilariopsis_cylindrus|OEU19805.1	Nitzschia_inconspicua|Nithil2_5030_g4525.t1
738	cluster738	6	2	0.333333	Thalassiosira_pseudonana|XP_002288567.1	Phaeodactylum_tricornutum|XP_002178567.1	Pseudonitzschia_multistriata|VEU35434.1	Nitzschia_inconspicua|Nithil2_18400_g865.t1	Fragilariopsis_cylindrus|OEU20521.1	Nitzschia_inconspicua|Nithil2_10795_g19741.t1
739	cluster739	6	1	0.166667	Thalassiosira_pseudonana|XP_002286240.1	Nitzschia_inconspicua|Nithil2_29583_g37802.t1	Fragilariopsis_cylindrus|OEU20179.1	Pseudonitzschia_multistriata|VEU40193.1	Pseudonitzschia_multistriata|VEU35681.1	Phaeodactylum_tricornutum|XP_002182368.1
740	cluster740	6	1	0.166667	Thalassiosira_pseudonana|XP_002286545.1	Phaeodactylum_tricornutum|XP_002182405.1	Pseudonitzschia_multistriata|VEU36930.1	Nitzschia_inconspicua|Nithil2_8738_g17702.t1	Fragilariopsis_cylindrus|OEU07135.1	Fragilariopsis_cylindrus|OEU08188.1
741	cluster741	6	1	0.166667	Thalassiosira_pseudonana|XP_002289793.1	Phaeodactylum_tricornutum|XP_002176728.1	Pseudonitzschia_multistriata|VEU41821.1	Nitzschia_inconspicua|Nithil2_19378_g1834.t1	Fragilariopsis_cylindrus|OEU21145.1	Fragilariopsis_cylindrus|OEU21144.1
742	cluster742	6	1	0.166667	Thalassiosira_pseudonana|XP_002287048.1	Phaeodactylum_tricornutum|XP_002184049.1	Pseudonitzschia_multistriata|VEU37004.1	Nitzschia_inconspicua|Nithil2_17705_g185.t1	Fragilariopsis_cylindrus|OEU13240.1	Phaeodactylum_tricornutum|XP_002185186.1
743	cluster743	6	1	0.166667	Thalassiosira_pseudonana|XP_002290254.1	Phaeodactylum_tricornutum|XP_002177682.1	Pseudonitzschia_multistriata|VEU41758.1	Nitzschia_inconspicua|Nithil2_17980_g453.t1	Fragilariopsis_cylindrus|OEU09558.1	Pseudonitzschia_multistriata|VEU37823.1
744	cluster744	6	2	0.333333	Thalassiosira_pseudonana|XP_002292664.1	Phaeodactylum_tricornutum|XP_002179078.1	Pseudonitzschia_multistriata|VEU35240.1	Nitzschia_inconspicua|Nithil2_18530_g994.t1	Fragilariopsis_cylindrus|OEU20598.1	Nitzschia_inconspicua|Nithil2_18896_g1356.t1
745	cluster745	6	1	0.166667	Thalassiosira_pseudonana|XP_002290809.1	Phaeodactylum_tricornutum|XP_002181413.1	Pseudonitzschia_multistriata|VEU41702.1	Nitzschia_inconspicua|Nithil2_3998_g3521.t1	Fragilariopsis_cylindrus|OEU15774.1	Phaeodactylum_tricornutum|XP_002181412.1
746	cluster746	6	2	0.333333	Thalassiosira_pseudonana|XP_002288336.1	Phaeodactylum_tricornutum|XP_002183670.1	Pseudonitzschia_multistriata|VEU35317.1	Nitzschia_inconspicua|Nithil2_4832_g4336.t1	Fragilariopsis_cylindrus|OEU11728.1	Nitzschia_inconspicua|Nithil2_6523_g15538.t1
747	cluster747	6	1	0.166667	Thalassiosira_pseudonana|XP_002288459.1	Phaeodactylum_tricornutum|XP_002184001.1	Pseudonitzschia_multistriata|VEU43927.1	Nitzschia_inconspicua|Nithil2_26323_g34542.t1	Fragilariopsis_cylindrus|OEU11580.1	Fragilariopsis_cylindrus|OEU20378.1
748	cluster748	6	2	0.333333	Thalassiosira_pseudonana|XP_002290056.1	Phaeodactylum_tricornutum|XP_002181453.1	Pseudonitzschia_multistriata|VEU37832.1	Nitzschia_inconspicua|Nithil2_19024_g1482.t1	Fragilariopsis_cylindrus|OEU09562.1	Nitzschia_inconspicua|Nithil2_18658_g1120.t1
749	cluster749	6	2	0.333333	Thalassiosira_pseudonana|XP_002287442.1	Phaeodactylum_tricornutum|XP_002184073.1	Pseudonitzschia_multistriata|VEU39460.1	Nitzschia_inconspicua|Nithil2_18639_g1102.t1	Fragilariopsis_cylindrus|OEU20655.1	Nitzschia_inconspicua|Nithil2_19009_g1467.t1
750	cluster750	6	2	0.333333	Thalassiosira_pseudonana|XP_002286954.1	Phaeodactylum_tricornutum|XP_002178339.1	Pseudonitzschia_multistriata|VEU33597.1	Nitzschia_inconspicua|Nithil2_4808_g4312.t1	Fragilariopsis_cylindrus|OEU11636.1	Nitzschia_inconspicua|Nithil2_6502_g15517.t1
751	cluster751	6	1	0.166667	Thalassiosira_pseudonana|XP_002295955.1	Fragilariopsis_cylindrus|OEU12159.1	Thalassiosira_pseudonana|XP_002295954.1	Pseudonitzschia_multistriata|VEU38224.1	Nitzschia_inconspicua|Nithil2_36964_g26272.t1	Fragilariopsis_cylindrus|OEU12160.1
752	cluster752	6	1	0.166667	Thalassiosira_pseudonana|XP_002290336.1	Phaeodactylum_tricornutum|XP_002183321.1	Pseudonitzschia_multistriata|VEU41586.1	Nitzschia_inconspicua|Nithil2_36980_g26288.t1	Fragilariopsis_cylindrus|OEU16828.1	Fragilariopsis_cylindrus|OEU16829.1
753	cluster753	6	1	0.166667	Thalassiosira_pseudonana|XP_002293732.1	Phaeodactylum_tricornutum|XP_002185671.1	Pseudonitzschia_multistriata|VEU37577.1	Nitzschia_inconspicua|Nithil2_22268_g30203.t1	Fragilariopsis_cylindrus|OEU08668.1	Pseudonitzschia_multistriata|VEU43569.1
754	cluster754	6	1	0.166667	Thalassiosira_pseudonana|XP_002293281.1	Phaeodactylum_tricornutum|XP_002180206.1	Thalassiosira_pseudonana|XP_002289210.1	Pseudonitzschia_multistriata|VEU43511.1	Nitzschia_inconspicua|Nithil2_37733_g27021.t1	Fragilariopsis_cylindrus|OEU06048.1
755	cluster755	6	1	0.166667	Thalassiosira_pseudonana|XP_002296165.1	Nitzschia_inconspicua|Nithil2_22894_g30879.t1	Thalassiosira_pseudonana|XP_002293983.1	Pseudonitzschia_multistriata|VEU36144.1	Fragilariopsis_cylindrus|OEU14669.1	Pseudonitzschia_multistriata|VEU36143.1
756	cluster756	6	1	0.166667	Thalassiosira_pseudonana|XP_002286953.1	Phaeodactylum_tricornutum|XP_002182160.1	Pseudonitzschia_multistriata|VEU33623.1	Nitzschia_inconspicua|Nithil2_29590_g37809.t1	Fragilariopsis_cylindrus|OEU13518.1	Phaeodactylum_tricornutum|XP_002182327.1
757	cluster757	6	2	0.333333	Thalassiosira_pseudonana|XP_002293336.1	Phaeodactylum_tricornutum|XP_002180549.1	Nitzschia_inconspicua|Nithil2_19067_g1525.t1	Fragilariopsis_cylindrus|OEU08875.1	Nitzschia_inconspicua|Nithil2_18709_g1171.t1	Pseudonitzschia_multistriata|VEU42268.1
758	cluster758	6	2	0.333333	Thalassiosira_pseudonana|XP_002294161.1	Phaeodactylum_tricornutum|XP_002178874.1	Pseudonitzschia_multistriata|VEU37925.1	Nitzschia_inconspicua|Nithil2_18792_g1252.t1	Fragilariopsis_cylindrus|OEU20506.1	Nitzschia_inconspicua|Nithil2_18430_g895.t1
759	cluster759	6	2	0.333333	Thalassiosira_pseudonana|XP_002290337.1	Phaeodactylum_tricornutum|XP_002181142.1	Pseudonitzschia_multistriata|VEU38242.1	Nitzschia_inconspicua|Nithil2_30051_g38266.t1	Fragilariopsis_cylindrus|OEU12137.1	Nitzschia_inconspicua|Nithil2_4457_g3972.t1
760	cluster760	6	2	0.333333	Thalassiosira_pseudonana|XP_002287196.1	Phaeodactylum_tricornutum|XP_002181829.1	Pseudonitzschia_multistriata|VEU42250.1	Nitzschia_inconspicua|Nithil2_6350_g15368.t1	Fragilariopsis_cylindrus|OEU08907.1	Nitzschia_inconspicua|Nithil2_4649_g4161.t1
761	cluster761	6	1	0.166667	Thalassiosira_pseudonana|XP_002291490.1	Phaeodactylum_tricornutum|XP_002185257.1	Pseudonitzschia_multistriata|VEU38863.1	Nitzschia_inconspicua|Nithil2_30572_g38778.t1	Fragilariopsis_cylindrus|OEU13095.1	Pseudonitzschia_multistriata|VEU38864.1
762	cluster762	6	2	0.333333	Thalassiosira_pseudonana|XP_002287045.1	Phaeodactylum_tricornutum|XP_002183550.1	Nitzschia_inconspicua|Nithil2_4542_g4054.t1	Fragilariopsis_cylindrus|OEU10273.1	Nitzschia_inconspicua|Nithil2_6226_g15246.t1	Pseudonitzschia_multistriata|VEU40497.1
763	cluster763	6	1	0.166667	Thalassiosira_pseudonana|XP_002286928.1	Phaeodactylum_tricornutum|XP_002178459.1	Nitzschia_inconspicua|Nithil2_10242_g19197.t1	Fragilariopsis_cylindrus|OEU16058.1	Phaeodactylum_tricornutum|XP_002183390.1	Fragilariopsis_cylindrus|OEU17038.1
764	cluster764	6	1	0.166667	Thalassiosira_pseudonana|XP_002294730.1	Phaeodactylum_tricornutum|XP_002185413.1	Pseudonitzschia_multistriata|VEU40606.1	Pseudonitzschia_multistriata|VEU40605.1	Nitzschia_inconspicua|Nithil2_3600_g3131.t1	Fragilariopsis_cylindrus|OEU16241.1
765	cluster765	6	2	0.333333	Thalassiosira_pseudonana|XP_002289645.1	Nitzschia_inconspicua|Nithil2_24722_g32704.t1	Nitzschia_inconspicua|Nithil2_24701_g32683.t1	Fragilariopsis_cylindrus|OEU16947.1	Pseudonitzschia_multistriata|VEU37802.1	Phaeodactylum_tricornutum|XP_002176978.1
766	cluster766	6	1	0.166667	Thalassiosira_pseudonana|XP_002293218.1	Phaeodactylum_tricornutum|XP_002179421.1	Pseudonitzschia_multistriata|VEU37516.1	Nitzschia_inconspicua|Nithil2_23925_g31895.t1	Fragilariopsis_cylindrus|OEU19722.1	Pseudonitzschia_multistriata|VEU43678.1
767	cluster767	6	2	0.333333	Thalassiosira_pseudonana|XP_002293615.1	Phaeodactylum_tricornutum|XP_002181924.1	Pseudonitzschia_multistriata|VEU39055.1	Nitzschia_inconspicua|Nithil2_4591_g4103.t1	Fragilariopsis_cylindrus|OEU08970.1	Nitzschia_inconspicua|Nithil2_6290_g15310.t1
768	cluster768	6	1	0.166667	Thalassiosira_pseudonana|XP_002286121.1	Phaeodactylum_tricornutum|XP_002184548.1	Pseudonitzschia_multistriata|VEU39840.1	Nitzschia_inconspicua|Nithil2_21431_g29386.t1	Fragilariopsis_cylindrus|OEU22526.1	Phaeodactylum_tricornutum|XP_002185269.1
769	cluster769	6	1	0.166667	Thalassiosira_pseudonana|XP_002293411.1	Phaeodactylum_tricornutum|XP_002182053.1	Pseudonitzschia_multistriata|VEU42359.1	Nitzschia_inconspicua|Nithil2_21083_g29048.t1	Fragilariopsis_cylindrus|OEU22305.1	Pseudonitzschia_multistriata|VEU42360.1
770	cluster770	6	2	0.333333	Thalassiosira_pseudonana|XP_002286658.1	Phaeodactylum_tricornutum|XP_002182673.1	Pseudonitzschia_multistriata|VEU37102.1	Nitzschia_inconspicua|Nithil2_6262_g15282.t1	Fragilariopsis_cylindrus|OEU14165.1	Nitzschia_inconspicua|Nithil2_4567_g4079.t1
771	cluster771	6	1	0.166667	Thalassiosira_pseudonana|XP_002287172.1	Phaeodactylum_tricornutum|XP_002177221.1	Nitzschia_inconspicua|Nithil2_24348_g32341.t1	Fragilariopsis_cylindrus|OEU08606.1	Fragilariopsis_cylindrus|OEU07262.1	Phaeodactylum_tricornutum|XP_002180961.1
772	cluster772	6	2	0.333333	Thalassiosira_pseudonana|XP_002287305.1	Phaeodactylum_tricornutum|XP_002185690.1	Pseudonitzschia_multistriata|VEU44037.1	Nitzschia_inconspicua|Nithil2_6644_g15656.t1	Nitzschia_inconspicua|Nithil2_4953_g4451.t1	Fragilariopsis_cylindrus|OEU17599.1
773	cluster773	6	2	0.333333	Thalassiosira_pseudonana|XP_002286123.1	Phaeodactylum_tricornutum|XP_002182980.1	Pseudonitzschia_multistriata|VEU43481.1	Nitzschia_inconspicua|Nithil2_6221_g15241.t1	Fragilariopsis_cylindrus|OEU22940.1	Nitzschia_inconspicua|Nithil2_4536_g4049.t1
774	cluster774	6	1	0.166667	Thalassiosira_pseudonana|XP_002289574.1	Phaeodactylum_tricornutum|XP_002181505.1	Pseudonitzschia_multistriata|VEU45295.1	Nitzschia_inconspicua|Nithil2_29822_g38037.t1	Fragilariopsis_cylindrus|OEU17615.1	Fragilariopsis_cylindrus|OEU07037.1
775	cluster775	6	2	0.333333	Thalassiosira_pseudonana|XP_002286216.1	Phaeodactylum_tricornutum|XP_002182692.1	Pseudonitzschia_multistriata|VEU39000.1	Nitzschia_inconspicua|Nithil2_4593_g4105.t1	Fragilariopsis_cylindrus|OEU18891.1	Nitzschia_inconspicua|Nithil2_6293_g15313.t1
776	cluster776	6	1	0.166667	Nitzschia_inconspicua|Nithil2_30306_g38518.t1	Thalassiosira_pseudonana|XP_002290983.1	Fragilariopsis_cylindrus|OEU14997.1	Pseudonitzschia_multistriata|VEU40296.1	Fragilariopsis_cylindrus|OEU14996.1	Phaeodactylum_tricornutum|XP_002181672.1
777	cluster777	6	2	0.333333	Thalassiosira_pseudonana|XP_002295897.1	Phaeodactylum_tricornutum|XP_002182354.1	Pseudonitzschia_multistriata|VEU37349.1	Nitzschia_inconspicua|Nithil2_10600_g19548.t1	Fragilariopsis_cylindrus|OEU12288.1	Nitzschia_inconspicua|Nithil2_4323_g3843.t1
778	cluster778	6	2	0.333333	Thalassiosira_pseudonana|XP_002287017.1	Pseudonitzschia_multistriata|VEU36902.1	Nitzschia_inconspicua|Nithil2_4608_g4120.t1	Fragilariopsis_cylindrus|OEU17414.1	Nitzschia_inconspicua|Nithil2_6312_g15330.t1	Fragilariopsis_cylindrus|OEU18485.1
779	cluster779	6	0	0	Thalassiosira_pseudonana|XP_002292163.1	Phaeodactylum_tricornutum|XP_002185611.1	Pseudonitzschia_multistriata|VEU33727.1	Fragilariopsis_cylindrus|OEU13821.1	Phaeodactylum_tricornutum|XP_002181646.1	Fragilariopsis_cylindrus|OEU15028.1
780	cluster780	6	1	0.166667	Thalassiosira_pseudonana|XP_002294710.1	Phaeodactylum_tricornutum|XP_002183296.1	Pseudonitzschia_multistriata|VEU39304.1	Nitzschia_inconspicua|Nithil2_37490_g26785.t1	Fragilariopsis_cylindrus|OEU07004.1	Fragilariopsis_cylindrus|OEU16371.1
781	cluster781	6	2	0.333333	Thalassiosira_pseudonana|XP_002291849.1	Phaeodactylum_tricornutum|XP_002184760.1	Pseudonitzschia_multistriata|VEU41828.1	Nitzschia_inconspicua|Nithil2_18801_g1261.t1	Fragilariopsis_cylindrus|OEU13399.1	Nitzschia_inconspicua|Nithil2_18438_g903.t1
782	cluster782	6	2	0.333333	Thalassiosira_pseudonana|XP_002287790.1	Phaeodactylum_tricornutum|XP_002178574.1	Pseudonitzschia_multistriata|VEU33596.1	Nitzschia_inconspicua|Nithil2_4809_g4313.t1	Fragilariopsis_cylindrus|OEU11637.1	Nitzschia_inconspicua|Nithil2_6503_g15518.t1
783	cluster783	6	1	0.166667	Thalassiosira_pseudonana|XP_002295491.1	Phaeodactylum_tricornutum|XP_002177290.1	Pseudonitzschia_multistriata|VEU43337.1	Pseudonitzschia_multistriata|VEU40818.1	Nitzschia_inconspicua|Nithil2_10137_g19092.t1	Fragilariopsis_cylindrus|OEU16691.1
784	cluster784	6	1	0.166667	Thalassiosira_pseudonana|XP_002289883.1	Phaeodactylum_tricornutum|XP_002186275.1	Fragilariopsis_cylindrus|OEU05801.1	Thalassiosira_pseudonana|XP_002295107.1	Nitzschia_inconspicua|Nithil2_2396_g13481.t1	Pseudonitzschia_multistriata|VEU37225.1
785	cluster785	6	2	0.333333	Thalassiosira_pseudonana|XP_002295999.1	Phaeodactylum_tricornutum|XP_002178658.1	Pseudonitzschia_multistriata|VEU40736.1	Nitzschia_inconspicua|Nithil2_19054_g1512.t1	Nitzschia_inconspicua|Nithil2_18691_g1153.t1	Fragilariopsis_cylindrus|OEU20754.1
786	cluster786	6	1	0.166667	Thalassiosira_pseudonana|XP_002291966.1	Pseudonitzschia_multistriata|VEU34601.1	Thalassiosira_pseudonana|XP_002295740.1	Nitzschia_inconspicua|Nithil2_20804_g28772.t1	Phaeodactylum_tricornutum|XP_002179337.1	Fragilariopsis_cylindrus|OEU22131.1
787	cluster787	6	2	0.333333	Thalassiosira_pseudonana|XP_002292868.1	Phaeodactylum_tricornutum|XP_002177051.1	Pseudonitzschia_multistriata|VEU43839.1	Nitzschia_inconspicua|Nithil2_18958_g1417.t1	Fragilariopsis_cylindrus|OEU20795.1	Nitzschia_inconspicua|Nithil2_18598_g1061.t1
788	cluster788	6	3	0.5	Thalassiosira_pseudonana|XP_002291356.1	Phaeodactylum_tricornutum|XP_002177411.1	Nitzschia_inconspicua|Nithil2_22440_g30442.t1	Fragilariopsis_cylindrus|OEU17002.1	Nitzschia_inconspicua|Nithil2_26383_g34599.t1	Nitzschia_inconspicua|Nithil2_9875_g18833.t1
789	cluster789	6	2	0.333333	Thalassiosira_pseudonana|XP_002287403.1	Phaeodactylum_tricornutum|XP_002179637.1	Pseudonitzschia_multistriata|VEU37479.1	Nitzschia_inconspicua|Nithil2_19849_g2301.t1	Fragilariopsis_cylindrus|OEU10194.1	Nitzschia_inconspicua|Nithil2_17966_g439.t1
790	cluster790	6	1	0.166667	Thalassiosira_pseudonana|XP_002290710.1	Phaeodactylum_tricornutum|XP_002178617.1	Pseudonitzschia_multistriata|VEU43050.1	Nitzschia_inconspicua|Nithil2_9660_g18621.t1	Fragilariopsis_cylindrus|OEU12933.1	Fragilariopsis_cylindrus|OEU23731.1
791	cluster791	6	1	0.166667	Thalassiosira_pseudonana|XP_002288055.1	Phaeodactylum_tricornutum|XP_002179208.1	Pseudonitzschia_multistriata|VEU36512.1	Nitzschia_inconspicua|Nithil2_36644_g25955.t1	Fragilariopsis_cylindrus|OEU17927.1	Fragilariopsis_cylindrus|OEU05670.1
792	cluster792	6	2	0.333333	Thalassiosira_pseudonana|XP_002296350.1	Phaeodactylum_tricornutum|XP_002178470.1	Pseudonitzschia_multistriata|VEU40739.1	Nitzschia_inconspicua|Nithil2_19058_g1516.t1	Nitzschia_inconspicua|Nithil2_18695_g1157.t1	Fragilariopsis_cylindrus|OEU20750.1
793	cluster793	6	1	0.166667	Thalassiosira_pseudonana|XP_002295140.1	Phaeodactylum_tricornutum|XP_002184956.1	Pseudonitzschia_multistriata|VEU37777.1	Nitzschia_inconspicua|Nithil2_36703_g26013.t1	Fragilariopsis_cylindrus|OEU16795.1	Fragilariopsis_cylindrus|OEU16794.1
794	cluster794	6	2	0.333333	Pseudonitzschia_multistriata|VEU37488.1	Pseudonitzschia_multistriata|VEU37489.1	Phaeodactylum_tricornutum|XP_002185156.1	Nitzschia_inconspicua|Nithil2_19690_g2145.t1	Fragilariopsis_cylindrus|OEU20971.1	Nitzschia_inconspicua|Nithil2_20317_g28295.t1
795	cluster795	6	2	0.333333	Thalassiosira_pseudonana|XP_002293790.1	Phaeodactylum_tricornutum|XP_002177812.1	Nitzschia_inconspicua|Nithil2_3359_g2892.t1	Fragilariopsis_cylindrus|OEU15324.1	Pseudonitzschia_multistriata|VEU38014.1	Nitzschia_inconspicua|Nithil2_3236_g2772.t1
796	cluster796	6	0	0	Pseudonitzschia_multistriata|VEU41413.1	Pseudonitzschia_multistriata|VEU43213.1	Pseudonitzschia_multistriata|VEU38590.1	Pseudonitzschia_multistriata|VEU43923.1	Pseudonitzschia_multistriata|VEU41107.1	Fragilariopsis_cylindrus|OEU07985.1
797	cluster797	6	1	0.166667	Thalassiosira_pseudonana|XP_002290085.1	Phaeodactylum_tricornutum|XP_002179916.1	Nitzschia_inconspicua|Nithil2_30562_g38768.t1	Fragilariopsis_cylindrus|OEU20362.1	Thalassiosira_pseudonana|XP_002290084.1	Pseudonitzschia_multistriata|VEU41985.1
798	cluster798	6	2	0.333333	Thalassiosira_pseudonana|XP_002287183.1	Phaeodactylum_tricornutum|XP_002182735.1	Pseudonitzschia_multistriata|VEU34167.1	Nitzschia_inconspicua|Nithil2_6399_g15415.t1	Fragilariopsis_cylindrus|OEU08604.1	Nitzschia_inconspicua|Nithil2_4694_g4204.t1
799	cluster799	6	1	0.166667	Thalassiosira_pseudonana|XP_002290560.1	Phaeodactylum_tricornutum|XP_002181456.1	Pseudonitzschia_multistriata|VEU41750.1	Pseudonitzschia_multistriata|VEU34153.1	Nitzschia_inconspicua|Nithil2_5465_g14495.t1	Fragilariopsis_cylindrus|OEU23629.1
800	cluster800	6	1	0.166667	Phaeodactylum_tricornutum|XP_002185315.1	Thalassiosira_pseudonana|XP_002295136.1	Pseudonitzschia_multistriata|VEU41982.1	Nitzschia_inconspicua|Nithil2_36223_g25538.t1	Fragilariopsis_cylindrus|OEU22974.1	Phaeodactylum_tricornutum|XP_002184629.1
801	cluster801	6	2	0.333333	Thalassiosira_pseudonana|XP_002289948.1	Phaeodactylum_tricornutum|XP_002185178.1	Pseudonitzschia_multistriata|VEU42641.1	Nitzschia_inconspicua|Nithil2_5106_g4600.t1	Fragilariopsis_cylindrus|OEU12598.1	Nitzschia_inconspicua|Nithil2_6791_g15801.t1
802	cluster802	6	2	0.333333	Thalassiosira_pseudonana|XP_002289000.1	Phaeodactylum_tricornutum|XP_002180680.1	Nitzschia_inconspicua|Nithil2_35786_g25108.t1	Nitzschia_inconspicua|Nithil2_30873_g39076.t1	Fragilariopsis_cylindrus|OEU19615.1	Pseudonitzschia_multistriata|VEU38660.1
803	cluster803	6	1	0.166667	Thalassiosira_pseudonana|XP_002291112.1	Phaeodactylum_tricornutum|XP_002184202.1	Pseudonitzschia_multistriata|VEU41534.1	Nitzschia_inconspicua|Nithil2_19801_g2253.t1	Fragilariopsis_cylindrus|OEU21314.1	Pseudonitzschia_multistriata|VEU44098.1
804	cluster804	6	1	0.166667	Thalassiosira_pseudonana|XP_002289272.1	Phaeodactylum_tricornutum|XP_002183358.1	Pseudonitzschia_multistriata|VEU39910.1	Nitzschia_inconspicua|Nithil2_21303_g29259.t1	Fragilariopsis_cylindrus|OEU19819.1	Fragilariopsis_cylindrus|OEU19818.1
805	cluster805	6	2	0.333333	Thalassiosira_pseudonana|XP_002288349.1	Phaeodactylum_tricornutum|XP_002185955.1	Pseudonitzschia_multistriata|VEU44034.1	Nitzschia_inconspicua|Nithil2_4949_g4447.t1	Fragilariopsis_cylindrus|OEU17594.1	Nitzschia_inconspicua|Nithil2_6640_g15652.t1
806	cluster806	6	2	0.333333	Thalassiosira_pseudonana|XP_002288849.1	Phaeodactylum_tricornutum|XP_002185953.1	Pseudonitzschia_multistriata|VEU44033.1	Nitzschia_inconspicua|Nithil2_6636_g15648.t1	Fragilariopsis_cylindrus|OEU17590.1	Nitzschia_inconspicua|Nithil2_4944_g4442.t1
807	cluster807	6	1	0.166667	Thalassiosira_pseudonana|XP_002287462.1	Phaeodactylum_tricornutum|XP_002180517.1	Pseudonitzschia_multistriata|VEU42378.1	Nitzschia_inconspicua|Nithil2_21713_g29665.t1	Fragilariopsis_cylindrus|OEU17061.1	Fragilariopsis_cylindrus|OEU07099.1
808	cluster808	6	1	0.166667	Thalassiosira_pseudonana|XP_002295036.1	Phaeodactylum_tricornutum|XP_002178836.1	Pseudonitzschia_multistriata|VEU41473.1	Nitzschia_inconspicua|Nithil2_37603_g26897.t1	Fragilariopsis_cylindrus|OEU23238.1	Fragilariopsis_cylindrus|OEU10334.1
809	cluster809	6	2	0.333333	Thalassiosira_pseudonana|XP_002287884.1	Nitzschia_inconspicua|Nithil2_9222_g18185.t1	Fragilariopsis_cylindrus|OEU18436.1	Thalassiosira_pseudonana|XP_002287730.1	Pseudonitzschia_multistriata|VEU34926.1	Nitzschia_inconspicua|Nithil2_9494_g18457.t1
810	cluster810	6	2	0.333333	Thalassiosira_pseudonana|XP_002291067.1	Phaeodactylum_tricornutum|XP_002185177.1	Pseudonitzschia_multistriata|VEU42637.1	Nitzschia_inconspicua|Nithil2_18569_g1032.t1	Nitzschia_inconspicua|Nithil2_18927_g1387.t1	Fragilariopsis_cylindrus|OEU12610.1
811	cluster811	6	2	0.333333	Thalassiosira_pseudonana|XP_002290549.1	Phaeodactylum_tricornutum|XP_002177887.1	Pseudonitzschia_multistriata|VEU37399.1	Nitzschia_inconspicua|Nithil2_18670_g1132.t1	Fragilariopsis_cylindrus|OEU09815.1	Nitzschia_inconspicua|Nithil2_19033_g1491.t1
812	cluster812	6	1	0.166667	Thalassiosira_pseudonana|XP_002290303.1	Phaeodactylum_tricornutum|XP_002177841.1	Pseudonitzschia_multistriata|VEU36951.1	Nitzschia_inconspicua|Nithil2_19650_g2105.t1	Fragilariopsis_cylindrus|OEU22990.1	Phaeodactylum_tricornutum|XP_002183492.1
813	cluster813	6	2	0.333333	Thalassiosira_pseudonana|XP_002286483.1	Pseudonitzschia_multistriata|VEU35307.1	Phaeodactylum_tricornutum|XP_002182013.1	Nitzschia_inconspicua|Nithil2_4842_g4345.t1	Fragilariopsis_cylindrus|OEU11697.1	Nitzschia_inconspicua|Nithil2_6534_g15549.t1
814	cluster814	6	1	0.166667	Thalassiosira_pseudonana|XP_002287195.1	Phaeodactylum_tricornutum|XP_002182753.1	Phaeodactylum_tricornutum|XP_002182748.1	Pseudonitzschia_multistriata|VEU38333.1	Nitzschia_inconspicua|Nithil2_29545_g37764.t1	Fragilariopsis_cylindrus|OEU13572.1
815	cluster815	6	2	0.333333	Thalassiosira_pseudonana|XP_002295518.1	Phaeodactylum_tricornutum|XP_002185721.1	Pseudonitzschia_multistriata|VEU34504.1	Nitzschia_inconspicua|Nithil2_23386_g31364.t1	Nitzschia_inconspicua|Nithil2_23377_g31356.t2	Fragilariopsis_cylindrus|OEU17697.1
816	cluster816	6	2	0.333333	Thalassiosira_pseudonana|XP_002286368.1	Phaeodactylum_tricornutum|XP_002178618.1	Pseudonitzschia_multistriata|VEU33599.1	Nitzschia_inconspicua|Nithil2_4504_g4018.t1	Fragilariopsis_cylindrus|OEU11628.1	Nitzschia_inconspicua|Nithil2_6179_g15200.t1
817	cluster817	6	2	0.333333	Thalassiosira_pseudonana|XP_002288472.1	Phaeodactylum_tricornutum|XP_002185898.1	Nitzschia_inconspicua|Nithil2_18960_g1419.t1	Fragilariopsis_cylindrus|OEU20799.1	Nitzschia_inconspicua|Nithil2_18600_g1063.t1	Pseudonitzschia_multistriata|VEU42603.1
818	cluster818	6	2	0.333333	Thalassiosira_pseudonana|XP_002289813.1	Phaeodactylum_tricornutum|XP_002180719.1	Pseudonitzschia_multistriata|VEU39069.1	Nitzschia_inconspicua|Nithil2_4578_g4090.t1	Fragilariopsis_cylindrus|OEU08954.1	Nitzschia_inconspicua|Nithil2_6274_g15294.t1
819	cluster819	6	2	0.333333	Thalassiosira_pseudonana|XP_002292911.1	Phaeodactylum_tricornutum|XP_002178341.1	Pseudonitzschia_multistriata|VEU40334.1	Nitzschia_inconspicua|Nithil2_4722_g4232.t1	Fragilariopsis_cylindrus|OEU12043.1	Nitzschia_inconspicua|Nithil2_6430_g15445.t1
820	cluster820	6	2	0.333333	Thalassiosira_pseudonana|XP_002294510.1	Phaeodactylum_tricornutum|XP_002182580.1	Pseudonitzschia_multistriata|VEU38388.1	Nitzschia_inconspicua|Nithil2_24115_g32083.t1	Fragilariopsis_cylindrus|OEU19395.1	Nitzschia_inconspicua|Nithil2_9945_g18902.t1
821	cluster821	6	2	0.333333	Thalassiosira_pseudonana|XP_002296019.1	Phaeodactylum_tricornutum|XP_002179087.1	Pseudonitzschia_multistriata|VEU33576.1	Nitzschia_inconspicua|Nithil2_18785_g1246.t1	Fragilariopsis_cylindrus|OEU09243.1	Nitzschia_inconspicua|Nithil2_18423_g888.t1
822	cluster822	6	1	0.166667	Thalassiosira_pseudonana|XP_002292570.1	Phaeodactylum_tricornutum|XP_002182965.1	Pseudonitzschia_multistriata|VEU36962.1	Nitzschia_inconspicua|Nithil2_36272_g25585.t1	Fragilariopsis_cylindrus|OEU23011.1	Pseudonitzschia_multistriata|VEU37855.1
823	cluster823	6	1	0.166667	Thalassiosira_pseudonana|XP_002292994.1	Phaeodactylum_tricornutum|XP_002179235.1	Pseudonitzschia_multistriata|VEU34813.1	Nitzschia_inconspicua|Nithil2_20611_g28581.t1	Thalassiosira_pseudonana|XP_002293029.1	Fragilariopsis_cylindrus|OEU21021.1
824	cluster824	6	2	0.333333	Thalassiosira_pseudonana|XP_002295746.1	Phaeodactylum_tricornutum|XP_002178471.1	Pseudonitzschia_multistriata|VEU40738.1	Nitzschia_inconspicua|Nithil2_18694_g1156.t1	Fragilariopsis_cylindrus|OEU20752.1	Nitzschia_inconspicua|Nithil2_19057_g1515.t1
825	cluster825	6	3	0.5	Thalassiosira_pseudonana|XP_002292043.1	Pseudonitzschia_multistriata|VEU42145.1	Nitzschia_inconspicua|Nithil2_20420_g28395.t1	Fragilariopsis_cylindrus|OEU19883.1	Nitzschia_inconspicua|Nithil2_23790_g31762.t1	Nitzschia_inconspicua|Nithil2_23787_g31759.t1
826	cluster826	6	2	0.333333	Thalassiosira_pseudonana|XP_002292253.1	Phaeodactylum_tricornutum|XP_002178810.1	Pseudonitzschia_multistriata|VEU37160.1	Nitzschia_inconspicua|Nithil2_6377_g15395.t1	Fragilariopsis_cylindrus|OEU08457.1	Nitzschia_inconspicua|Nithil2_4677_g4188.t1
827	cluster827	6	1	0.166667	Thalassiosira_pseudonana|XP_002291422.1	Phaeodactylum_tricornutum|XP_002181625.1	Pseudonitzschia_multistriata|VEU45107.1	Nitzschia_inconspicua|Nithil2_19635_g2090.t1	Fragilariopsis_cylindrus|OEU20903.1	Fragilariopsis_cylindrus|OEU06129.1
828	cluster828	6	1	0.166667	Thalassiosira_pseudonana|XP_002293604.1	Phaeodactylum_tricornutum|XP_002185034.1	Pseudonitzschia_multistriata|VEU37775.1	Nitzschia_inconspicua|Nithil2_36925_g26233.t1	Fragilariopsis_cylindrus|OEU17074.1	Phaeodactylum_tricornutum|XP_002185035.1
829	cluster829	6	1	0.166667	Thalassiosira_pseudonana|XP_002292896.1	Phaeodactylum_tricornutum|XP_002177285.1	Pseudonitzschia_multistriata|VEU34708.1	Nitzschia_inconspicua|Nithil2_37587_g26881.t1	Fragilariopsis_cylindrus|OEU08684.1	Fragilariopsis_cylindrus|OEU16608.1
830	cluster830	6	2	0.333333	Thalassiosira_pseudonana|XP_002290731.1	Nitzschia_inconspicua|Nithil2_4471_g3986.t1	Fragilariopsis_cylindrus|OEU11602.1	Nitzschia_inconspicua|Nithil2_6136_g15157.t1	Pseudonitzschia_multistriata|VEU34820.1	Phaeodactylum_tricornutum|XP_002178177.1
831	cluster831	6	1	0.166667	Thalassiosira_pseudonana|XP_002287467.1	Phaeodactylum_tricornutum|XP_002177054.1	Pseudonitzschia_multistriata|VEU33730.1	Nitzschia_inconspicua|Nithil2_19342_g1798.t1	Fragilariopsis_cylindrus|OEU21184.1	Fragilariopsis_cylindrus|OEU14154.1
832	cluster832	6	1	0.166667	Thalassiosira_pseudonana|XP_002287812.1	Pseudonitzschia_multistriata|VEU37484.1	Nitzschia_inconspicua|Nithil2_19686_g2141.t1	Fragilariopsis_cylindrus|OEU20966.1	Thalassiosira_pseudonana|XP_002287813.1	Fragilariopsis_cylindrus|OEU20965.1
833	cluster833	6	1	0.166667	Thalassiosira_pseudonana|XP_002295686.1	Phaeodactylum_tricornutum|XP_002180847.1	Pseudonitzschia_multistriata|VEU34941.1	Nitzschia_inconspicua|Nithil2_24321_g32315.t1	Fragilariopsis_cylindrus|OEU14438.1	Fragilariopsis_cylindrus|OEU05979.1
834	cluster834	6	1	0.166667	Thalassiosira_pseudonana|XP_002293766.1	Phaeodactylum_tricornutum|XP_002185825.1	Pseudonitzschia_multistriata|VEU44337.1	Pseudonitzschia_multistriata|VEU43791.1	Nitzschia_inconspicua|Nithil2_23338_g31317.t1	Fragilariopsis_cylindrus|OEU17737.1
835	cluster835	6	1	0.166667	Thalassiosira_pseudonana|XP_002287477.1	Phaeodactylum_tricornutum|XP_002184405.1	Thalassiosira_pseudonana|XP_002288502.1	Fragilariopsis_cylindrus|OEU20699.1	Pseudonitzschia_multistriata|VEU39495.1	Nitzschia_inconspicua|Nithil2_5704_g14728.t1
836	cluster836	6	2	0.333333	Thalassiosira_pseudonana|XP_002293341.1	Nitzschia_inconspicua|Nithil2_6471_g15486.t1	Nitzschia_inconspicua|Nithil2_4768_g4278.t1	Pseudonitzschia_multistriata|VEU37168.1	Phaeodactylum_tricornutum|XP_002183845.1	Fragilariopsis_cylindrus|OEU09049.1
837	cluster837	6	2	0.333333	Thalassiosira_pseudonana|XP_002286873.1	Phaeodactylum_tricornutum|XP_002185644.1	Pseudonitzschia_multistriata|VEU36975.1	Nitzschia_inconspicua|Nithil2_4975_g4473.t1	Fragilariopsis_cylindrus|OEU17907.1	Nitzschia_inconspicua|Nithil2_6666_g15678.t1
838	cluster838	6	2	0.333333	Thalassiosira_pseudonana|XP_002292544.1	Phaeodactylum_tricornutum|XP_002178543.1	Pseudonitzschia_multistriata|VEU39456.1	Nitzschia_inconspicua|Nithil2_19030_g1488.t1	Fragilariopsis_cylindrus|OEU20650.1	Nitzschia_inconspicua|Nithil2_18667_g1129.t1
839	cluster839	6	1	0.166667	Phaeodactylum_tricornutum|XP_002180174.1	Pseudonitzschia_multistriata|VEU34546.1	Nitzschia_inconspicua|Nithil2_22936_g30919.t1	Fragilariopsis_cylindrus|OEU14688.1	Fragilariopsis_cylindrus|OEU06206.1	Phaeodactylum_tricornutum|XP_002183171.1
840	cluster840	6	1	0.166667	Thalassiosira_pseudonana|XP_002290862.1	Phaeodactylum_tricornutum|XP_002179601.1	Pseudonitzschia_multistriata|VEU42062.1	Nitzschia_inconspicua|Nithil2_10081_g19036.t1	Fragilariopsis_cylindrus|OEU14295.1	Pseudonitzschia_multistriata|VEU42090.1
841	cluster841	6	2	0.333333	Phaeodactylum_tricornutum|XP_002177327.1	Pseudonitzschia_multistriata|VEU44119.1	Nitzschia_inconspicua|Nithil2_19763_g2217.t1	Pseudonitzschia_multistriata|VEU33364.1	Fragilariopsis_cylindrus|OEU18167.1	Nitzschia_inconspicua|Nithil2_19477_g1932.t1
842	cluster842	6	1	0.166667	Thalassiosira_pseudonana|XP_002289363.1	Phaeodactylum_tricornutum|XP_002183809.1	Pseudonitzschia_multistriata|VEU42828.1	Pseudonitzschia_multistriata|VEU34448.1	Nitzschia_inconspicua|Nithil2_9554_g18516.t1	Fragilariopsis_cylindrus|OEU20097.1
843	cluster843	6	1	0.166667	Thalassiosira_pseudonana|XP_002291801.1	Phaeodactylum_tricornutum|XP_002181702.1	Fragilariopsis_cylindrus|OEU11124.1	Pseudonitzschia_multistriata|VEU36370.1	Nitzschia_inconspicua|Nithil2_26079_g34301.t1	Fragilariopsis_cylindrus|OEU23515.1
844	cluster844	6	1	0.166667	Thalassiosira_pseudonana|XP_002287556.1	Phaeodactylum_tricornutum|XP_002179646.1	Pseudonitzschia_multistriata|VEU33568.1	Fragilariopsis_cylindrus|OEU18710.1	Thalassiosira_pseudonana|XP_002289986.1	Nitzschia_inconspicua|Nithil2_30228_g38443.t1
845	cluster845	6	1	0.166667	Thalassiosira_pseudonana|XP_002296108.1	Phaeodactylum_tricornutum|XP_002177368.1	Pseudonitzschia_multistriata|VEU37277.1	Nitzschia_inconspicua|Nithil2_37397_g26693.t1	Fragilariopsis_cylindrus|OEU16929.1	Pseudonitzschia_multistriata|VEU37279.1
846	cluster846	6	2	0.333333	Thalassiosira_pseudonana|XP_002292846.1	Phaeodactylum_tricornutum|XP_002183691.1	Pseudonitzschia_multistriata|VEU34486.1	Nitzschia_inconspicua|Nithil2_6569_g15582.t1	Fragilariopsis_cylindrus|OEU16166.1	Nitzschia_inconspicua|Nithil2_4873_g4376.t1
847	cluster847	6	2	0.333333	Thalassiosira_pseudonana|XP_002290717.1	Phaeodactylum_tricornutum|XP_002178826.1	Pseudonitzschia_multistriata|VEU37928.1	Nitzschia_inconspicua|Nithil2_18790_g1250.t1	Fragilariopsis_cylindrus|OEU20502.1	Nitzschia_inconspicua|Nithil2_18428_g893.t1
848	cluster848	6	1	0.166667	Thalassiosira_pseudonana|XP_002292959.1	Phaeodactylum_tricornutum|XP_002180721.1	Nitzschia_inconspicua|Nithil2_21346_g29301.t1	Fragilariopsis_cylindrus|OEU22450.1	Pseudonitzschia_multistriata|VEU40144.1	Fragilariopsis_cylindrus|OEU22451.1
849	cluster849	6	2	0.333333	Thalassiosira_pseudonana|XP_002287761.1	Phaeodactylum_tricornutum|XP_002176947.1	Nitzschia_inconspicua|Nithil2_18902_g1362.t1	Fragilariopsis_cylindrus|OEU20602.1	Phaeodactylum_tricornutum|XP_002176946.1	Nitzschia_inconspicua|Nithil2_18536_g1000.t1
850	cluster850	6	2	0.333333	Thalassiosira_pseudonana|XP_002295519.1	Pseudonitzschia_multistriata|VEU43216.1	Nitzschia_inconspicua|Nithil2_5734_g14758.t1	Nitzschia_inconspicua|Nithil2_5717_g14741.t1	Fragilariopsis_cylindrus|OEU16601.1	Phaeodactylum_tricornutum|XP_002177455.1
851	cluster851	6	1	0.166667	Thalassiosira_pseudonana|XP_002289902.1	Phaeodactylum_tricornutum|XP_002180649.1	Pseudonitzschia_multistriata|VEU38980.1	Nitzschia_inconspicua|Nithil2_22280_g30215.t1	Fragilariopsis_cylindrus|OEU23727.1	Fragilariopsis_cylindrus|OEU06022.1
852	cluster852	6	1	0.166667	Thalassiosira_pseudonana|XP_002288456.1	Phaeodactylum_tricornutum|XP_002179592.1	Pseudonitzschia_multistriata|VEU34783.1	Nitzschia_inconspicua|Nithil2_9298_g18261.t1	Fragilariopsis_cylindrus|OEU18503.1	Phaeodactylum_tricornutum|XP_002179781.1
853	cluster853	6	2	0.333333	Thalassiosira_pseudonana|XP_002293434.1	Phaeodactylum_tricornutum|XP_002181887.1	Pseudonitzschia_multistriata|VEU40962.1	Nitzschia_inconspicua|Nithil2_6397_g15413.t1	Fragilariopsis_cylindrus|OEU08353.1	Nitzschia_inconspicua|Nithil2_4692_g4202.t1
854	cluster854	6	1	0.166667	Thalassiosira_pseudonana|XP_002293723.1	Phaeodactylum_tricornutum|XP_002186194.1	Pseudonitzschia_multistriata|VEU42673.1	Pseudonitzschia_multistriata|VEU41615.1	Nitzschia_inconspicua|Nithil2_2539_g13622.t1	Fragilariopsis_cylindrus|OEU07966.1
855	cluster855	6	2	0.333333	Thalassiosira_pseudonana|XP_002287438.1	Phaeodactylum_tricornutum|XP_002184276.1	Pseudonitzschia_multistriata|VEU34253.1	Nitzschia_inconspicua|Nithil2_18502_g966.t1	Fragilariopsis_cylindrus|OEU20564.1	Nitzschia_inconspicua|Nithil2_18866_g1326.t1
856	cluster856	6	1	0.166667	Thalassiosira_pseudonana|XP_002294240.1	Phaeodactylum_tricornutum|XP_002179411.1	Pseudonitzschia_multistriata|VEU42405.1	Pseudonitzschia_multistriata|VEU40807.1	Nitzschia_inconspicua|Nithil2_36819_g26127.t1	Fragilariopsis_cylindrus|OEU16671.1
857	cluster857	6	1	0.166667	Thalassiosira_pseudonana|XP_002288193.1	Phaeodactylum_tricornutum|XP_002185633.1	Pseudonitzschia_multistriata|VEU39346.1	Nitzschia_inconspicua|Nithil2_5361_g14393.t1	Fragilariopsis_cylindrus|OEU17312.1	Phaeodactylum_tricornutum|XP_002185634.1
858	cluster858	6	2	0.333333	Thalassiosira_pseudonana|XP_002289357.1	Phaeodactylum_tricornutum|XP_002179883.1	Pseudonitzschia_multistriata|VEU35249.1	Nitzschia_inconspicua|Nithil2_18554_g1017.t1	Fragilariopsis_cylindrus|OEU20728.1	Nitzschia_inconspicua|Nithil2_18914_g1374.t1
859	cluster859	6	1	0.166667	Thalassiosira_pseudonana|XP_002296183.1	Phaeodactylum_tricornutum|XP_002180984.1	Pseudonitzschia_multistriata|VEU40772.1	Nitzschia_inconspicua|Nithil2_29341_g37566.t1	Fragilariopsis_cylindrus|OEU14741.1	Pseudonitzschia_multistriata|VEU40773.1
860	cluster860	6	1	0.166667	Thalassiosira_pseudonana|XP_002286050.1	Phaeodactylum_tricornutum|XP_002184000.1	Pseudonitzschia_multistriata|VEU34399.1	Nitzschia_inconspicua|Nithil2_2318_g13406.t2	Fragilariopsis_cylindrus|OEU14434.1	Phaeodactylum_tricornutum|XP_002186185.1
861	cluster861	6	1	0.166667	Thalassiosira_pseudonana|XP_002291847.1	Phaeodactylum_tricornutum|XP_002177582.1	Pseudonitzschia_multistriata|VEU35542.1	Nitzschia_inconspicua|Nithil2_23518_g31496.t1	Fragilariopsis_cylindrus|OEU20138.1	Fragilariopsis_cylindrus|OEU06966.1
862	cluster862	6	1	0.166667	Thalassiosira_pseudonana|XP_002294400.1	Phaeodactylum_tricornutum|XP_002177386.1	Pseudonitzschia_multistriata|VEU41190.1	Pseudonitzschia_multistriata|VEU41189.1	Nitzschia_inconspicua|Nithil2_36492_g25804.t1	Fragilariopsis_cylindrus|OEU16549.1
863	cluster863	6	2	0.333333	Thalassiosira_pseudonana|XP_002287578.1	Phaeodactylum_tricornutum|XP_002180831.1	Nitzschia_inconspicua|Nithil2_20386_g28362.t1	Pseudonitzschia_multistriata|VEU43665.1	Fragilariopsis_cylindrus|OEU14618.1	Nitzschia_inconspicua|Nithil2_23468_g31446.t1
864	cluster864	6	1	0.166667	Thalassiosira_pseudonana|XP_002290180.1	Phaeodactylum_tricornutum|XP_002179287.1	Pseudonitzschia_multistriata|VEU42415.1	Nitzschia_inconspicua|Nithil2_23908_g31878.t1	Fragilariopsis_cylindrus|OEU17016.1	Fragilariopsis_cylindrus|OEU21841.1
865	cluster865	6	2	0.333333	Thalassiosira_pseudonana|XP_002290694.1	Phaeodactylum_tricornutum|XP_002180535.1	Pseudonitzschia_multistriata|VEU39083.1	Nitzschia_inconspicua|Nithil2_4564_g4076.t1	Fragilariopsis_cylindrus|OEU08947.1	Nitzschia_inconspicua|Nithil2_6256_g15276.t1
866	cluster866	6	1	0.166667	Thalassiosira_pseudonana|XP_002289774.1	Phaeodactylum_tricornutum|XP_002177155.1	Pseudonitzschia_multistriata|VEU37996.1	Pseudonitzschia_multistriata|VEU37995.1	Nitzschia_inconspicua|Nithil2_3213_g2749.t1	Fragilariopsis_cylindrus|OEU15295.1
867	cluster867	6	1	0.166667	Thalassiosira_pseudonana|XP_002291840.1	Phaeodactylum_tricornutum|XP_002180145.1	Phaeodactylum_tricornutum|XP_002180141.1	Pseudonitzschia_multistriata|VEU38375.1	Nitzschia_inconspicua|Nithil2_23765_g31740.t1	Fragilariopsis_cylindrus|OEU19873.1
868	cluster868	6	2	0.333333	Thalassiosira_pseudonana|XP_002291311.1	Phaeodactylum_tricornutum|XP_002179688.1	Pseudonitzschia_multistriata|VEU35246.1	Nitzschia_inconspicua|Nithil2_18907_g1367.t1	Nitzschia_inconspicua|Nithil2_18541_g1005.t1	Fragilariopsis_cylindrus|OEU20732.1
869	cluster869	6	2	0.333333	Thalassiosira_pseudonana|XP_002285967.1	Phaeodactylum_tricornutum|XP_002179497.1	Pseudonitzschia_multistriata|VEU36582.1	Nitzschia_inconspicua|Nithil2_6294_g15314.t1	Fragilariopsis_cylindrus|OEU22055.1	Nitzschia_inconspicua|Nithil2_4594_g4106.t1
870	cluster870	6	1	0.166667	Thalassiosira_pseudonana|XP_002291835.1	Fragilariopsis_cylindrus|OEU12741.1	Thalassiosira_pseudonana|XP_002288437.1	Nitzschia_inconspicua|Nithil2_37078_g26381.t1	Fragilariopsis_cylindrus|OEU12738.1	Pseudonitzschia_multistriata|VEU44578.1
871	cluster871	6	1	0.166667	Thalassiosira_pseudonana|XP_002295452.1	Phaeodactylum_tricornutum|XP_002183762.1	Pseudonitzschia_multistriata|VEU38644.1	Nitzschia_inconspicua|Nithil2_3164_g2701.t1	Fragilariopsis_cylindrus|OEU19035.1	Fragilariopsis_cylindrus|OEU13167.1
872	cluster872	6	2	0.333333	Thalassiosira_pseudonana|XP_002289111.1	Phaeodactylum_tricornutum|XP_002181139.1	Pseudonitzschia_multistriata|VEU34257.1	Nitzschia_inconspicua|Nithil2_3013_g14090.t1	Fragilariopsis_cylindrus|OEU20572.1	Nitzschia_inconspicua|Nithil2_26381_g34597.t1
873	cluster873	6	1	0.166667	Thalassiosira_pseudonana|XP_002287689.1	Phaeodactylum_tricornutum|XP_002182747.1	Pseudonitzschia_multistriata|VEU36435.1	Nitzschia_inconspicua|Nithil2_29983_g38198.t1	Fragilariopsis_cylindrus|OEU15084.1	Phaeodactylum_tricornutum|XP_002182752.1
874	cluster874	6	1	0.166667	Thalassiosira_pseudonana|XP_002294837.1	Phaeodactylum_tricornutum|XP_002182442.1	Pseudonitzschia_multistriata|VEU44592.1	Nitzschia_inconspicua|Nithil2_2089_g13181.t1	Fragilariopsis_cylindrus|OEU09852.1	Fragilariopsis_cylindrus|OEU09853.1
875	cluster875	6	1	0.166667	Thalassiosira_pseudonana|XP_002288479.1	Phaeodactylum_tricornutum|XP_002179244.1	Pseudonitzschia_multistriata|VEU34799.1	Nitzschia_inconspicua|Nithil2_20600_g28570.t1	Fragilariopsis_cylindrus|OEU16048.1	Fragilariopsis_cylindrus|OEU21451.1
876	cluster876	6	1	0.166667	Thalassiosira_pseudonana|XP_002292062.1	Pseudonitzschia_multistriata|VEU45030.1	Nitzschia_inconspicua|Nithil2_22818_g30807.t1	Fragilariopsis_cylindrus|OEU17451.1	Phaeodactylum_tricornutum|XP_002185975.1	Phaeodactylum_tricornutum|XP_002185978.1
877	cluster877	6	1	0.166667	Thalassiosira_pseudonana|XP_002293678.1	Phaeodactylum_tricornutum|XP_002179790.1	Nitzschia_inconspicua|Nithil2_4223_g3746.t1	Fragilariopsis_cylindrus|OEU17879.1	Fragilariopsis_cylindrus|OEU15857.1	Phaeodactylum_tricornutum|XP_002179031.1
878	cluster878	6	2	0.333333	Thalassiosira_pseudonana|XP_002291914.1	Phaeodactylum_tricornutum|XP_002179913.1	Nitzschia_inconspicua|Nithil2_18832_g1292.t1	Fragilariopsis_cylindrus|OEU20553.1	Nitzschia_inconspicua|Nithil2_18469_g934.t1	Pseudonitzschia_multistriata|VEU34874.1
879	cluster879	6	2	0.333333	Thalassiosira_pseudonana|XP_002289487.1	Phaeodactylum_tricornutum|XP_002185297.1	Pseudonitzschia_multistriata|VEU34882.1	Nitzschia_inconspicua|Nithil2_18977_g1435.t1	Fragilariopsis_cylindrus|OEU21190.1	Nitzschia_inconspicua|Nithil2_18616_g1079.t1
880	cluster880	6	1	0.166667	Thalassiosira_pseudonana|XP_002286984.1	Phaeodactylum_tricornutum|XP_002179322.1	Nitzschia_inconspicua|Nithil2_20855_g28823.t1	Fragilariopsis_cylindrus|OEU22155.1	Fragilariopsis_cylindrus|OEU05909.1	Pseudonitzschia_multistriata|VEU41352.1
881	cluster881	6	3	0.5	Thalassiosira_pseudonana|XP_002286987.1	Pseudonitzschia_multistriata|VEU44595.1	Nitzschia_inconspicua|Nithil2_9148_g18111.t1	Fragilariopsis_cylindrus|OEU11989.1	Nitzschia_inconspicua|Nithil2_9126_g18089.t1	Nitzschia_inconspicua|Nithil2_9953_g18908.t2
882	cluster882	6	1	0.166667	Thalassiosira_pseudonana|XP_002292452.1	Phaeodactylum_tricornutum|XP_002181632.1	Pseudonitzschia_multistriata|VEU39720.1	Nitzschia_inconspicua|Nithil2_19444_g1899.t1	Fragilariopsis_cylindrus|OEU21112.1	Phaeodactylum_tricornutum|XP_002181633.1
883	cluster883	6	1	0.166667	Thalassiosira_pseudonana|XP_002287146.1	Phaeodactylum_tricornutum|XP_002185100.1	Pseudonitzschia_multistriata|VEU37466.1	Nitzschia_inconspicua|Nithil2_9791_g18750.t1	Fragilariopsis_cylindrus|OEU10177.1	Phaeodactylum_tricornutum|XP_002182896.1
884	cluster884	6	2	0.333333	Thalassiosira_pseudonana|XP_002289601.1	Phaeodactylum_tricornutum|XP_002186145.1	Pseudonitzschia_multistriata|VEU44296.1	Nitzschia_inconspicua|Nithil2_2585_g13666.t1	Fragilariopsis_cylindrus|OEU07965.1	Nitzschia_inconspicua|Nithil2_2586_g13667.t1
885	cluster885	6	1	0.166667	Thalassiosira_pseudonana|XP_002291202.1	Phaeodactylum_tricornutum|XP_002181319.1	Pseudonitzschia_multistriata|VEU37502.1	Nitzschia_inconspicua|Nithil2_3487_g3020.t1	Fragilariopsis_cylindrus|OEU15536.1	Pseudonitzschia_multistriata|VEU37883.1
886	cluster886	6	1	0.166667	Thalassiosira_pseudonana|XP_002295796.1	Phaeodactylum_tricornutum|XP_002176739.1	Pseudonitzschia_multistriata|VEU40467.1	Nitzschia_inconspicua|Nithil2_10008_g18963.t1	Fragilariopsis_cylindrus|OEU16887.1	Fragilariopsis_cylindrus|OEU16888.1
887	cluster887	6	1	0.166667	Thalassiosira_pseudonana|XP_002294039.1	Phaeodactylum_tricornutum|XP_002177282.1	Pseudonitzschia_multistriata|VEU41213.1	Nitzschia_inconspicua|Nithil2_25291_g33263.t1	Fragilariopsis_cylindrus|OEU07305.1	Pseudonitzschia_multistriata|VEU34335.1
888	cluster888	6	1	0.166667	Thalassiosira_pseudonana|XP_002286643.1	Phaeodactylum_tricornutum|XP_002185686.1	Pseudonitzschia_multistriata|VEU42047.1	Nitzschia_inconspicua|Nithil2_23165_g31144.t1	Fragilariopsis_cylindrus|OEU17375.1	Fragilariopsis_cylindrus|OEU17376.1
889	cluster889	6	2	0.333333	Thalassiosira_pseudonana|XP_002290527.1	Nitzschia_inconspicua|Nithil2_5062_g4557.t1	Fragilariopsis_cylindrus|OEU13489.1	Thalassiosira_pseudonana|XP_002294136.1	Phaeodactylum_tricornutum|XP_002177689.1	Nitzschia_inconspicua|Nithil2_6744_g15754.t1
890	cluster890	6	1	0.166667	Thalassiosira_pseudonana|XP_002289026.1	Phaeodactylum_tricornutum|XP_002181593.1	Pseudonitzschia_multistriata|VEU35943.1	Nitzschia_inconspicua|Nithil2_2346_g13434.t1	Fragilariopsis_cylindrus|OEU07814.1	Phaeodactylum_tricornutum|XP_002186303.1
891	cluster891	6	1	0.166667	Thalassiosira_pseudonana|XP_002290944.1	Pseudonitzschia_multistriata|VEU38204.1	Nitzschia_inconspicua|Nithil2_3874_g3399.t1	Fragilariopsis_cylindrus|OEU12180.1	Thalassiosira_pseudonana|XP_002288381.1	Phaeodactylum_tricornutum|XP_002179615.1
892	cluster892	6	1	0.166667	Thalassiosira_pseudonana|XP_002295557.1	Phaeodactylum_tricornutum|XP_002177340.1	Pseudonitzschia_multistriata|VEU37681.1	Nitzschia_inconspicua|Nithil2_37413_g26708.t1	Fragilariopsis_cylindrus|OEU07082.1	Fragilariopsis_cylindrus|OEU17069.1
893	cluster893	6	1	0.166667	Thalassiosira_pseudonana|XP_002291434.1	Phaeodactylum_tricornutum|XP_002180298.1	Pseudonitzschia_multistriata|VEU39321.1	Nitzschia_inconspicua|Nithil2_25930_g34154.t1	Fragilariopsis_cylindrus|OEU17138.1	Fragilariopsis_cylindrus|OEU17090.1
894	cluster894	6	2	0.333333	Thalassiosira_pseudonana|XP_002288634.1	Phaeodactylum_tricornutum|XP_002179309.1	Pseudonitzschia_multistriata|VEU37392.1	Nitzschia_inconspicua|Nithil2_6561_g15574.t1	Fragilariopsis_cylindrus|OEU11146.1	Nitzschia_inconspicua|Nithil2_4864_g4367.t1
895	cluster895	6	2	0.333333	Thalassiosira_pseudonana|XP_002291666.1	Phaeodactylum_tricornutum|XP_002178001.1	Pseudonitzschia_multistriata|VEU33742.1	Nitzschia_inconspicua|Nithil2_6733_g15743.t1	Fragilariopsis_cylindrus|OEU13832.1	Nitzschia_inconspicua|Nithil2_5046_g4541.t1
896	cluster896	6	1	0.166667	Thalassiosira_pseudonana|XP_002293459.1	Phaeodactylum_tricornutum|XP_002181915.1	Pseudonitzschia_multistriata|VEU42364.1	Nitzschia_inconspicua|Nithil2_21067_g29032.t1	Fragilariopsis_cylindrus|OEU22299.1	Phaeodactylum_tricornutum|XP_002182603.1
897	cluster897	6	2	0.333333	Thalassiosira_pseudonana|XP_002291590.1	Phaeodactylum_tricornutum|XP_002179255.1	Pseudonitzschia_multistriata|VEU34585.1	Nitzschia_inconspicua|Nithil2_18439_g904.t1	Fragilariopsis_cylindrus|OEU19470.1	Nitzschia_inconspicua|Nithil2_18802_g1262.t1
898	cluster898	6	2	0.333333	Thalassiosira_pseudonana|XP_002287335.1	Phaeodactylum_tricornutum|XP_002185175.1	Pseudonitzschia_multistriata|VEU43746.1	Nitzschia_inconspicua|Nithil2_18712_g1174.t1	Fragilariopsis_cylindrus|OEU14033.1	Nitzschia_inconspicua|Nithil2_19071_g1529.t1
899	cluster899	6	2	0.333333	Thalassiosira_pseudonana|XP_002286128.1	Phaeodactylum_tricornutum|XP_002181684.1	Pseudonitzschia_multistriata|VEU39504.1	Nitzschia_inconspicua|Nithil2_18930_g1390.t1	Fragilariopsis_cylindrus|OEU20717.1	Nitzschia_inconspicua|Nithil2_18572_g1035.t1
900	cluster900	6	1	0.166667	Thalassiosira_pseudonana|XP_002295127.1	Phaeodactylum_tricornutum|XP_002182304.1	Pseudonitzschia_multistriata|VEU44338.1	Pseudonitzschia_multistriata|VEU41845.1	Nitzschia_inconspicua|Nithil2_21957_g29906.t1	Fragilariopsis_cylindrus|OEU16070.1
901	cluster901	6	1	0.166667	Thalassiosira_pseudonana|XP_002293205.1	Phaeodactylum_tricornutum|XP_002179550.1	Pseudonitzschia_multistriata|VEU42567.1	Pseudonitzschia_multistriata|VEU35496.1	Nitzschia_inconspicua|Nithil2_20399_g28375.t1	Fragilariopsis_cylindrus|OEU11195.1
902	cluster902	6	1	0.166667	Thalassiosira_pseudonana|XP_002290314.1	Phaeodactylum_tricornutum|XP_002179884.1	Pseudonitzschia_multistriata|VEU36406.1	Nitzschia_inconspicua|Nithil2_17613_g95.t1	Fragilariopsis_cylindrus|OEU06610.1	Fragilariopsis_cylindrus|OEU21440.1
903	cluster903	6	2	0.333333	Thalassiosira_pseudonana|XP_002291504.1	Phaeodactylum_tricornutum|XP_002185840.1	Pseudonitzschia_multistriata|VEU43035.1	Nitzschia_inconspicua|Nithil2_18928_g1388.t1	Fragilariopsis_cylindrus|OEU17568.1	Nitzschia_inconspicua|Nithil2_18570_g1033.t1
904	cluster904	6	1	0.166667	Thalassiosira_pseudonana|XP_002295225.1	Phaeodactylum_tricornutum|XP_002186104.1	Pseudonitzschia_multistriata|VEU43778.1	Nitzschia_inconspicua|Nithil2_18344_g810.t1	Fragilariopsis_cylindrus|OEU14613.1	Phaeodactylum_tricornutum|XP_002178362.1
905	cluster905	6	1	0.166667	Thalassiosira_pseudonana|XP_002286816.1	Pseudonitzschia_multistriata|VEU44273.1	Nitzschia_inconspicua|Nithil2_2634_g13714.t1	Phaeodactylum_tricornutum|XP_002186132.1	Pseudonitzschia_multistriata|VEU43505.1	Fragilariopsis_cylindrus|OEU10134.1
906	cluster906	6	1	0.166667	Thalassiosira_pseudonana|XP_002286405.1	Phaeodactylum_tricornutum|XP_002179303.1	Pseudonitzschia_multistriata|VEU42564.1	Pseudonitzschia_multistriata|VEU35493.1	Nitzschia_inconspicua|Nithil2_20410_g28385.t1	Fragilariopsis_cylindrus|OEU11192.1
907	cluster907	6	1	0.166667	Thalassiosira_pseudonana|XP_002290889.1	Phaeodactylum_tricornutum|XP_002176847.1	Pseudonitzschia_multistriata|VEU37280.1	Pseudonitzschia_multistriata|VEU37278.1	Nitzschia_inconspicua|Nithil2_37396_g26692.t1	Fragilariopsis_cylindrus|OEU16927.1
908	cluster908	6	1	0.166667	Thalassiosira_pseudonana|XP_002293731.1	Phaeodactylum_tricornutum|XP_002185285.1	Pseudonitzschia_multistriata|VEU36641.1	Pseudonitzschia_multistriata|VEU35064.1	Nitzschia_inconspicua|Nithil2_22017_g29964.t1	Fragilariopsis_cylindrus|OEU16026.1
909	cluster909	6	2	0.333333	Thalassiosira_pseudonana|XP_002287096.1	Pseudonitzschia_multistriata|VEU42271.1	Phaeodactylum_tricornutum|XP_002177752.1	Nitzschia_inconspicua|Nithil2_6327_g15345.t1	Fragilariopsis_cylindrus|OEU08868.1	Nitzschia_inconspicua|Nithil2_4624_g4136.t1
910	cluster910	6	2	0.333333	Thalassiosira_pseudonana|XP_002290686.1	Phaeodactylum_tricornutum|XP_002177882.1	Nitzschia_inconspicua|Nithil2_18997_g1455.t1	Fragilariopsis_cylindrus|OEU10154.1	Nitzschia_inconspicua|Nithil2_18631_g1094.t1	Pseudonitzschia_multistriata|VEU37444.1
911	cluster911	6	2	0.333333	Thalassiosira_pseudonana|XP_002289163.1	Phaeodactylum_tricornutum|XP_002184179.1	Pseudonitzschia_multistriata|VEU33858.1	Nitzschia_inconspicua|Nithil2_4518_g4031.t1	Fragilariopsis_cylindrus|OEU18656.1	Nitzschia_inconspicua|Nithil2_6197_g15217.t1
912	cluster912	6	2	0.333333	Thalassiosira_pseudonana|XP_002294972.1	Phaeodactylum_tricornutum|XP_002177052.1	Pseudonitzschia_multistriata|VEU43840.1	Nitzschia_inconspicua|Nithil2_18955_g1415.t1	Fragilariopsis_cylindrus|OEU20792.1	Nitzschia_inconspicua|Nithil2_18596_g1059.t1
913	cluster913	6	1	0.166667	Thalassiosira_pseudonana|XP_002286119.1	Phaeodactylum_tricornutum|XP_002177318.1	Pseudonitzschia_multistriata|VEU36218.1	Nitzschia_inconspicua|Nithil2_6100_g15121.t1	Fragilariopsis_cylindrus|OEU21644.1	Fragilariopsis_cylindrus|OEU21645.1
914	cluster914	6	1	0.166667	Thalassiosira_pseudonana|XP_002295360.1	Phaeodactylum_tricornutum|XP_002183881.1	Pseudonitzschia_multistriata|VEU39623.1	Nitzschia_inconspicua|Nithil2_37429_g26724.t1	Fragilariopsis_cylindrus|OEU07619.1	Fragilariopsis_cylindrus|OEU06430.1
915	cluster915	6	1	0.166667	Thalassiosira_pseudonana|XP_002292438.1	Phaeodactylum_tricornutum|XP_002183045.1	Pseudonitzschia_multistriata|VEU34576.1	Nitzschia_inconspicua|Nithil2_24354_g32347.t1	Fragilariopsis_cylindrus|OEU19494.1	Fragilariopsis_cylindrus|OEU05841.1
916	cluster916	6	2	0.333333	Thalassiosira_pseudonana|XP_002292437.1	Phaeodactylum_tricornutum|XP_002178982.1	Pseudonitzschia_multistriata|VEU34841.1	Nitzschia_inconspicua|Nithil2_25635_g33864.t1	Fragilariopsis_cylindrus|OEU20586.1	Nitzschia_inconspicua|Nithil2_25623_g33852.t1
917	cluster917	6	2	0.333333	Thalassiosira_pseudonana|XP_002289230.1	Phaeodactylum_tricornutum|XP_002178235.1	Pseudonitzschia_multistriata|VEU43494.1	Nitzschia_inconspicua|Nithil2_18869_g1329.t1	Fragilariopsis_cylindrus|OEU09977.1	Nitzschia_inconspicua|Nithil2_18505_g969.t1
918	cluster918	6	1	0.166667	Thalassiosira_pseudonana|XP_002293286.1	Phaeodactylum_tricornutum|XP_002182751.1	Pseudonitzschia_multistriata|VEU38329.1	Nitzschia_inconspicua|Nithil2_29535_g37755.t1	Fragilariopsis_cylindrus|OEU14143.1	Phaeodactylum_tricornutum|XP_002182746.1
919	cluster919	6	2	0.333333	Thalassiosira_pseudonana|XP_002287024.1	Phaeodactylum_tricornutum|XP_002178494.1	Pseudonitzschia_multistriata|VEU36149.1	Nitzschia_inconspicua|Nithil2_21362_g29317.t1	Nitzschia_inconspicua|Nithil2_23494_g31472.t1	Fragilariopsis_cylindrus|OEU14657.1
920	cluster920	6	2	0.333333	Thalassiosira_pseudonana|XP_002290636.1	Phaeodactylum_tricornutum|XP_002181185.1	Pseudonitzschia_multistriata|VEU34104.1	Nitzschia_inconspicua|Nithil2_4526_g4039.t1	Fragilariopsis_cylindrus|OEU09304.1	Nitzschia_inconspicua|Nithil2_6205_g15225.t1
921	cluster921	6	2	0.333333	Thalassiosira_pseudonana|XP_002288540.1	Phaeodactylum_tricornutum|XP_002183273.1	Pseudonitzschia_multistriata|VEU44972.1	Nitzschia_inconspicua|Nithil2_6223_g15243.t1	Fragilariopsis_cylindrus|OEU09495.1	Nitzschia_inconspicua|Nithil2_4539_g4051.t1
922	cluster922	6	1	0.166667	Thalassiosira_pseudonana|XP_002294820.1	Phaeodactylum_tricornutum|XP_002176578.1	Pseudonitzschia_multistriata|VEU44892.1	Nitzschia_inconspicua|Nithil2_19851_g2303.t1	Fragilariopsis_cylindrus|OEU21273.1	Pseudonitzschia_multistriata|VEU44893.1
923	cluster923	6	2	0.333333	Thalassiosira_pseudonana|XP_002288603.1	Phaeodactylum_tricornutum|XP_002176556.1	Pseudonitzschia_multistriata|VEU43841.1	Nitzschia_inconspicua|Nithil2_18956_g1416.t1	Fragilariopsis_cylindrus|OEU20793.1	Nitzschia_inconspicua|Nithil2_18597_g1060.t1
924	cluster924	6	1	0.166667	Thalassiosira_pseudonana|XP_002287992.1	Pseudonitzschia_multistriata|VEU40793.1	Nitzschia_inconspicua|Nithil2_29907_g38122.t1	Fragilariopsis_cylindrus|OEU13217.1	Thalassiosira_pseudonana|XP_002294855.1	Phaeodactylum_tricornutum|XP_002181489.1
925	cluster925	6	1	0.166667	Thalassiosira_pseudonana|XP_002286116.1	Phaeodactylum_tricornutum|XP_002185521.1	Pseudonitzschia_multistriata|VEU40385.1	Nitzschia_inconspicua|Nithil2_21762_g29714.t1	Fragilariopsis_cylindrus|OEU17075.1	Fragilariopsis_cylindrus|OEU07098.1
926	cluster926	6	1	0.166667	Thalassiosira_pseudonana|XP_002293081.1	Phaeodactylum_tricornutum|XP_002178728.1	Pseudonitzschia_multistriata|VEU34327.1	Nitzschia_inconspicua|Nithil2_17986_g459.t1	Fragilariopsis_cylindrus|OEU09553.1	Pseudonitzschia_multistriata|VEU41764.1
927	cluster927	6	1	0.166667	Thalassiosira_pseudonana|XP_002288389.1	Phaeodactylum_tricornutum|XP_002184477.1	Pseudonitzschia_multistriata|VEU37728.1	Nitzschia_inconspicua|Nithil2_21962_g29911.t1	Fragilariopsis_cylindrus|OEU16073.1	Pseudonitzschia_multistriata|VEU41848.1
928	cluster928	6	2	0.333333	Thalassiosira_pseudonana|XP_002290539.1	Phaeodactylum_tricornutum|XP_002177888.1	Pseudonitzschia_multistriata|VEU35182.1	Nitzschia_inconspicua|Nithil2_19035_g1493.t1	Nitzschia_inconspicua|Nithil2_18672_g1134.t1	Fragilariopsis_cylindrus|OEU20778.1
929	cluster929	6	1	0.166667	Thalassiosira_pseudonana|XP_002289152.1	Phaeodactylum_tricornutum|XP_002179469.1	Pseudonitzschia_multistriata|VEU43565.1	Nitzschia_inconspicua|Nithil2_25549_g33780.t1	Fragilariopsis_cylindrus|OEU17910.1	Fragilariopsis_cylindrus|OEU06865.1
930	cluster930	6	2	0.333333	Thalassiosira_pseudonana|XP_002290195.1	Phaeodactylum_tricornutum|XP_002181303.1	Pseudonitzschia_multistriata|VEU43508.1	Nitzschia_inconspicua|Nithil2_18615_g1078.t1	Fragilariopsis_cylindrus|OEU10137.1	Nitzschia_inconspicua|Nithil2_18976_g1434.t1
931	cluster931	6	2	0.333333	Thalassiosira_pseudonana|XP_002290219.1	Phaeodactylum_tricornutum|XP_002177879.1	Pseudonitzschia_multistriata|VEU37442.1	Nitzschia_inconspicua|Nithil2_18630_g1093.t1	Fragilariopsis_cylindrus|OEU10152.1	Nitzschia_inconspicua|Nithil2_18996_g1454.t1
932	cluster932	6	1	0.166667	Thalassiosira_pseudonana|XP_002288396.1	Phaeodactylum_tricornutum|XP_002180329.1	Pseudonitzschia_multistriata|VEU42497.1	Nitzschia_inconspicua|Nithil2_25952_g34176.t1	Fragilariopsis_cylindrus|OEU17154.1	Pseudonitzschia_multistriata|VEU42233.1
933	cluster933	6	1	0.166667	Thalassiosira_pseudonana|XP_002290176.1	Phaeodactylum_tricornutum|XP_002177706.1	Pseudonitzschia_multistriata|VEU41673.1	Pseudonitzschia_multistriata|VEU34221.1	Nitzschia_inconspicua|Nithil2_37379_g26675.t1	Fragilariopsis_cylindrus|OEU15353.1
934	cluster934	6	1	0.166667	Thalassiosira_pseudonana|XP_002287516.1	Phaeodactylum_tricornutum|XP_002177215.1	Pseudonitzschia_multistriata|VEU41014.1	Nitzschia_inconspicua|Nithil2_19273_g1731.t1	Fragilariopsis_cylindrus|OEU21243.1	Fragilariopsis_cylindrus|OEU08031.1
935	cluster935	6	2	0.333333	Thalassiosira_pseudonana|XP_002295151.1	Phaeodactylum_tricornutum|XP_002184575.1	Fragilariopsis_cylindrus|OEU16099.1	Pseudonitzschia_multistriata|VEU36100.1	Nitzschia_inconspicua|Nithil2_6225_g15245.t1	Nitzschia_inconspicua|Nithil2_4541_g4053.t1
936	cluster936	6	2	0.333333	Thalassiosira_pseudonana|XP_002295922.1	Phaeodactylum_tricornutum|XP_002185786.1	Pseudonitzschia_multistriata|VEU44032.1	Nitzschia_inconspicua|Nithil2_6637_g15649.t1	Nitzschia_inconspicua|Nithil2_4946_g4444.t1	Fragilariopsis_cylindrus|OEU17592.1
937	cluster937	6	2	0.333333	Thalassiosira_pseudonana|XP_002286767.1	Phaeodactylum_tricornutum|XP_002185155.1	Pseudonitzschia_multistriata|VEU42226.1	Nitzschia_inconspicua|Nithil2_18858_g1318.t1	Fragilariopsis_cylindrus|OEU20568.1	Nitzschia_inconspicua|Nithil2_18494_g958.t1
938	cluster938	6	1	0.166667	Thalassiosira_pseudonana|XP_002292586.1	Phaeodactylum_tricornutum|XP_002186390.1	Pseudonitzschia_multistriata|VEU45330.1	Nitzschia_inconspicua|Nithil2_2350_g13438.t1	Fragilariopsis_cylindrus|OEU07622.1	Fragilariopsis_cylindrus|OEU19856.1
939	cluster939	6	2	0.333333	Thalassiosira_pseudonana|XP_002290511.1	Phaeodactylum_tricornutum|XP_002181275.1	Pseudonitzschia_multistriata|VEU37831.1	Nitzschia_inconspicua|Nithil2_18659_g1121.t1	Fragilariopsis_cylindrus|OEU09564.1	Nitzschia_inconspicua|Nithil2_19025_g1483.t1
940	cluster940	6	2	0.333333	Thalassiosira_pseudonana|XP_002290089.1	Phaeodactylum_tricornutum|XP_002177765.1	Pseudonitzschia_multistriata|VEU37637.1	Nitzschia_inconspicua|Nithil2_19059_g1517.t1	Fragilariopsis_cylindrus|OEU15623.1	Nitzschia_inconspicua|Nithil2_18696_g1158.t1
941	cluster941	6	1	0.166667	Thalassiosira_pseudonana|XP_002290768.1	Phaeodactylum_tricornutum|XP_002184536.1	Phaeodactylum_tricornutum|XP_002182301.1	Pseudonitzschia_multistriata|VEU37485.1	Nitzschia_inconspicua|Nithil2_30716_g38920.t1	Fragilariopsis_cylindrus|OEU20968.1
942	cluster942	6	2	0.333333	Thalassiosira_pseudonana|XP_002289926.1	Phaeodactylum_tricornutum|XP_002185464.1	Pseudonitzschia_multistriata|VEU39075.1	Nitzschia_inconspicua|Nithil2_4573_g4085.t1	Fragilariopsis_cylindrus|OEU08951.1	Nitzschia_inconspicua|Nithil2_6268_g15288.t1
943	cluster943	6	2	0.333333	Thalassiosira_pseudonana|XP_002290289.1	Phaeodactylum_tricornutum|XP_002180167.1	Pseudonitzschia_multistriata|VEU43143.1	Nitzschia_inconspicua|Nithil2_4904_g4406.t1	Fragilariopsis_cylindrus|OEU19651.1	Nitzschia_inconspicua|Nithil2_6597_g15610.t1
944	cluster944	6	2	0.333333	Thalassiosira_pseudonana|XP_002289777.1	Phaeodactylum_tricornutum|XP_002176546.1	Pseudonitzschia_multistriata|VEU44878.1	Nitzschia_inconspicua|Nithil2_19905_g2357.t1	Fragilariopsis_cylindrus|OEU21292.1	Nitzschia_inconspicua|Nithil2_19909_g2361.t1
945	cluster945	6	1	0.166667	Thalassiosira_pseudonana|XP_002294378.1	Phaeodactylum_tricornutum|XP_002176976.1	Pseudonitzschia_multistriata|VEU35976.1	Nitzschia_inconspicua|Nithil2_37461_g26756.t1	Fragilariopsis_cylindrus|OEU16993.1	Fragilariopsis_cylindrus|OEU20283.1
946	cluster946	6	1	0.166667	Thalassiosira_pseudonana|XP_002287882.1	Phaeodactylum_tricornutum|XP_002184082.1	Pseudonitzschia_multistriata|VEU35378.1	Nitzschia_inconspicua|Nithil2_2733_g13812.t1	Fragilariopsis_cylindrus|OEU17464.1	Phaeodactylum_tricornutum|XP_002184083.1
947	cluster947	6	1	0.166667	Thalassiosira_pseudonana|XP_002295212.1	Nitzschia_inconspicua|Nithil2_23636_g31612.t1	Thalassiosira_pseudonana|XP_002291565.1	Pseudonitzschia_multistriata|VEU33968.1	Fragilariopsis_cylindrus|OEU19942.1	Phaeodactylum_tricornutum|XP_002180154.1
948	cluster948	6	1	0.166667	Thalassiosira_pseudonana|XP_002294645.1	Phaeodactylum_tricornutum|XP_002185316.1	Phaeodactylum_tricornutum|XP_002184630.1	Pseudonitzschia_multistriata|VEU42973.1	Nitzschia_inconspicua|Nithil2_26003_g34227.t1	Fragilariopsis_cylindrus|OEU17822.1
949	cluster949	6	2	0.333333	Thalassiosira_pseudonana|XP_002293209.1	Phaeodactylum_tricornutum|XP_002179724.1	Pseudonitzschia_multistriata|VEU34868.1	Nitzschia_inconspicua|Nithil2_18837_g1297.t1	Nitzschia_inconspicua|Nithil2_18475_g939.t1	Fragilariopsis_cylindrus|OEU20549.1
950	cluster950	6	1	0.166667	Thalassiosira_pseudonana|XP_002292783.1	Phaeodactylum_tricornutum|XP_002178536.1	Pseudonitzschia_multistriata|VEU39439.1	Pseudonitzschia_multistriata|VEU34828.1	Nitzschia_inconspicua|Nithil2_21858_g29809.t1	Fragilariopsis_cylindrus|OEU16170.1
951	cluster951	6	1	0.166667	Thalassiosira_pseudonana|XP_002293017.1	Pseudonitzschia_multistriata|VEU36587.1	Fragilariopsis_cylindrus|OEU22050.1	Phaeodactylum_tricornutum|XP_002179172.1	Nitzschia_inconspicua|Nithil2_20706_g28674.t1	Phaeodactylum_tricornutum|XP_002179253.1
952	cluster952	6	2	0.333333	Thalassiosira_pseudonana|XP_002291698.1	Phaeodactylum_tricornutum|XP_002178853.1	Pseudonitzschia_multistriata|VEU36994.1	Nitzschia_inconspicua|Nithil2_18804_g1264.t1	Nitzschia_inconspicua|Nithil2_18441_g906.t1	Fragilariopsis_cylindrus|OEU13251.1
953	cluster953	6	2	0.333333	Thalassiosira_pseudonana|XP_002290225.1	Phaeodactylum_tricornutum|XP_002185722.1	Pseudonitzschia_multistriata|VEU34502.1	Nitzschia_inconspicua|Nithil2_23388_g31366.t1	Nitzschia_inconspicua|Nithil2_23380_g31358.t1	Fragilariopsis_cylindrus|OEU17695.1
954	cluster954	6	2	0.333333	Thalassiosira_pseudonana|XP_002293633.1	Phaeodactylum_tricornutum|XP_002181962.1	Pseudonitzschia_multistriata|VEU35143.1	Nitzschia_inconspicua|Nithil2_24250_g32245.t1	Fragilariopsis_cylindrus|OEU22268.1	Nitzschia_inconspicua|Nithil2_24248_g32243.t1
955	cluster955	6	1	0.166667	Thalassiosira_pseudonana|XP_002290351.1	Phaeodactylum_tricornutum|XP_002181144.1	Pseudonitzschia_multistriata|VEU33835.1	Nitzschia_inconspicua|Nithil2_3597_g3128.t1	Fragilariopsis_cylindrus|OEU17321.1	Fragilariopsis_cylindrus|OEU14520.1
956	cluster956	6	1	0.166667	Thalassiosira_pseudonana|XP_002288115.1	Phaeodactylum_tricornutum|XP_002181543.1	Pseudonitzschia_multistriata|VEU42580.1	Nitzschia_inconspicua|Nithil2_29932_g38147.t1	Fragilariopsis_cylindrus|OEU16001.1	Fragilariopsis_cylindrus|OEU16000.1
957	cluster957	6	1	0.166667	Thalassiosira_pseudonana|XP_002292324.1	Phaeodactylum_tricornutum|XP_002176576.1	Pseudonitzschia_multistriata|VEU38983.1	Nitzschia_inconspicua|Nithil2_22169_g30107.t1	Fragilariopsis_cylindrus|OEU05995.1	Fragilariopsis_cylindrus|OEU17824.1
958	cluster958	6	1	0.166667	Thalassiosira_pseudonana|XP_002287915.1	Phaeodactylum_tricornutum|XP_002181067.1	Thalassiosira_pseudonana|XP_002286022.1	Nitzschia_inconspicua|Nithil2_5706_g14730.t1	Pseudonitzschia_multistriata|VEU44160.1	Fragilariopsis_cylindrus|OEU14725.1
959	cluster959	6	2	0.333333	Thalassiosira_pseudonana|XP_002290349.1	Pseudonitzschia_multistriata|VEU37922.1	Nitzschia_inconspicua|Nithil2_18420_g885.t1	Fragilariopsis_cylindrus|OEU20510.1	Nitzschia_inconspicua|Nithil2_18784_g1245.t1	Phaeodactylum_tricornutum|XP_002178878.1
960	cluster960	6	2	0.333333	Thalassiosira_pseudonana|XP_002288837.1	Phaeodactylum_tricornutum|XP_002183671.1	Pseudonitzschia_multistriata|VEU35316.1	Nitzschia_inconspicua|Nithil2_4833_g4337.t1	Fragilariopsis_cylindrus|OEU11727.1	Nitzschia_inconspicua|Nithil2_6524_g15539.t1
961	cluster961	6	2	0.333333	Thalassiosira_pseudonana|XP_002294629.1	Phaeodactylum_tricornutum|XP_002185594.1	Pseudonitzschia_multistriata|VEU33771.1	Nitzschia_inconspicua|Nithil2_26259_g34478.t1	Fragilariopsis_cylindrus|OEU21218.1	Nitzschia_inconspicua|Nithil2_26250_g34469.t1
962	cluster962	6	2	0.333333	Thalassiosira_pseudonana|XP_002295431.1	Nitzschia_inconspicua|Nithil2_6357_g15375.t1	Fragilariopsis_cylindrus|OEU08892.1	Nitzschia_inconspicua|Nithil2_4657_g4168.t1	Pseudonitzschia_multistriata|VEU42256.1	Pseudonitzschia_multistriata|VEU42697.1
963	cluster963	6	1	0.166667	Thalassiosira_pseudonana|XP_002289162.1	Phaeodactylum_tricornutum|XP_002178668.1	Nitzschia_inconspicua|Nithil2_22264_g30199.t1	Fragilariopsis_cylindrus|OEU23121.1	Pseudonitzschia_multistriata|VEU35056.1	Fragilariopsis_cylindrus|OEU13915.1
964	cluster964	6	1	0.166667	Thalassiosira_pseudonana|XP_002288695.1	Phaeodactylum_tricornutum|XP_002183308.1	Pseudonitzschia_multistriata|VEU37687.1	Nitzschia_inconspicua|Nithil2_30148_g38363.t1	Fragilariopsis_cylindrus|OEU18794.1	Fragilariopsis_cylindrus|OEU18795.1
965	cluster965	6	1	0.166667	Thalassiosira_pseudonana|XP_002291091.1	Pseudonitzschia_multistriata|VEU42006.1	Thalassiosira_pseudonana|XP_002291092.1	Phaeodactylum_tricornutum|XP_002177190.1	Nitzschia_inconspicua|Nithil2_8900_g17863.t1	Fragilariopsis_cylindrus|OEU23691.1
966	cluster966	6	2	0.333333	Thalassiosira_pseudonana|XP_002296159.1	Phaeodactylum_tricornutum|XP_002181037.1	Pseudonitzschia_multistriata|VEU40150.1	Nitzschia_inconspicua|Nithil2_4773_g4283.t1	Fragilariopsis_cylindrus|OEU14830.1	Nitzschia_inconspicua|Nithil2_6476_g15491.t1
967	cluster967	6	2	0.333333	Thalassiosira_pseudonana|XP_002290878.1	Pseudonitzschia_multistriata|VEU43037.1	Nitzschia_inconspicua|Nithil2_6606_g15618.t1	Fragilariopsis_cylindrus|OEU11335.1	Nitzschia_inconspicua|Nithil2_4914_g4414.t1	Fragilariopsis_cylindrus|OEU17566.1
968	cluster968	6	1	0.166667	Phaeodactylum_tricornutum|XP_002179671.1	Pseudonitzschia_multistriata|VEU35373.1	Thalassiosira_pseudonana|XP_002286415.1	Fragilariopsis_cylindrus|OEU08853.1	Nitzschia_inconspicua|Nithil2_30538_g38746.t1	Fragilariopsis_cylindrus|OEU18499.1
969	cluster969	6	2	0.333333	Thalassiosira_pseudonana|XP_002293591.1	Phaeodactylum_tricornutum|XP_002179918.1	Pseudonitzschia_multistriata|VEU43751.1	Nitzschia_inconspicua|Nithil2_19073_g1531.t1	Fragilariopsis_cylindrus|OEU14026.1	Nitzschia_inconspicua|Nithil2_18715_g1177.t1
970	cluster970	6	1	0.166667	Thalassiosira_pseudonana|XP_002291369.1	Phaeodactylum_tricornutum|XP_002177721.1	Pseudonitzschia_multistriata|VEU33488.1	Nitzschia_inconspicua|Nithil2_3458_g2991.t1	Fragilariopsis_cylindrus|OEU15506.1	Fragilariopsis_cylindrus|OEU06318.1
971	cluster971	6	1	0.166667	Thalassiosira_pseudonana|XP_002286976.1	Phaeodactylum_tricornutum|XP_002181038.1	Nitzschia_inconspicua|Nithil2_25057_g33034.t1	Fragilariopsis_cylindrus|OEU14829.1	Pseudonitzschia_multistriata|VEU43124.1	Fragilariopsis_cylindrus|OEU14828.1
972	cluster972	6	2	0.333333	Thalassiosira_pseudonana|XP_002291440.1	Phaeodactylum_tricornutum|XP_002178263.1	Pseudonitzschia_multistriata|VEU34823.1	Nitzschia_inconspicua|Nithil2_4482_g3997.t1	Fragilariopsis_cylindrus|OEU11599.1	Nitzschia_inconspicua|Nithil2_6147_g15168.t1
973	cluster973	6	1	0.166667	Thalassiosira_pseudonana|XP_002290284.1	Phaeodactylum_tricornutum|XP_002183575.1	Pseudonitzschia_multistriata|VEU33480.1	Nitzschia_inconspicua|Nithil2_3454_g2987.t1	Fragilariopsis_cylindrus|OEU15498.1	Phaeodactylum_tricornutum|XP_002178179.1
974	cluster974	6	1	0.166667	Thalassiosira_pseudonana|XP_002294386.1	Phaeodactylum_tricornutum|XP_002176849.1	Pseudonitzschia_multistriata|VEU40271.1	Nitzschia_inconspicua|Nithil2_5323_g14355.t1	Fragilariopsis_cylindrus|OEU11077.1	Fragilariopsis_cylindrus|OEU11078.1
975	cluster975	6	2	0.333333	Thalassiosira_pseudonana|XP_002290846.1	Pseudonitzschia_multistriata|VEU33672.1	Nitzschia_inconspicua|Nithil2_6141_g15162.t1	Fragilariopsis_cylindrus|OEU11331.1	Nitzschia_inconspicua|Nithil2_4476_g3991.t1	Phaeodactylum_tricornutum|XP_002186023.1
976	cluster976	6	1	0.166667	Thalassiosira_pseudonana|XP_002286539.1	Phaeodactylum_tricornutum|XP_002186380.1	Pseudonitzschia_multistriata|VEU44657.1	Nitzschia_inconspicua|Nithil2_24964_g32942.t1	Fragilariopsis_cylindrus|OEU11459.1	Phaeodactylum_tricornutum|XP_002183248.1
977	cluster977	6	2	0.333333	Thalassiosira_pseudonana|XP_002287865.1	Pseudonitzschia_multistriata|VEU37211.1	Nitzschia_inconspicua|Nithil2_4704_g4214.t1	Fragilariopsis_cylindrus|OEU19309.1	Nitzschia_inconspicua|Nithil2_6411_g15427.t1	Phaeodactylum_tricornutum|XP_002186066.1
978	cluster978	6	1	0.166667	Thalassiosira_pseudonana|XP_002294541.1	Pseudonitzschia_multistriata|VEU36465.1	Fragilariopsis_cylindrus|OEU09673.1	Pseudonitzschia_multistriata|VEU34590.1	Phaeodactylum_tricornutum|XP_002180322.1	Nitzschia_inconspicua|Nithil2_10069_g19024.t1
979	cluster979	6	2	0.333333	Thalassiosira_pseudonana|XP_002287608.1	Phaeodactylum_tricornutum|XP_002185954.1	Pseudonitzschia_multistriata|VEU44030.1	Nitzschia_inconspicua|Nithil2_4947_g4445.t1	Fragilariopsis_cylindrus|OEU17593.1	Nitzschia_inconspicua|Nithil2_6638_g15650.t1
980	cluster980	6	2	0.333333	Thalassiosira_pseudonana|XP_002287830.1	Phaeodactylum_tricornutum|XP_002185781.1	Pseudonitzschia_multistriata|VEU44025.1	Nitzschia_inconspicua|Nithil2_18687_g1149.t1	Fragilariopsis_cylindrus|OEU17587.1	Nitzschia_inconspicua|Nithil2_19049_g1507.t1
981	cluster981	6	1	0.166667	Thalassiosira_pseudonana|XP_002293799.1	Phaeodactylum_tricornutum|XP_002185632.1	Pseudonitzschia_multistriata|VEU36276.1	Nitzschia_inconspicua|Nithil2_9351_g18314.t1	Fragilariopsis_cylindrus|OEU17487.1	Pseudonitzschia_multistriata|VEU36277.1
982	cluster982	6	1	0.166667	Thalassiosira_pseudonana|XP_002295670.1	Phaeodactylum_tricornutum|XP_002178233.1	Pseudonitzschia_multistriata|VEU43493.1	Fragilariopsis_cylindrus|OEU10288.1	Fragilariopsis_cylindrus|OEU10287.1	Nitzschia_inconspicua|Nithil2_17792_g270.t1
983	cluster983	6	1	0.166667	Thalassiosira_pseudonana|XP_002295756.1	Phaeodactylum_tricornutum|XP_002183401.1	Pseudonitzschia_multistriata|VEU42219.1	Nitzschia_inconspicua|Nithil2_25884_g34108.t1	Fragilariopsis_cylindrus|OEU17126.1	Fragilariopsis_cylindrus|OEU17102.1
984	cluster984	6	1	0.166667	Thalassiosira_pseudonana|XP_002296209.1	Phaeodactylum_tricornutum|XP_002177130.1	Pseudonitzschia_multistriata|VEU42122.1	Nitzschia_inconspicua|Nithil2_5804_g14828.t1	Fragilariopsis_cylindrus|OEU20933.1	Fragilariopsis_cylindrus|OEU16512.1
985	cluster985	6	1	0.166667	Thalassiosira_pseudonana|XP_002291530.1	Phaeodactylum_tricornutum|XP_002180093.1	Pseudonitzschia_multistriata|VEU43125.1	Pseudonitzschia_multistriata|VEU38755.1	Nitzschia_inconspicua|Nithil2_22691_g30683.t1	Fragilariopsis_cylindrus|OEU19625.1
986	cluster986	6	1	0.166667	Thalassiosira_pseudonana|XP_002294518.1	Phaeodactylum_tricornutum|XP_002178437.1	Pseudonitzschia_multistriata|VEU36678.1	Nitzschia_inconspicua|Nithil2_2968_g14045.t1	Fragilariopsis_cylindrus|OEU09141.1	Fragilariopsis_cylindrus|OEU09138.1
987	cluster987	6	1	0.166667	Thalassiosira_pseudonana|XP_002287310.1	Fragilariopsis_cylindrus|OEU08603.1	Thalassiosira_pseudonana|XP_002287311.1	Phaeodactylum_tricornutum|XP_002178247.1	Nitzschia_inconspicua|Nithil2_1942_g13038.t1	Fragilariopsis_cylindrus|OEU08601.1
988	cluster988	6	1	0.166667	Thalassiosira_pseudonana|XP_002290215.1	Phaeodactylum_tricornutum|XP_002182424.1	Pseudonitzschia_multistriata|VEU38591.1	Nitzschia_inconspicua|Nithil2_8772_g17735.t2	Fragilariopsis_cylindrus|OEU12507.1	Fragilariopsis_cylindrus|OEU12064.1
989	cluster989	6	2	0.333333	Thalassiosira_pseudonana|XP_002290279.1	Phaeodactylum_tricornutum|XP_002178419.1	Pseudonitzschia_multistriata|VEU42723.1	Nitzschia_inconspicua|Nithil2_4527_g4040.t1	Fragilariopsis_cylindrus|OEU06933.1	Nitzschia_inconspicua|Nithil2_6206_g15226.t1
990	cluster990	6	2	0.333333	Thalassiosira_pseudonana|XP_002290629.1	Phaeodactylum_tricornutum|XP_002176555.1	Pseudonitzschia_multistriata|VEU43844.1	Nitzschia_inconspicua|Nithil2_18941_g1401.t1	Fragilariopsis_cylindrus|OEU20786.1	Nitzschia_inconspicua|Nithil2_18582_g1045.t1
991	cluster991	6	1	0.166667	Thalassiosira_pseudonana|XP_002287326.1	Pseudonitzschia_multistriata|VEU44014.1	Nitzschia_inconspicua|Nithil2_36257_g25572.t1	Fragilariopsis_cylindrus|OEU17570.1	Pseudonitzschia_multistriata|VEU43033.1	Phaeodactylum_tricornutum|XP_002183202.1
992	cluster992	6	1	0.166667	Thalassiosira_pseudonana|XP_002294317.1	Phaeodactylum_tricornutum|XP_002177443.1	Phaeodactylum_tricornutum|XP_002177442.1	Pseudonitzschia_multistriata|VEU41206.1	Nitzschia_inconspicua|Nithil2_37535_g26830.t1	Fragilariopsis_cylindrus|OEU17077.1
993	cluster993	6	1	0.166667	Thalassiosira_pseudonana|XP_002293948.1	Pseudonitzschia_multistriata|VEU35029.1	Nitzschia_inconspicua|Nithil2_23335_g31314.t1	Fragilariopsis_cylindrus|OEU17741.1	Pseudonitzschia_multistriata|VEU43899.1	Phaeodactylum_tricornutum|XP_002185627.1
994	cluster994	6	1	0.166667	Thalassiosira_pseudonana|XP_002289979.1	Phaeodactylum_tricornutum|XP_002183400.1	Pseudonitzschia_multistriata|VEU40075.1	Nitzschia_inconspicua|Nithil2_25888_g34112.t1	Fragilariopsis_cylindrus|OEU17120.1	Fragilariopsis_cylindrus|OEU17108.1
995	cluster995	6	1	0.166667	Thalassiosira_pseudonana|XP_002295622.1	Phaeodactylum_tricornutum|XP_002184246.1	Pseudonitzschia_multistriata|VEU37938.1	Nitzschia_inconspicua|Nithil2_1758_g12857.t1	Fragilariopsis_cylindrus|OEU20494.1	Pseudonitzschia_multistriata|VEU37937.1
996	cluster996	6	1	0.166667	Thalassiosira_pseudonana|XP_002288034.1	Phaeodactylum_tricornutum|XP_002184318.1	Pseudonitzschia_multistriata|VEU37664.1	Nitzschia_inconspicua|Nithil2_30115_g38330.t1	Fragilariopsis_cylindrus|OEU18828.1	Fragilariopsis_cylindrus|OEU13143.1
997	cluster997	6	1	0.166667	Thalassiosira_pseudonana|XP_002289313.1	Phaeodactylum_tricornutum|XP_002178312.1	Pseudonitzschia_multistriata|VEU41630.1	Nitzschia_inconspicua|Nithil2_8867_g17830.t1	Fragilariopsis_cylindrus|OEU09008.1	Pseudonitzschia_multistriata|VEU35416.1
998	cluster998	6	2	0.333333	Thalassiosira_pseudonana|XP_002294162.1	Phaeodactylum_tricornutum|XP_002184938.1	Pseudonitzschia_multistriata|VEU33725.1	Nitzschia_inconspicua|Nithil2_26302_g34521.t1	Nitzschia_inconspicua|Nithil2_26295_g34514.t1	Fragilariopsis_cylindrus|OEU13817.1
999	cluster999	6	1	0.166667	Thalassiosira_pseudonana|XP_002291593.1	Phaeodactylum_tricornutum|XP_002180115.1	Pseudonitzschia_multistriata|VEU39313.1	Nitzschia_inconspicua|Nithil2_29105_g37334.t1	Fragilariopsis_cylindrus|OEU17133.1	Fragilariopsis_cylindrus|OEU17095.1
1000	cluster1000	6	2	0.333333	Thalassiosira_pseudonana|XP_002294566.1	Phaeodactylum_tricornutum|XP_002177106.1	Pseudonitzschia_multistriata|VEU39732.1	Nitzschia_inconspicua|Nithil2_6530_g15545.t1	Fragilariopsis_cylindrus|OEU08061.1	Nitzschia_inconspicua|Nithil2_4840_g4343.t1
1001	cluster1001	6	2	0.333333	Thalassiosira_pseudonana|XP_002291106.1	Phaeodactylum_tricornutum|XP_002184074.1	Pseudonitzschia_multistriata|VEU39459.1	Nitzschia_inconspicua|Nithil2_18641_g1104.t1	Fragilariopsis_cylindrus|OEU20654.1	Nitzschia_inconspicua|Nithil2_19011_g1469.t1
1002	cluster1002	6	1	0.166667	Thalassiosira_pseudonana|XP_002296344.1	Phaeodactylum_tricornutum|XP_002184333.1	Pseudonitzschia_multistriata|VEU37671.1	Nitzschia_inconspicua|Nithil2_30128_g38343.t1	Fragilariopsis_cylindrus|OEU18822.1	Phaeodactylum_tricornutum|XP_002182028.1
1003	cluster1003	6	2	0.333333	Thalassiosira_pseudonana|XP_002287365.1	Phaeodactylum_tricornutum|XP_002180725.1	Pseudonitzschia_multistriata|VEU43515.1	Nitzschia_inconspicua|Nithil2_4574_g4086.t1	Fragilariopsis_cylindrus|OEU10143.1	Nitzschia_inconspicua|Nithil2_6269_g15289.t1
1004	cluster1004	6	1	0.166667	Thalassiosira_pseudonana|XP_002286092.1	Phaeodactylum_tricornutum|XP_002181876.1	Thalassiosira_pseudonana|XP_002292245.1	Pseudonitzschia_multistriata|VEU37173.1	Nitzschia_inconspicua|Nithil2_22449_g30450.t1	Fragilariopsis_cylindrus|OEU21624.1
1005	cluster1005	6	2	0.333333	Thalassiosira_pseudonana|XP_002289060.1	Phaeodactylum_tricornutum|XP_002184465.1	Pseudonitzschia_multistriata|VEU39192.1	Nitzschia_inconspicua|Nithil2_19050_g1508.t1	Nitzschia_inconspicua|Nithil2_18688_g1150.t1	Fragilariopsis_cylindrus|OEU20637.1
1006	cluster1006	6	1	0.166667	Thalassiosira_pseudonana|XP_002286118.1	Phaeodactylum_tricornutum|XP_002182235.1	Pseudonitzschia_multistriata|VEU43622.1	Pseudonitzschia_multistriata|VEU38188.1	Nitzschia_inconspicua|Nithil2_20783_g28751.t1	Fragilariopsis_cylindrus|OEU12197.1
1007	cluster1007	6	1	0.166667	Thalassiosira_pseudonana|XP_002289880.1	Phaeodactylum_tricornutum|XP_002178337.1	Pseudonitzschia_multistriata|VEU38940.1	Pseudonitzschia_multistriata|VEU36478.1	Nitzschia_inconspicua|Nithil2_10248_g19203.t1	Fragilariopsis_cylindrus|OEU18390.1
1008	cluster1008	6	1	0.166667	Thalassiosira_pseudonana|XP_002294091.1	Phaeodactylum_tricornutum|XP_002177328.1	Pseudonitzschia_multistriata|VEU38751.1	Nitzschia_inconspicua|Nithil2_23559_g31537.t1	Fragilariopsis_cylindrus|OEU20067.1	Phaeodactylum_tricornutum|XP_002180109.1
1009	cluster1009	6	1	0.166667	Thalassiosira_pseudonana|XP_002289824.1	Phaeodactylum_tricornutum|XP_002182810.1	Pseudonitzschia_multistriata|VEU42404.1	Pseudonitzschia_multistriata|VEU40806.1	Nitzschia_inconspicua|Nithil2_36818_g26126.t1	Fragilariopsis_cylindrus|OEU16668.1
1010	cluster1010	6	1	0.166667	Thalassiosira_pseudonana|XP_002290985.1	Phaeodactylum_tricornutum|XP_002178323.1	Nitzschia_inconspicua|Nithil2_8806_g17769.t1	Fragilariopsis_cylindrus|OEU07427.1	Thalassiosira_pseudonana|XP_002293078.1	Pseudonitzschia_multistriata|VEU39052.1
1011	cluster1011	6	1	0.166667	Thalassiosira_pseudonana|XP_002286639.1	Phaeodactylum_tricornutum|XP_002186128.1	Pseudonitzschia_multistriata|VEU40642.1	Nitzschia_inconspicua|Nithil2_3439_g2972.t1	Fragilariopsis_cylindrus|OEU06219.1	Fragilariopsis_cylindrus|OEU12813.1
1012	cluster1012	6	2	0.333333	Nitzschia_inconspicua|Nithil2_2575_g13657.t1	Thalassiosira_pseudonana|XP_002293129.1	Pseudonitzschia_multistriata|VEU44370.1	Nitzschia_inconspicua|Nithil2_17720_g200.t1	Fragilariopsis_cylindrus|OEU07361.1	Phaeodactylum_tricornutum|XP_002184401.1
1013	cluster1013	6	2	0.333333	Phaeodactylum_tricornutum|XP_002180634.1	Pseudonitzschia_multistriata|VEU40702.1	Nitzschia_inconspicua|Nithil2_6315_g15333.t1	Fragilariopsis_cylindrus|OEU06579.1	Fragilariopsis_cylindrus|OEU12890.1	Nitzschia_inconspicua|Nithil2_4611_g4123.t1
1014	cluster1014	6	1	0.166667	Thalassiosira_pseudonana|XP_002289646.1	Phaeodactylum_tricornutum|XP_002177246.1	Pseudonitzschia_multistriata|VEU36690.1	Nitzschia_inconspicua|Nithil2_36972_g26280.t1	Fragilariopsis_cylindrus|OEU16856.1	Pseudonitzschia_multistriata|VEU36691.1
1015	cluster1015	6	1	0.166667	Thalassiosira_pseudonana|XP_002290836.1	Phaeodactylum_tricornutum|XP_002184535.1	Phaeodactylum_tricornutum|XP_002182300.1	Pseudonitzschia_multistriata|VEU39012.1	Nitzschia_inconspicua|Nithil2_21424_g29379.t1	Fragilariopsis_cylindrus|OEU22521.1
1016	cluster1016	6	1	0.166667	Thalassiosira_pseudonana|XP_002290238.1	Phaeodactylum_tricornutum|XP_002185267.1	Phaeodactylum_tricornutum|XP_002184169.1	Pseudonitzschia_multistriata|VEU37005.1	Nitzschia_inconspicua|Nithil2_29887_g38102.t1	Fragilariopsis_cylindrus|OEU13239.1
1017	cluster1017	6	1	0.166667	Thalassiosira_pseudonana|XP_002291585.1	Phaeodactylum_tricornutum|XP_002180313.1	Pseudonitzschia_multistriata|VEU42224.1	Nitzschia_inconspicua|Nithil2_25914_g34138.t1	Fragilariopsis_cylindrus|OEU17128.1	Fragilariopsis_cylindrus|OEU17100.1
1018	cluster1018	6	2	0.333333	Thalassiosira_pseudonana|XP_002291453.1	Phaeodactylum_tricornutum|XP_002181408.1	Pseudonitzschia_multistriata|VEU34314.1	Nitzschia_inconspicua|Nithil2_19094_g1552.t1	Fragilariopsis_cylindrus|OEU09578.1	Nitzschia_inconspicua|Nithil2_18743_g1205.t1
1019	cluster1019	6	4	0.666667	Fragilariopsis_cylindrus|OEU23040.1	Pseudonitzschia_multistriata|VEU39225.1	Nitzschia_inconspicua|Nithil2_21457_g29412.t1	Nitzschia_inconspicua|Nithil2_21454_g29409.t1	Nitzschia_inconspicua|Nithil2_4177_g3700.t1	Nitzschia_inconspicua|Nithil2_18001_g474.t1
1020	cluster1020	6	1	0.166667	Thalassiosira_pseudonana|XP_002289153.1	Phaeodactylum_tricornutum|XP_002180467.1	Pseudonitzschia_multistriata|VEU44244.1	Nitzschia_inconspicua|Nithil2_30831_g39034.t1	Fragilariopsis_cylindrus|OEU10492.1	Phaeodactylum_tricornutum|XP_002180466.1
1021	cluster1021	6	2	0.333333	Thalassiosira_pseudonana|XP_002295480.1	Phaeodactylum_tricornutum|XP_002183055.1	Pseudonitzschia_multistriata|VEU39205.1	Nitzschia_inconspicua|Nithil2_35924_g25245.t1	Fragilariopsis_cylindrus|OEU12840.1	Nitzschia_inconspicua|Nithil2_35927_g25248.t1
1022	cluster1022	6	1	0.166667	Thalassiosira_pseudonana|XP_002286788.1	Phaeodactylum_tricornutum|XP_002182065.1	Phaeodactylum_tricornutum|XP_002182063.1	Pseudonitzschia_multistriata|VEU40235.1	Nitzschia_inconspicua|Nithil2_24365_g32358.t1	Fragilariopsis_cylindrus|OEU11944.1
1023	cluster1023	6	1	0.166667	Thalassiosira_pseudonana|XP_002291583.1	Phaeodactylum_tricornutum|XP_002180120.1	Pseudonitzschia_multistriata|VEU42228.1	Nitzschia_inconspicua|Nithil2_25912_g34136.t1	Fragilariopsis_cylindrus|OEU17129.1	Fragilariopsis_cylindrus|OEU17099.1
1024	cluster1024	6	1	0.166667	Thalassiosira_pseudonana|XP_002287534.1	Phaeodactylum_tricornutum|XP_002179425.1	Pseudonitzschia_multistriata|VEU37515.1	Nitzschia_inconspicua|Nithil2_23924_g31894.t1	Fragilariopsis_cylindrus|OEU19723.1	Fragilariopsis_cylindrus|OEU18083.1
1025	cluster1025	6	1	0.166667	Thalassiosira_pseudonana|XP_002296066.1	Phaeodactylum_tricornutum|XP_002182622.1	Pseudonitzschia_multistriata|VEU40873.1	Nitzschia_inconspicua|Nithil2_29997_g38212.t1	Fragilariopsis_cylindrus|OEU18878.1	Fragilariopsis_cylindrus|OEU06957.1
1026	cluster1026	6	2	0.333333	Thalassiosira_pseudonana|XP_002290406.1	Phaeodactylum_tricornutum|XP_002185317.1	Pseudonitzschia_multistriata|VEU45281.1	Nitzschia_inconspicua|Nithil2_6680_g15692.t1	Fragilariopsis_cylindrus|OEU18175.1	Nitzschia_inconspicua|Nithil2_4991_g4489.t1
1027	cluster1027	6	2	0.333333	Thalassiosira_pseudonana|XP_002295272.1	Phaeodactylum_tricornutum|XP_002185821.1	Pseudonitzschia_multistriata|VEU35037.1	Nitzschia_inconspicua|Nithil2_23341_g31320.t1	Fragilariopsis_cylindrus|OEU17733.1	Nitzschia_inconspicua|Nithil2_35865_g25186.t1
1028	cluster1028	6	1	0.166667	Thalassiosira_pseudonana|XP_002287850.1	Phaeodactylum_tricornutum|XP_002178975.1	Pseudonitzschia_multistriata|VEU35231.1	Pseudonitzschia_multistriata|VEU34658.1	Nitzschia_inconspicua|Nithil2_30823_g39026.t1	Fragilariopsis_cylindrus|OEU20587.1
1029	cluster1029	6	2	0.333333	Thalassiosira_pseudonana|XP_002290273.1	Phaeodactylum_tricornutum|XP_002185663.1	Pseudonitzschia_multistriata|VEU44017.1	Nitzschia_inconspicua|Nithil2_4929_g4429.t1	Fragilariopsis_cylindrus|OEU17576.1	Nitzschia_inconspicua|Nithil2_6617_g15629.t1
1030	cluster1030	6	2	0.333333	Thalassiosira_pseudonana|XP_002293648.1	Phaeodactylum_tricornutum|XP_002181865.1	Pseudonitzschia_multistriata|VEU35298.1	Nitzschia_inconspicua|Nithil2_4853_g4356.t1	Fragilariopsis_cylindrus|OEU11676.1	Nitzschia_inconspicua|Nithil2_6548_g15563.t1
1031	cluster1031	6	1	0.166667	Thalassiosira_pseudonana|XP_002286324.1	Phaeodactylum_tricornutum|XP_002182117.1	Pseudonitzschia_multistriata|VEU35138.1	Nitzschia_inconspicua|Nithil2_21102_g29065.t1	Fragilariopsis_cylindrus|OEU22273.1	Pseudonitzschia_multistriata|VEU35137.1
1032	cluster1032	6	1	0.166667	Thalassiosira_pseudonana|XP_002289835.1	Phaeodactylum_tricornutum|XP_002179000.1	Pseudonitzschia_multistriata|VEU34207.1	Nitzschia_inconspicua|Nithil2_29242_g37468.t1	Fragilariopsis_cylindrus|OEU14761.1	Pseudonitzschia_multistriata|VEU43784.1
1033	cluster1033	6	2	0.333333	Thalassiosira_pseudonana|XP_002291911.1	Phaeodactylum_tricornutum|XP_002185764.1	Pseudonitzschia_multistriata|VEU45294.1	Nitzschia_inconspicua|Nithil2_6694_g15704.t1	Fragilariopsis_cylindrus|OEU17617.1	Nitzschia_inconspicua|Nithil2_5011_g4507.t1
1034	cluster1034	6	1	0.166667	Thalassiosira_pseudonana|XP_002291082.1	Phaeodactylum_tricornutum|XP_002177830.1	Pseudonitzschia_multistriata|VEU37455.1	Nitzschia_inconspicua|Nithil2_29605_g37823.t1	Fragilariopsis_cylindrus|OEU10416.1	Fragilariopsis_cylindrus|OEU23350.1
1035	cluster1035	6	2	0.333333	Thalassiosira_pseudonana|XP_002286338.1	Phaeodactylum_tricornutum|XP_002179726.1	Pseudonitzschia_multistriata|VEU37574.1	Nitzschia_inconspicua|Nithil2_18808_g1268.t1	Fragilariopsis_cylindrus|OEU08002.1	Nitzschia_inconspicua|Nithil2_18445_g910.t1
1036	cluster1036	6	2	0.333333	Thalassiosira_pseudonana|XP_002292468.1	Phaeodactylum_tricornutum|XP_002184368.1	Pseudonitzschia_multistriata|VEU40708.1	Nitzschia_inconspicua|Nithil2_6435_g15450.t1	Fragilariopsis_cylindrus|OEU21899.1	Nitzschia_inconspicua|Nithil2_4727_g4237.t1
1037	cluster1037	6	1	0.166667	Thalassiosira_pseudonana|XP_002289012.1	Phaeodactylum_tricornutum|XP_002181027.1	Pseudonitzschia_multistriata|VEU43912.1	Nitzschia_inconspicua|Nithil2_25069_g33046.t1	Fragilariopsis_cylindrus|OEU14976.1	Fragilariopsis_cylindrus|OEU07166.1
[truncated: 12,305 more rows]
[truncated: 71 more columns]

## Sheet: Nitz-containing clstrs - annot
OrthoVenn cluster id num	OrthoVenn cluster name	total num proteins in cluster	Nitzschia proteins in cluster	pct of cluster in Nitzschia	cluster seed	Nitzschia represen-tative locus	Nitzschia representative annotation
[truncated: 10,139 more rows]
[truncated: 42 more columns]

[truncated: 1 more sheets: Nitz unclustered singletons]
