# Supplementary material for: Diploid genomic architecture of Nitzschia inconspicua, an elite biomass production diatom
Source: Sci Rep. 2021 Aug 2;11:15592. doi: 10.1038/s41598-021-95106-3 (PMC8329260; doi:10.1038/s41598-021-95106-3)
Supplement: Supplementary file 3 — Supplementary Dataset 2. [file 41598_2021_95106_MOESM3_ESM.xlsx]

## Sheet: Legend
Supplementary Dataset 2 - Supporting data for carbon concentration (CCM) mechanisms.
Protein accession numbers for all species represent entries in the PhycoCosm web portal [Grigoriev, I. V. et al. PhycoCosm, a comparative algal genomics resource. Nucleic Acids Res 49, D1004-D1011, doi:10.1093/nar/gkaa898 (2021)].

## Sheet: CCM Accessions
Name	Ref Sequence Match	Nithil2	JGI Catalog	Pfam	TC	TC desc	gene name	sequence name	SignalP 5.0	SignalP 4.1	SignalP 4.1 ASAFind	SignalP 3.0	SignalP 3.0 ASAFind	TMHMM	Mitofates	Model Localization Assignment
αCA1a	NA (retrieved with Pfam)	Nithil2_37237	Yes	PF00194	NA	NA	g26535	g26535.t1	Y	Y	Not plastid, SignalP positive	Y	Not plastid, SignalP positive	PredHel=0	Neg	cER lumen
αCA1b	NA (retrieved with Pfam)	Nithil2_31727	No	PF00194	NA	NA	g7167	g7167.t1	Y	Y	Not plastid, SignalP positive	Y	Not plastid, SignalP positive	PredHel=0	Neg	cER lumen
αCA2a	NA (retrieved with Pfam)	Nithil2_37567	Yes	PF00194	NA	NA	g26861	g26861.t1	N	N	Not plastid, SignalP negative	N	Not plastid, SignalP negative	PredHel=1	Neg	Plasma Membrane
αCA2b	NA (retrieved with Pfam)	Nithil2_32058	No	PF00194	NA	NA	g7492	g7492.t1	N	N	Not plastid, SignalP negative	N	Not plastid, SignalP negative	PredHel=0	Neg	Plasma Membrane	*alleles lacking targeting predictions assigned to same compartment as other with any targeting predictions
αCA2c	NA (retrieved with Pfam)	Nithil2_32057	No	NA	NA	NA	g7941	g7941.t1	N	N	Not plastid, SignalP negative	N	Not plastid, SignalP negative	PredHel=1	Neg	Plasma Membrane
αCA3a	NA (retrieved with Pfam)	Nithil2_37673	Yes	PF00194	NA	NA	g26964	g26964.t1	N	N	Not plastid, SignalP negative	N	Not plastid, SignalP negative	PredHel=1	Neg	Plasma Membrane
αCA3b	NA (retrieved with Pfam)	Nithil2_32148	No	PF00194	NA	NA	g7581	g7581.t1	N	N	Not plastid, SignalP negative	N	Not plastid, SignalP negative	PredHel=1	Neg	Plasma Membrane
αCA4a	NA (retrieved with Pfam)	Nithil2_37675	Yes	PF00194	NA	NA	g26966	g26966.t1	N	N	Not plastid, SignalP negative	N	Not plastid, SignalP negative	PredHel=1	Neg	Plasma Membrane
αCA4b	NA (retrieved with Pfam)	Nithil2_32149	No	PF00194	NA	NA	g7582	g7582.t1	N	N	Not plastid, SignalP negative	N	Not plastid, SignalP negative	PredHel=1	Neg	Plasma Membrane
αCA5a	NA (retrieved with Pfam)	Nithil2_6845	Yes	PF00194	NA	NA	g15852	g15852.t1	N	N	Not plastid, SignalP negative	N	Not plastid, SignalP negative	PredHel=1	Neg	Plasma Membrane
αCA5b	NA (retrieved with Pfam)	Nithil2_31298	No	PF00194	NA	NA	g24926	g24926.t1	N	N	Not plastid, SignalP negative	N	Not plastid, SignalP negative	PredHel=1	Neg	Plasma Membrane
αCA6a	NA (retrieved with Pfam)	Nithil2_5168	Yes	PF00194	NA	NA	g4662	g4662.t1	N	N	Not plastid, SignalP negative	N	Not plastid, SignalP negative	PredHel=1	Neg	Plasma Membrane
αCA7a	NA (retrieved with Pfam)	Nithil2_9631	Yes	PF00194	NA	NA	g18593	g18593.t1	Y	Y	Not plastid, SignalP positive	Y	Not plastid, SignalP positive	PredHel=0	Neg	cER lumen
αCA7b	NA (retrieved with Pfam)	Nithil2_12390	No	PF00194	NA	NA	g21213	g21213.t1	Y	Y	Not plastid, SignalP positive	Y	Not plastid, SignalP positive	PredHel=0	Neg	cER lumen
αCA8a	NA (retrieved with Pfam)	Nithil2_9624	Yes	PF00194	NA	NA	g18586	g18586.t1	N	N	Not plastid, SignalP negative	N	Not plastid, SignalP negative	PredHel=0	0.548	Cytosol
αCA8b	NA (retrieved with Pfam)	Nithil2_12384	No	PF00194	NA	NA	g21207	g21207.t1	N	N	Not plastid, SignalP negative	N	Not plastid, SignalP negative	PredHel=0	Neg	Cytosol
αCA9a	NA (retrieved with Pfam)	Nithil2_9629	Yes	PF00194	NA	NA	g18591	g18591.t1	N	N	Not plastid, SignalP negative	N	Not plastid, SignalP negative	PredHel=0	Neg	Cytosol
αCA9b	NA (retrieved with Pfam)	Nithil2_12388	No	PF00194	NA	NA	g21211	g21211.t1	N	N	Not plastid, SignalP negative	N	Not plastid, SignalP negative	PredHel=0	Neg	Cytosol
αCA10a	NA (retrieved with Pfam)	Nithil2_9637	Yes	PF00194	NA	NA	g18598	g18598.t1	N	N	Not plastid, SignalP negative	Y	Not plastid, SignalP positive	PredHel=0	Neg	cER lumen
αCA10b	NA (retrieved with Pfam)	Nithil2_12399	No	PF00194	NA	NA	g21222	g21222.t1	N	N	Not plastid, SignalP negative	Y	Not plastid, SignalP positive	PredHel=0	Neg	cER lumen
αCA11a	NA (retrieved with Pfam)	Nithil2_10359	Yes	PF00194	NA	NA	g19314	g19314.t1	Y	Y	Plastid, low confidence	Y	Plastid, low confidence	PredHel=0	Neg	PPS
αCA11b	NA (retrieved with Pfam)	Nithil2_13374	No	PF00194	NA	NA	g22184	g22184.t1	Y	Y	Plastid, low confidence	Y	Plastid, low confidence	PredHel=0	0.395	PPS
θCA1a	theta_BAV00142.1	Nithil2_37294	Yes	none	NA	NA	g26590	g26590.t1	Y	Y	Plastid, high confidence	Y	Plastid, high confidence	PredHel=0	Neg	Chloroplast*	homolog of pyrenoid-penetrating thylakoid (Kikutani et al. 2016)
θCA1b	theta_BAV00142.1	Nithil2_31791	No	none	NA	NA	g7229	g7229.t1	Y	Y	Plastid, high confidence	Y	Plastid, high confidence	PredHel=0	Neg	Chloroplast*	homolog of pyrenoid-penetrating thylakoid (Kikutani et al. 2016)
θCA2a	theta_BAV00142.1	Nithil2_37470	Yes	none	NA	NA	g26765	g26765.t1	N	N	Not plastid, SignalP negative	N	Not plastid, SignalP negative	PredHel=0	Neg	Cytosol
θCA2b	theta_BAV00142.1	Nithil2_31973	No	none	NA	NA	g7409	g7409.t1	N	N	Not plastid, SignalP negative	N	Not plastid, SignalP negative	PredHel=0	Neg	Cytosol
δCA1a	delta_AAV39532.0	Nithil2_29408	Yes	PF10563	NA	NA	g37630	g37630.t1	N	N	Not plastid, SignalP negative	Y	Not plastid, SignalP positive	PredHel=1	Neg	Plasma Membrane
δCA1b	delta_AAV39532.1	Nithil2_29407	No	PF10563	NA	NA	g37630	g37630.t2	N	N	Not plastid, SignalP negative	N	Not plastid, SignalP negative	PredHel=1	Neg	Plasma Membrane
δCA1c	delta_AAV39532.1	Nithil2_17242	No	PF10563	NA	NA	g6254	g6254.t1	N	N	Not plastid, SignalP negative	N	Not plastid, SignalP negative	PredHel=1	Neg	Plasma Membrane
γCA1a	gamma_BAO52721.1	Nithil2_1941	Yes	NA	NA	NA	g2096	g2096.t1	Y	Y	Not plastid, SignalP positive	Y	Not plastid, SignalP positive	PredHel=0	Neg	cER
γCA1b	gamma_BAO52721.1	Nithil2_34429	No	NA	NA	NA	g9761	g9761.t1	N	N	Not plastid, SignalP negative	N	Not plastid, SignalP negative	PredHel=0	Neg	cER
LCIP63_1a	Thaps3_9854	Nithil2_24306	Yes	NA	NA	NA	g32300	g32300.t1	Y	Y	Plastid, high confidence	Y	Plastid, high confidence	PredHel=0	Neg	Chloroplast
LCIP63_1b	Thaps3_9854	Nithil2_38637	No	NA	NA	NA	g27908	g27908.t1	Y	Y	Plastid, high confidence	Y	Plastid, high confidence	PredHel=0	Neg	Chloroplast
LCIP63_2a	Thaps3_9854	Nithil2_24273	Yes	NA	NA	NA	g232268	g232268.t1	Y	Y	Plastid, high confidence	Y	Not plastid, SignalP positive	PredHel=0	Neg	Chloroplast
LCIP63_2b	Thaps3_9854	Nithil2_38677	No	NA	NA	NA			Y	Y	Plastid, high confidence	Y	Plastid, high confidence	PredHel=0	Neg	Chloroplast
LCIP63_3a	Thaps3_9854	Nithil2_24272	Yes	NA	NA	NA	g32267	g32267.t1	N	N	Not plastid, SignalP negative	Y	Not plastid, SignalP positive	PredHel=0	Neg	cER
LCIP63_3b	Thaps3_9854	Nithil2_38678	No	NA	NA	NA			N	N	Not plastid, SignalP negative	Y	Not plastid, SignalP positive	PredHel=0	Neg	cER
LCIP63_4a	Thaps3_9854	Nithil2_10272	Yes	NA	NA	NA	g19227	g19227.t1	Y	Y	Not plastid, SignalP positive	Y	Not plastid, SignalP positive	PredHel=0	Neg	cER
LCIP63_4b	Thaps3_9854	Nithil2_13455	No	NA	NA	NA			Y	Y	Not plastid, SignalP positive	Y	Not plastid, SignalP positive	PredHel=1	Neg	cER
LCIP63_5a	Thaps3_9854	Nithil2_35671	Yes	NA	NA	NA	g24994	g24994.t1	N	N	Not plastid, SignalP negative	N	Not plastid, SignalP negative	PredHel=0	0.993	Mitochondria
LCIP63_5b	Thaps3_9854	Nithil2_35720	No	NA	NA	NA			N	N	Not plastid, SignalP negative	N	Not plastid, SignalP negative	PredHel=0	0.993	Mitochondria
LCIP63_6a	Thaps3_9854	Nithil2_25131	Yes	NA	NA	NA	g33108	g33108.t1	N	N	Not plastid, SignalP negative	N	Not plastid, SignalP negative	PredHel=1	Neg	Cytosol
SLC4_1a	NA (retrieved with Pfam)	Nithil2_11125	Yes	PF00955	2.A.31.1.1	Anion exchanger (HCO3-:Cl- antiporter; also called Band 3, transports a variety of inorganic and organic anions	g20070.t1	g20070.t1	N	N	Not plastid, SignalP negative	N	Not plastid, SignalP negative	PredHel=10	Neg	Not in model, presumed to be localized to plasma membrane
SLC4_1b	NA (retrieved with Pfam)	Nithil2_12709	No	PF00955	NA	NA	g21527.t1	g21527.t1	N	N	Not plastid, SignalP negative	N	Not plastid, SignalP negative	PredHel=10	Neg	Not in model, presumed to be localized to plasma membrane
SLC4_1c	NA (retrieved with Pfam)	Nithil2_11361	No	PF00955	NA	NA	g20252.t1	g20252.t1	N	N	Not plastid, SignalP negative	N	Not plastid, SignalP negative	PredHel=10	Neg	Not in model, presumed to be localized to plasma membrane
SLC4_2a	NA (retrieved with Pfam)	Nithil2_26586	Yes	PF00955	2.A.31.1.1	Anion exchanger (HCO3-:Cl- antiporter; also called Band 3, transports a variety of inorganic and organic anions	g34828.t1	g34828.t1	N	N	Not plastid, SignalP negative	N	Not plastid, SignalP negative	PredHel=10	Neg	Not in model, presumed to be localized to plasma membrane
SLC4_2b	NA (retrieved with Pfam)	Nithil2_6	No	PF00955	NA	NA	g2629.t1	g2629.t1	N	N	Not plastid, SignalP negative	N	Not plastid, SignalP negative	PredHel=10	Neg	Not in model, presumed to be localized to plasma membrane
SLC4_3a	NA (retrieved with Pfam)	Nithil2_37345	Yes	PF00955	2.A.31.2.6	The Na+-dependent Cl-/HCO3- exchanger, NDAE1 (Romero et al., 2000)	g26641.t1	g26641.t1	Y	Y	Plastid, high confidence	Y	Plastid, low confidence	PredHel=10	Neg	Not in model, presumed to be localized to chloroplast
SLC4_3b	NA (retrieved with Pfam)	Nithil2_31844	No	PF00955	NA	NA	g7280.t1	g7280.t1	N	N	Not plastid, SignalP negative	N	Not plastid, SignalP negative	PredHel=11	Neg	Not in model, presumed to be localized to chloroplast
SLC4_4a	NA (retrieved with Pfam)	Nithil2_12755	Yes	PF00955	NA	NA	g21572.t1	g21572.t1	N	N	Not plastid, SignalP negative	N	Not plastid, SignalP negative	PredHel=4	Neg	Not in model, localization not predicted
SLC4_4b	NA (retrieved with Pfam)	Nithil2_13864	No	PF00955	NA	NA	g22645.t1	g22645.t1	N	N	Not plastid, SignalP negative	N	Not plastid, SignalP negative	PredHel=4	Neg	Not in model, localization not predicted
SLC4_5a	NA (retrieved with Pfam)	Nithil2_11046	Yes	PF00955	2.A.31.3.2	Boron efflux transporter, Ynl275w (Jennings et al., 2007)	g19991.t1	g19991.t1	N	N	Not plastid, SignalP negative	N	Not plastid, SignalP negative	PredHel=9	Neg	Not in model, localization not predicted
SLC4_5b	NA (retrieved with Pfam)	Nithil2_12759	No	PF00955	NA	NA	g21576.t1	g21576.t1	N	N	Not plastid, SignalP negative	N	Not plastid, SignalP negative	PredHel=12	Neg	Not in model, localization not predicted
SLC4_5c	NA (retrieved with Pfam)	Nithil2_11463	No	PF00955	NA	NA	g20350.t1	g20350.t1	N	N	Not plastid, SignalP negative	N	Not plastid, SignalP negative	PredHel=9	Neg	Not in model, localization not predicted

## Sheet: SignalP results
SignalP 5.0						SignalP 4.1													SignalP 3.0
# SignalP-5.0	Organism: Eukarya	Timestamp: 20210223182214				# SignalP-4.1 euk predictions													# SignalP-NN euk predictions														# SignalP-HMM euk predictions
# ID	Prediction	SP(Sec/SPI)	OTHER	CS Position		#name	Cmax	pos	Ymax	pos	Smax	pos	Smean	D	?	Dmaxcut	Networks-used		# name	Cmax	pos	?	Ymax	pos	?	Smax	pos	?	Smean	?	D	?	# name	!	Cmax	pos	?	Sprob	?
Nh2_32057_g7491.t1	OTHER	0.000612	0.999388			Nh2_32057_g7491.t1	0.12	49	0.108	11	0.126	2	0.103	0.105	N	0.45	SignalP-noTM		Nh2_32057_g7491.t1	0.049	49	N	0.033	6	N	0.244	4	N	0.185	N	0.109	N	Nh2_32057_g7491.t1	Q	0	0	N	0	N
Nh2_12384_g21207.t1	OTHER	0.000983	0.999017			Nh2_12384_g21207.t1	0.201	30	0.163	55	0.446	41	0.172	0.168	N	0.45	SignalP-noTM		Nh2_12384_g21207.t1	0.792	30	Y	0.154	30	N	0.452	2	N	0.119	N	0.136	N	Nh2_12384_g21207.t1	Q	0	30	N	0.001	N
Nh2_12388_g21211.t1	OTHER	0.181589	0.818411			Nh2_12388_g21211.t1	0.432	47	0.299	47	0.405	33	0.208	0.263	N	0.5	SignalP-TM		Nh2_12388_g21211.t1	0.243	47	N	0.224	47	N	0.95	30	Y	0.286	N	0.255	N	Nh2_12388_g21211.t1	S	0.853	47	Y	0.927	Y
Nh2_12390_g21213.t1	SP(Sec/SPI)	0.984382	0.015618	CS pos: 21-22. VVA-QN. Pr: 0.7789		Nh2_12390_g21213.t1	0.546	22	0.707	22	0.954	5	0.915	0.82	Y	0.45	SignalP-noTM		Nh2_12390_g21213.t1	0.554	22	Y	0.685	22	Y	0.991	13	Y	0.947	Y	0.816	Y	Nh2_12390_g21213.t1	S	0.89	22	Y	0.998	Y
Nh2_12399_g21222.t1	OTHER	0.34358	0.65642			Nh2_12399_g21222.t1	0.22	31	0.259	31	0.463	1	0.329	0.297	N	0.45	SignalP-noTM		Nh2_12399_g21222.t1	0.354	31	Y	0.428	31	Y	0.937	12	Y	0.59	Y	0.509	Y	Nh2_12399_g21222.t1	S	0.394	28	N	0.882	Y
Nh2_13374_g22184.t1	SP(Sec/SPI)	0.912418	0.087582	CS pos: 20-21. VAA-DR. Pr: 0.7807		Nh2_13374_g22184.t1	0.705	21	0.685	21	0.831	1	0.649	0.666	Y	0.45	SignalP-noTM		Nh2_13374_g22184.t1	0.869	21	Y	0.773	21	Y	0.97	6	Y	0.8	Y	0.787	Y	Nh2_13374_g22184.t1	S	0.912	21	Y	0.93	Y
Nh2_31298_g24926.t1	OTHER	0.001217	0.998783			Nh2_31298_g24926.t1	0.119	30	0.109	48	0.122	29	0.101	0.105	N	0.45	SignalP-noTM		Nh2_31298_g24926.t1	0.077	28	N	0.02	28	N	0.03	1	N	0.016	N	0.018	N	Nh2_31298_g24926.t1	Q	0	0	N	0	N
Nh2_31727_g7167.t1	SP(Sec/SPI)	0.999092	0.000908	CS pos: 20-21. ANA-QD. Pr: 0.9673		Nh2_31727_g7167.t1	0.62	21	0.75	21	0.96	11	0.907	0.835	Y	0.45	SignalP-noTM		Nh2_31727_g7167.t1	0.842	21	Y	0.853	21	Y	0.991	2	Y	0.925	Y	0.889	Y	Nh2_31727_g7167.t1	S	0.965	21	Y	1	Y
Nh2_32058_g7492.t1	OTHER	0.001481	0.998519			Nh2_32058_g7492.t1	0.119	17	0.111	17	0.121	10	0.105	0.108	N	0.45	SignalP-noTM		Nh2_32058_g7492.t1	0.125	34	N	0.076	34	N	0.181	1	N	0.05	N	0.063	N	Nh2_32058_g7492.t1	Q	0	19	N	0	N
Nh2_32148_g7581.t1	OTHER	0.002162	0.997838			Nh2_32148_g7581.t1	0.109	61	0.113	55	0.127	35	0.104	0.108	N	0.45	SignalP-noTM		Nh2_32148_g7581.t1	0.029	24	N	0.01	6	N	0.026	1	N	0.024	N	0.017	N	Nh2_32148_g7581.t1	Q	0	0	N	0	N
Nh2_32149_g7582.t1	OTHER	0.000399	0.999601			Nh2_32149_g7582.t1	0.11	58	0.11	58	0.12	52	0.098	0.104	N	0.45	SignalP-noTM		Nh2_32149_g7582.t1	0.283	24	N	0.031	24	N	0.03	1	N	0.014	N	0.022	N	Nh2_32149_g7582.t1	Q	0	0	N	0	N
Nh2_5168_g4662.t1	OTHER	0.001296	0.998704			Nh2_5168_g4662.t1	0.165	18	0.128	18	0.185	57	0.098	0.116	N	0.5	SignalP-TM		Nh2_5168_g4662.t1	0.106	21	N	0.029	16	N	0.162	67	N	0.032	N	0.03	N	Nh2_5168_g4662.t1	Q	0	0	N	0	N
Nh2_6845_g15852.t1	OTHER	0.001217	0.998783			Nh2_6845_g15852.t1	0.119	30	0.109	48	0.122	29	0.101	0.105	N	0.45	SignalP-noTM		Nh2_6845_g15852.t1	0.077	28	N	0.02	28	N	0.03	1	N	0.016	N	0.018	N	Nh2_6845_g15852.t1	Q	0	0	N	0	N
Nh2_9624_g18586.t1	OTHER	0.005174	0.994826			Nh2_9624_g18586.t1	0.147	40	0.173	18	0.436	11	0.273	0.227	N	0.45	SignalP-noTM		Nh2_9624_g18586.t1	0.135	26	N	0.116	26	N	0.555	12	N	0.304	N	0.21	N	Nh2_9624_g18586.t1	Q	0.043	19	N	0.141	N
Nh2_9629_g18591.t1	OTHER	0.254077	0.745923			Nh2_9629_g18591.t1	0.44	47	0.315	47	0.458	33	0.223	0.278	N	0.5	SignalP-TM		Nh2_9629_g18591.t1	0.243	47	N	0.233	47	N	0.957	30	Y	0.308	N	0.27	N	Nh2_9629_g18591.t1	S	0.863	47	Y	0.938	Y
Nh2_9631_g18593.t1	SP(Sec/SPI)	0.99141	0.00859	CS pos: 21-22. VVA-QN. Pr: 0.8012		Nh2_9631_g18593.t1	0.617	22	0.758	22	0.962	4	0.93	0.851	Y	0.45	SignalP-noTM		Nh2_9631_g18593.t1	0.65	22	Y	0.746	22	Y	0.994	13	Y	0.956	Y	0.851	Y	Nh2_9631_g18593.t1	S	0.893	22	Y	0.997	Y
Nh2_9637_g18598.t1	OTHER	0.416727	0.583273			Nh2_9637_g18598.t1	0.152	28	0.22	28	0.475	1	0.333	0.281	N	0.45	SignalP-noTM		Nh2_9637_g18598.t1	0.149	28	N	0.283	28	N	0.928	12	Y	0.625	Y	0.454	Y	Nh2_9637_g18598.t1	S	0.629	28	Y	0.817	Y
Nh2_10359_g19314.t1	SP(Sec/SPI)	0.994604	0.005396	CS pos: 19-20. VTA-DR. Pr: 0.9230		Nh2_10359_g19314.t1	0.651	20	0.754	20	0.938	12	0.865	0.814	Y	0.45	SignalP-noTM		Nh2_10359_g19314.t1	0.737	20	Y	0.759	20	Y	0.985	4	Y	0.884	Y	0.821	Y	Nh2_10359_g19314.t1	S	0.96	20	Y	0.994	Y
Nh2_37237_g26535.t1	SP(Sec/SPI)	0.999043	0.000957	CS pos: 20-21. ANA-QD. Pr: 0.9674		Nh2_37237_g26535.t1	0.619	21	0.75	21	0.96	11	0.907	0.835	Y	0.45	SignalP-noTM		Nh2_37237_g26535.t1	0.842	21	Y	0.852	21	Y	0.991	2	Y	0.924	Y	0.888	Y	Nh2_37237_g26535.t1	S	0.965	21	Y	1	Y
Nh2_37673_g26964.t1	OTHER	0.000985	0.999015			Nh2_37673_g26964.t1	0.112	68	0.112	49	0.127	32	0.103	0.107	N	0.45	SignalP-noTM		Nh2_37673_g26964.t1	0.063	19	N	0.012	4	N	0.03	1	N	0.025	N	0.018	N	Nh2_37673_g26964.t1	Q	0	0	N	0	N
Nh2_37675_g26966.t1	OTHER	0.00039	0.99961			Nh2_37675_g26966.t1	0.109	65	0.109	54	0.122	49	0.099	0.104	N	0.45	SignalP-noTM		Nh2_37675_g26966.t1	0.088	19	N	0.017	31	N	0.033	3	N	0.014	N	0.016	N	Nh2_37675_g26966.t1	Q	0	0	N	0	N
Nh2_37567_g26861.t1	OTHER	0.001961	0.998039			Nh2_37567_g26861.t1	0.121	17	0.112	17	0.128	10	0.106	0.109	N	0.45	SignalP-noTM		Nh2_37567_g26861.t1	0.129	34	N	0.065	34	N	0.167	1	N	0.045	N	0.055	N	Nh2_37567_g26861.t1	Q	0	19	N	0	N
Nh2_37294_g26590.t1	SP(Sec/SPI)	0.997999	0.002001	CS pos: 20-21. AEA-FT. Pr: 0.8663		Nh2_37294_g26590.t1	0.848	21	0.842	21	0.906	3	0.835	0.838	Y	0.45	SignalP-noTM		Nh2_37294_g26590.t1	0.948	21	Y	0.859	21	Y	0.988	13	Y	0.879	Y	0.869	Y	Nh2_37294_g26590.t1	S	0.929	21	Y	1	Y
Nh2_31791_g7229.t1	SP(Sec/SPI)	0.998102	0.001898	CS pos: 20-21. AEA-FT. Pr: 0.8648		Nh2_31791_g7229.t1	0.848	21	0.843	21	0.908	3	0.836	0.839	Y	0.45	SignalP-noTM		Nh2_31791_g7229.t1	0.948	21	Y	0.851	21	Y	0.988	13	Y	0.881	Y	0.866	Y	Nh2_31791_g7229.t1	S	0.929	21	Y	1	Y
Nh2_37470_g26765.t1	OTHER	0.126426	0.873574			Nh2_37470_g26765.t1	0.389	23	0.278	23	0.391	20	0.199	0.235	N	0.45	SignalP-noTM		Nh2_37470_g26765.t1	0.701	23	Y	0.24	23	N	0.788	2	N	0.232	N	0.236	N	Nh2_37470_g26765.t1	Q	0.249	23	N	0.257	N
Nh2_31973_g7409.t1	OTHER	0.162596	0.837404			Nh2_31973_g7409.t1	0.45	23	0.352	23	0.498	20	0.275	0.311	N	0.45	SignalP-noTM		Nh2_31973_g7409.t1	0.76	23	Y	0.33	23	Y	0.849	3	N	0.307	N	0.319	N	Nh2_31973_g7409.t1	S	0.504	23	Y	0.52	Y
Nh2_29408_g37630.t1	OTHER	0.002567	0.997433			Nh2_29408_g37630.t1	0.269	47	0.201	47	0.361	32	0.126	0.171	N	0.5	SignalP-TM		Nh2_29408_g37630.t1	0.476	47	Y	0.593	47	Y	0.991	43	Y	0.321	N	0.457	Y	Nh2_29408_g37630.t1	A	0	47	N	0.001	N
Nh2_29407_g37630.t2	OTHER	0.001816	0.998184			Nh2_29407_g37630.t2	0.25	49	0.188	49	0.258	36	0.119	0.16	N	0.5	SignalP-TM		Nh2_29407_g37630.t2	0.444	49	Y	0.553	49	Y	0.979	45	Y	0.288	N	0.42	N	Nh2_29407_g37630.t2	A	0	49	N	0	N
Nh2_17242_g6254.t1	OTHER	0.001841	0.998159			Nh2_17242_g6254.t1	0.189	47	0.183	47	0.324	32	0.13	0.162	N	0.5	SignalP-TM		Nh2_17242_g6254.t1	0.282	47	N	0.46	47	Y	0.985	43	Y	0.283	N	0.372	N	Nh2_17242_g6254.t1	A	0	47	N	0.001	N
Nh2_1941_g13037.t1	SP(Sec/SPI)	0.685842	0.314158	CS pos: 25-26. CCG-AT. Pr: 0.3031		Nh2_1941_g13037.t1	0.507	27	0.598	27	0.918	4	0.731	0.67	Y	0.45	SignalP-noTM		Nh2_1941_g13037.t1	0.731	27	Y	0.682	27	Y	0.977	12	Y	0.778	Y	0.73	Y	Nh2_1941_g13037.t1	S	0.482	26	N	0.967	Y
Nh2_34429_g9761.t1	OTHER	0.00106	0.99894			Nh2_34429_g9761.t1	0.108	69	0.103	69	0.104	66	0.094	0.098	N	0.45	SignalP-noTM		Nh2_34429_g9761.t1	0.034	28	N	0.013	3	N	0.043	1	N	0.038	N	0.025	N	Nh2_34429_g9761.t1	Q	0	0	N	0	N
Nh2_24306_g32300.t1	SP(Sec/SPI)	0.989916	0.010084	CS pos: 20-21. VNA-FT. Pr: 0.9557		Nh2_24306_g32300.t1	0.888	21	0.832	21	0.88	11	0.777	0.802	Y	0.45	SignalP-noTM		Nh2_24306_g32300.t1	0.94	21	Y	0.795	21	Y	0.958	1	Y	0.835	Y	0.815	Y	Nh2_24306_g32300.t1	S	0.971	21	Y	1	Y
Nh2_38637_g27908.t1	SP(Sec/SPI)	0.993782	0.006218	CS pos: 20-21. VNA-FT. Pr: 0.9609		Nh2_38637_g27908.t1	0.883	21	0.849	21	0.919	11	0.812	0.829	Y	0.45	SignalP-noTM		Nh2_38637_g27908.t1	0.936	21	Y	0.788	21	Y	0.979	13	Y	0.836	Y	0.812	Y	Nh2_38637_g27908.t1	S	0.98	21	Y	1	Y
Nh2_24273_g32268.t1	SP(Sec/SPI)	0.984956	0.015044	CS pos: 19-20. TNT-AP. Pr: 0.4132		Nh2_24273_g32268.t1	0.369	16	0.559	16	0.88	10	0.842	0.712	Y	0.45	SignalP-noTM		Nh2_24273_g32268.t1	0.478	20	Y	0.563	20	Y	0.975	4	Y	0.78	Y	0.671	Y	Nh2_24273_g32268.t1	S	0.533	20	Y	0.998	Y
Nh2_38677_g27948.t1	SP(Sec/SPI)	0.97656	0.02344	CS pos: 17-18. ATA-FT. Pr: 0.4265		Nh2_38677_g27948.t1	0.708	18	0.808	18	0.962	12	0.917	0.867	Y	0.45	SignalP-noTM		Nh2_38677_g27948.t1	0.591	18	Y	0.701	18	Y	0.995	13	Y	0.946	Y	0.824	Y	Nh2_38677_g27948.t1	S	0.543	22	Y	0.998	Y
Nh2_24272_g32267.t1	SP(Sec/SPI)	0.71634	0.28366	CS pos: 16-17. ASS-LH. Pr: 0.2513		Nh2_24272_g32267.t1	0.19	23	0.292	23	0.629	4	0.448	0.376	N	0.45	SignalP-noTM		Nh2_24272_g32267.t1	0.097	28	N	0.224	16	N	0.907	1	Y	0.724	Y	0.474	Y	Nh2_24272_g32267.t1	S	0.467	28	N	0.987	Y
Nh2_38678_g27949.t1	SP(Sec/SPI)	0.667386	0.332614	CS pos: 16-17. ASS-LH. Pr: 0.2860		Nh2_38678_g27949.t1	0.156	29	0.258	23	0.646	13	0.477	0.376	N	0.45	SignalP-noTM		Nh2_38678_g27949.t1	0.129	29	N	0.229	16	N	0.928	1	Y	0.794	Y	0.512	Y	Nh2_38678_g27949.t1	S	0.641	29	Y	0.993	Y
Nh2_10272_g19227.t1	SP(Sec/SPI)	0.944862	0.055138	CS pos: 22-23. TAS-RK. Pr: 0.3677		Nh2_10272_g19227.t1	0.16	18	0.372	18	0.932	1	0.841	0.625	Y	0.45	SignalP-noTM		Nh2_10272_g19227.t1	0.271	16	N	0.432	16	Y	0.982	1	Y	0.913	Y	0.672	Y	Nh2_10272_g19227.t1	S	0.55	16	Y	0.974	Y
Nh2_13455_g22265.t1	SP(Sec/SPI)	0.901896	0.098104	CS pos: 26-27. TSA-TS. Pr: 0.2677		Nh2_13455_g22265.t1	0.306	21	0.536	21	0.975	12	0.935	0.751	Y	0.45	SignalP-noTM		Nh2_13455_g22265.t1	0.239	21	N	0.376	21	Y	0.986	13	Y	0.926	Y	0.651	Y	Nh2_13455_g22265.t1	S	0.284	27	N	0.955	Y
Nh2_35671_g24994.t1	OTHER	0.000545	0.999455			Nh2_35671_g24994.t1	0.113	34	0.118	12	0.155	2	0.122	0.12	N	0.45	SignalP-noTM		Nh2_35671_g24994.t1	0.065	34	N	0.097	13	N	0.475	2	N	0.314	N	0.205	N	Nh2_35671_g24994.t1	Q	0.003	27	N	0.011	N
Nh2_35720_g25042.t1	OTHER	0.000545	0.999455			Nh2_35720_g25042.t1	0.113	34	0.118	12	0.155	2	0.122	0.12	N	0.45	SignalP-noTM		Nh2_35720_g25042.t1	0.065	34	N	0.097	13	N	0.475	2	N	0.314	N	0.205	N	Nh2_35720_g25042.t1	Q	0.003	27	N	0.011	N
Nh2_25131_g33108.t1	OTHER	0.028752	0.971248			Nh2_25131_g33108.t1	0.256	47	0.152	47	0.231	8	0.14	0.147	N	0.5	SignalP-TM		Nh2_25131_g33108.t1	0.313	47	N	0.472	47	Y	0.945	41	Y	0.321	N	0.397	N	Nh2_25131_g33108.t1	A	0.002	47	N	0.002	N
Nh2_6_g2629.t1	OTHER	0.001609	0.998391			Nh2_6_g2629.t1	0.111	8	0.116	38	0.173	31	0.111	0.114	N	0.5	SignalP-TM		Nh2_6_g2629.t1	0.247	23	N	0.059	33	N	0.197	32	N	0.08	N	0.069	N	Nh2_6_g2629.t1	Q	0.002	33	N	0.004	N
Nh2_11361_g20252.t1	OTHER	0.000664	0.999336			Nh2_11361_g20252.t1	0.113	27	0.121	11	0.164	1	0.132	0.125	N	0.5	SignalP-TM		Nh2_11361_g20252.t1	0.168	26	N	0.042	33	N	0.172	68	N	0.032	N	0.037	N	Nh2_11361_g20252.t1	Q	0	26	N	0	N
Nh2_11463_g20350.t1	OTHER	0.002383	0.997617			Nh2_11463_g20350.t1	0.109	32	0.105	66	0.11	19	0.099	0.102	N	0.45	SignalP-noTM		Nh2_11463_g20350.t1	0.096	21	N	0.022	29	N	0.068	1	N	0.023	N	0.023	N	Nh2_11463_g20350.t1	Q	0	27	N	0	N
Nh2_12709_g21527.t1	OTHER	0.000664	0.999336			Nh2_12709_g21527.t1	0.113	27	0.121	11	0.164	1	0.132	0.125	N	0.5	SignalP-TM		Nh2_12709_g21527.t1	0.168	26	N	0.042	33	N	0.172	68	N	0.032	N	0.037	N	Nh2_12709_g21527.t1	Q	0	26	N	0	N
Nh2_12759_g21576.t1	OTHER	0.000935	0.999065			Nh2_12759_g21576.t1	0.119	26	0.108	45	0.113	42	0.098	0.103	N	0.45	SignalP-noTM		Nh2_12759_g21576.t1	0.319	26	N	0.054	26	N	0.044	1	N	0.024	N	0.039	N	Nh2_12759_g21576.t1	Q	0	26	N	0	N
Nh2_13860_g22641.t1	OTHER	0.000935	0.999065			Nh2_13860_g22641.t1	0.119	26	0.108	45	0.113	42	0.098	0.103	N	0.45	SignalP-noTM		Nh2_13860_g22641.t1	0.319	26	N	0.054	26	N	0.044	1	N	0.024	N	0.039	N	Nh2_13860_g22641.t1	Q	0	26	N	0	N
Nh2_13864_g22645.t1	OTHER	0.000422	0.999578			Nh2_13864_g22645.t1	0.108	43	0.111	11	0.13	1	0.112	0.111	N	0.45	SignalP-noTM		Nh2_13864_g22645.t1	0.051	33	N	0.02	33	N	0.074	34	N	0.025	N	0.022	N	Nh2_13864_g22645.t1	Q	0	0	N	0	N
Nh2_31844_g7280.t1	OTHER	0.002246	0.997754			Nh2_31844_g7280.t1	0.112	21	0.141	11	0.232	1	0.14	0.14	N	0.45	SignalP-noTM		Nh2_31844_g7280.t1	0.139	22	N	0.111	22	N	0.79	2	N	0.251	N	0.181	N	Nh2_31844_g7280.t1	Q	0.053	22	N	0.073	N
Nh2_12755_g21572.t1	OTHER	0.000422	0.999578			Nh2_12755_g21572.t1	0.108	43	0.111	11	0.13	1	0.112	0.111	N	0.45	SignalP-noTM		Nh2_12755_g21572.t1	0.051	33	N	0.02	33	N	0.074	34	N	0.025	N	0.022	N	Nh2_12755_g21572.t1	Q	0	0	N	0	N
Nh2_11046_g19991.t1	OTHER	0.002383	0.997617			Nh2_11046_g19991.t1	0.109	32	0.105	66	0.11	19	0.099	0.102	N	0.45	SignalP-noTM		Nh2_11046_g19991.t1	0.096	21	N	0.022	29	N	0.068	1	N	0.023	N	0.023	N	Nh2_11046_g19991.t1	Q	0	27	N	0	N
Nh2_11125_g20070.t1	OTHER	0.000664	0.999336			Nh2_11125_g20070.t1	0.113	27	0.121	11	0.164	1	0.132	0.125	N	0.5	SignalP-TM		Nh2_11125_g20070.t1	0.168	26	N	0.042	33	N	0.172	68	N	0.032	N	0.037	N	Nh2_11125_g20070.t1	Q	0	26	N	0	N
Nh2_26586_g34828.t1	OTHER	0.001609	0.998391			Nh2_26586_g34828.t1	0.111	8	0.116	38	0.173	31	0.111	0.114	N	0.5	SignalP-TM		Nh2_26586_g34828.t1	0.247	23	N	0.059	33	N	0.197	32	N	0.08	N	0.069	N	Nh2_26586_g34828.t1	Q	0.002	33	N	0.004	N
Nh2_37345_g26641.t1	SP(Sec/SPI)	0.509263	0.490737	CS pos: 23-24. CSS-FQ. Pr: 0.3530		Nh2_37345_g26641.t1	0.265	24	0.419	24	0.864	1	0.67	0.554	Y	0.45	SignalP-noTM		Nh2_37345_g26641.t1	0.185	26	N	0.312	26	N	0.899	11	Y	0.691	Y	0.501	Y	Nh2_37345_g26641.t1	S	0.493	24	N	0.785	Y

## Sheet: SP 4.1 ASAFind
Identifier	SignalP	ASAFind cleavage position	ASAFind/SignalP cleavage site offset	ASAFind 20aa transit score	ASAFind Prediction
Nh2_32057_g7491.t1	N	NA	NA	NA	Not plastid, SignalP negative
Nh2_12384_g21207.t1	N	NA	NA	NA	Not plastid, SignalP negative
Nh2_12388_g21211.t1	N	NA	NA	NA	Not plastid, SignalP negative
Nh2_12390_g21213.t1	Y	22	0	0.814742	Not plastid, SignalP positive
Nh2_12399_g21222.t1	N	NA	NA	NA	Not plastid, SignalP negative
Nh2_13374_g22184.t1	Y	23	2	4.06399	Plastid, low confidence
Nh2_31298_g24926.t1	N	NA	NA	NA	Not plastid, SignalP negative
Nh2_31727_g7167.t1	Y	21	0	0.55082	Not plastid, SignalP positive
Nh2_32058_g7492.t1	N	NA	NA	NA	Not plastid, SignalP negative
Nh2_32148_g7581.t1	N	NA	NA	NA	Not plastid, SignalP negative
Nh2_32149_g7582.t1	N	NA	NA	NA	Not plastid, SignalP negative
Nh2_5168_g4662.t1	N	NA	NA	NA	Not plastid, SignalP negative
Nh2_6845_g15852.t1	N	NA	NA	NA	Not plastid, SignalP negative
Nh2_9624_g18586.t1	N	NA	NA	NA	Not plastid, SignalP negative
Nh2_9629_g18591.t1	N	NA	NA	NA	Not plastid, SignalP negative
Nh2_9631_g18593.t1	Y	22	0	0.814742	Not plastid, SignalP positive
Nh2_9637_g18598.t1	N	NA	NA	NA	Not plastid, SignalP negative
Nh2_10359_g19314.t1	Y	22	2	4.06019	Plastid, low confidence
Nh2_37237_g26535.t1	Y	21	0	0.574718	Not plastid, SignalP positive
Nh2_37673_g26964.t1	N	NA	NA	NA	Not plastid, SignalP negative
Nh2_37675_g26966.t1	N	NA	NA	NA	Not plastid, SignalP negative
Nh2_37567_g26861.t1	N	NA	NA	NA	Not plastid, SignalP negative
Nh2_37294_g26590.t1	Y	21	0	4.89103	Plastid, high confidence
Nh2_31791_g7229.t1	Y	21	0	4.96066	Plastid, high confidence
Nh2_37470_g26765.t1	N	NA	NA	NA	Not plastid, SignalP negative
Nh2_31973_g7409.t1	N	NA	NA	NA	Not plastid, SignalP negative
Nh2_29408_g37630.t1	N	NA	NA	NA	Not plastid, SignalP negative
Nh2_29407_g37630.t2	N	NA	NA	NA	Not plastid, SignalP negative
Nh2_17242_g6254.t1	N	NA	NA	NA	Not plastid, SignalP negative
Nh2_1941_g13037.t1	Y	27	0	1.95935	Not plastid, SignalP positive
Nh2_34429_g9761.t1	N	NA	NA	NA	Not plastid, SignalP negative
Nh2_24306_g32300.t1	Y	21	0	5.01504	Plastid, high confidence
Nh2_38637_g27908.t1	Y	21	0	5.01504	Plastid, high confidence
Nh2_24273_g32268.t1	Y	16	0	5.13983	Plastid, high confidence
Nh2_38677_g27948.t1	Y	18	0	5.11621	Plastid, high confidence
Nh2_24272_g32267.t1	N	NA	NA	NA	Not plastid, SignalP negative
Nh2_38678_g27949.t1	N	NA	NA	NA	Not plastid, SignalP negative
Nh2_10272_g19227.t1	Y	17	-1	1.54683	Not plastid, SignalP positive
Nh2_13455_g22265.t1	Y	23	2	1.31872	Not plastid, SignalP positive
Nh2_35671_g24994.t1	N	NA	NA	NA	Not plastid, SignalP negative
Nh2_35720_g25042.t1	N	NA	NA	NA	Not plastid, SignalP negative
Nh2_25131_g33108.t1	N	NA	NA	NA	Not plastid, SignalP negative
Nh2_6_g2629.t1	N	NA	NA	NA	Not plastid, SignalP negative
Nh2_11361_g20252.t1	N	NA	NA	NA	Not plastid, SignalP negative
Nh2_11463_g20350.t1	N	NA	NA	NA	Not plastid, SignalP negative
Nh2_12709_g21527.t1	N	NA	NA	NA	Not plastid, SignalP negative
Nh2_12759_g21576.t1	N	NA	NA	NA	Not plastid, SignalP negative
Nh2_13860_g22641.t1	N	NA	NA	NA	Not plastid, SignalP negative
Nh2_13864_g22645.t1	N	NA	NA	NA	Not plastid, SignalP negative
Nh2_31844_g7280.t1	N	NA	NA	NA	Not plastid, SignalP negative
Nh2_12755_g21572.t1	N	NA	NA	NA	Not plastid, SignalP negative
Nh2_11046_g19991.t1	N	NA	NA	NA	Not plastid, SignalP negative
Nh2_11125_g20070.t1	N	NA	NA	NA	Not plastid, SignalP negative
Nh2_26586_g34828.t1	N	NA	NA	NA	Not plastid, SignalP negative
Nh2_37345_g26641.t1	Y	24	0	4.4766	Plastid, high confidence

## Sheet: SP 3.0 ASAFind
Identifier	SignalP	ASAFind cleavage position	ASAFind/SignalP cleavage site offset	ASAFind 20aa transit score	ASAFind Prediction
Nh2_32057_g7491.t1	N	NA	NA	NA	Not plastid, SignalP negative
Nh2_12384_g21207.t1	N	NA	NA	NA	Not plastid, SignalP negative
Nh2_12388_g21211.t1	N	NA	NA	NA	Not plastid, SignalP negative
Nh2_12390_g21213.t1	Y	22	0	0.814742	Not plastid, SignalP positive
Nh2_12399_g21222.t1	Y	31	0	0.922593	Not plastid, SignalP positive
Nh2_13374_g22184.t1	Y	23	2	4.06399	Plastid, low confidence
Nh2_31298_g24926.t1	N	NA	NA	NA	Not plastid, SignalP negative
Nh2_31727_g7167.t1	Y	21	0	0.55082	Not plastid, SignalP positive
Nh2_32058_g7492.t1	N	NA	NA	NA	Not plastid, SignalP negative
Nh2_32148_g7581.t1	N	NA	NA	NA	Not plastid, SignalP negative
Nh2_32149_g7582.t1	N	NA	NA	NA	Not plastid, SignalP negative
Nh2_5168_g4662.t1	N	NA	NA	NA	Not plastid, SignalP negative
Nh2_6845_g15852.t1	N	NA	NA	NA	Not plastid, SignalP negative
Nh2_9624_g18586.t1	N	NA	NA	NA	Not plastid, SignalP negative
Nh2_9629_g18591.t1	N	NA	NA	NA	Not plastid, SignalP negative
Nh2_9631_g18593.t1	Y	22	0	0.814742	Not plastid, SignalP positive
Nh2_9637_g18598.t1	Y	28	0	0.917823	Not plastid, SignalP positive
Nh2_10359_g19314.t1	Y	22	2	4.06019	Plastid, low confidence
Nh2_37237_g26535.t1	Y	21	0	0.574718	Not plastid, SignalP positive
Nh2_37673_g26964.t1	N	NA	NA	NA	Not plastid, SignalP negative
Nh2_37675_g26966.t1	N	NA	NA	NA	Not plastid, SignalP negative
Nh2_37567_g26861.t1	N	NA	NA	NA	Not plastid, SignalP negative
Nh2_37294_g26590.t1	Y	21	0	4.89103	Plastid, high confidence
Nh2_31791_g7229.t1	Y	21	0	4.96066	Plastid, high confidence
Nh2_37470_g26765.t1	N	NA	NA	NA	Not plastid, SignalP negative
Nh2_31973_g7409.t1	N	NA	NA	NA	Not plastid, SignalP negative
Nh2_29408_g37630.t1	Y	47	0	1.42938	Not plastid, SignalP positive
Nh2_29407_g37630.t2	N	NA	NA	NA	Not plastid, SignalP negative
Nh2_17242_g6254.t1	N	NA	NA	NA	Not plastid, SignalP negative
Nh2_1941_g13037.t1	Y	27	0	1.95935	Not plastid, SignalP positive
Nh2_34429_g9761.t1	N	NA	NA	NA	Not plastid, SignalP negative
Nh2_24306_g32300.t1	Y	21	0	5.01504	Plastid, high confidence
Nh2_38637_g27908.t1	Y	21	0	5.01504	Plastid, high confidence
Nh2_24273_g32268.t1	Y	21	1	1.71537	Not plastid, SignalP positive
Nh2_38677_g27948.t1	Y	18	0	5.11621	Plastid, high confidence
Nh2_24272_g32267.t1	Y	14	-2	1.09192	Not plastid, SignalP positive
Nh2_38678_g27949.t1	Y	14	-2	1.19744	Not plastid, SignalP positive
Nh2_10272_g19227.t1	Y	17	1	1.54683	Not plastid, SignalP positive
Nh2_13455_g22265.t1	Y	23	2	1.31872	Not plastid, SignalP positive
Nh2_35671_g24994.t1	N	NA	NA	NA	Not plastid, SignalP negative
Nh2_35720_g25042.t1	N	NA	NA	NA	Not plastid, SignalP negative
Nh2_25131_g33108.t1	N	NA	NA	NA	Not plastid, SignalP negative
Nh2_6_g2629.t1	N	NA	NA	NA	Not plastid, SignalP negative
Nh2_11361_g20252.t1	N	NA	NA	NA	Not plastid, SignalP negative
Nh2_11463_g20350.t1	N	NA	NA	NA	Not plastid, SignalP negative
Nh2_12709_g21527.t1	N	NA	NA	NA	Not plastid, SignalP negative
Nh2_12759_g21576.t1	N	NA	NA	NA	Not plastid, SignalP negative
Nh2_13860_g22641.t1	N	NA	NA	NA	Not plastid, SignalP negative
Nh2_13864_g22645.t1	N	NA	NA	NA	Not plastid, SignalP negative
Nh2_31844_g7280.t1	N	NA	NA	NA	Not plastid, SignalP negative
Nh2_12755_g21572.t1	N	NA	NA	NA	Not plastid, SignalP negative
Nh2_11046_g19991.t1	N	NA	NA	NA	Not plastid, SignalP negative
Nh2_11125_g20070.t1	N	NA	NA	NA	Not plastid, SignalP negative
Nh2_26586_g34828.t1	N	NA	NA	NA	Not plastid, SignalP negative
Nh2_37345_g26641.t1	Y	24	-2	4.4766	Plastid, low confidence

## Sheet: Mitofates
		SignalP 5.0	SignalP 4.1	SignalP 4.1 ASAFind	SignalP 3.0	SignalP 3.0 ASAFind	TMHMM	Mitofates
Nithil2_32057	g7491.t1	N	N	Not plastid, SignalP negative	N	Not plastid, SignalP negative	PredHel=1	Neg
Nithil2_12384	g21207.t1	N	N	Not plastid, SignalP negative	N	Not plastid, SignalP negative	PredHel=0	Neg
Nithil2_12388	g21211.t1	N	N	Not plastid, SignalP negative	N	Not plastid, SignalP negative	PredHel=0	Neg
Nithil2_12390	g21213.t1	Y	Y	Not plastid, SignalP positive	Y	Not plastid, SignalP positive	PredHel=0	Neg
Nithil2_12399	g21222.t1	N	N	Not plastid, SignalP negative	Y	Not plastid, SignalP positive	PredHel=0	Neg
Nithil2_13374	g22184.t1	Y	Y	Plastid, low confidence	Y	Plastid, low confidence	PredHel=0	0.395
Nithil2_31298	g24926.t1	N	N	Not plastid, SignalP negative	N	Not plastid, SignalP negative	PredHel=1	Neg
Nithil2_31727	g7167.t1	Y	Y	Not plastid, SignalP positive	Y	Not plastid, SignalP positive	PredHel=0	Neg
Nithil2_32058	g7492.t1	N	N	Not plastid, SignalP negative	N	Not plastid, SignalP negative	PredHel=0	Neg
Nithil2_32148	g7581.t1	N	N	Not plastid, SignalP negative	N	Not plastid, SignalP negative	PredHel=1	Neg
Nithil2_32149	g7582.t1	N	N	Not plastid, SignalP negative	N	Not plastid, SignalP negative	PredHel=1	Neg
Nithil2_5168	g4662.t1	N	N	Not plastid, SignalP negative	N	Not plastid, SignalP negative	PredHel=1	Neg
Nithil2_6845	g15852.t1	N	N	Not plastid, SignalP negative	N	Not plastid, SignalP negative	PredHel=1	Neg
Nithil2_9624	g18586.t1	N	N	Not plastid, SignalP negative	N	Not plastid, SignalP negative	PredHel=0	0.548
Nithil2_9629	g18591.t1	N	N	Not plastid, SignalP negative	N	Not plastid, SignalP negative	PredHel=0	Neg
Nithil2_9631	g18593.t1	Y	Y	Not plastid, SignalP positive	Y	Not plastid, SignalP positive	PredHel=0	Neg
Nithil2_9637	g18598.t1	N	N	Not plastid, SignalP negative	Y	Not plastid, SignalP positive	PredHel=0	Neg
Nithil2_10359	g19314.t1	Y	Y	Plastid, low confidence	Y	Plastid, low confidence	PredHel=0	Neg
Nithil2_37237	g26535.t1	Y	Y	Not plastid, SignalP positive	Y	Not plastid, SignalP positive	PredHel=0	Neg
Nithil2_37673	g26964.t1	N	N	Not plastid, SignalP negative	N	Not plastid, SignalP negative	PredHel=1	Neg
Nithil2_37675	g26966.t1	N	N	Not plastid, SignalP negative	N	Not plastid, SignalP negative	PredHel=1	Neg
Nithil2_37567	g26861.t1	N	N	Not plastid, SignalP negative	N	Not plastid, SignalP negative	PredHel=1	Neg
Nithil2_37294	g26590.t1	Y	Y	Plastid, high confidence	Y	Plastid, high confidence	PredHel=0	Neg
Nithil2_31791	g7229.t1	Y	Y	Plastid, high confidence	Y	Plastid, high confidence	PredHel=0	Neg
Nithil2_37470	g26765.t1	N	N	Not plastid, SignalP negative	N	Not plastid, SignalP negative	PredHel=0	Neg
Nithil2_31973	g7409.t1	N	N	Not plastid, SignalP negative	N	Not plastid, SignalP negative	PredHel=0	Neg
Nithil2_29408	g37630.t1	N	N	Not plastid, SignalP negative	Y	Not plastid, SignalP positive	PredHel=1	Neg
Nithil2_29407	g37630.t2	N	N	Not plastid, SignalP negative	N	Not plastid, SignalP negative	PredHel=1	Neg
Nithil2_17242	g6254.t1	N	N	Not plastid, SignalP negative	N	Not plastid, SignalP negative	PredHel=1	Neg
Nithil2_1941	g13037.t1	Y	Y	Not plastid, SignalP positive	Y	Not plastid, SignalP positive	PredHel=0	Neg
Nithil2_34429	g9761.t1	N	N	Not plastid, SignalP negative	N	Not plastid, SignalP negative	PredHel=0	Neg
Nithil2_24306	g32300.t1	Y	Y	Plastid, high confidence	Y	Plastid, high confidence	PredHel=0	Neg
Nithil2_38637	g27908.t1	Y	Y	Plastid, high confidence	Y	Plastid, high confidence	PredHel=0	Neg
Nithil2_24273	g32268.t1	Y	Y	Plastid, high confidence	Y	Not plastid, SignalP positive	PredHel=0	Neg
Nithil2_38677	g27948.t1	Y	Y	Plastid, high confidence	Y	Plastid, high confidence	PredHel=0	Neg
Nithil2_24272	g32267.t1	N	N	Not plastid, SignalP negative	Y	Not plastid, SignalP positive	PredHel=0	Neg
Nithil2_38678	g27949.t1	N	N	Not plastid, SignalP negative	Y	Not plastid, SignalP positive	PredHel=0	Neg
Nithil2_10272	g19227.t1	Y	Y	Not plastid, SignalP positive	Y	Not plastid, SignalP positive	PredHel=0	Neg
Nithil2_13455	g22265.t1	Y	Y	Not plastid, SignalP positive	Y	Not plastid, SignalP positive	PredHel=1	Neg
Nithil2_35671	g24994.t1	N	N	Not plastid, SignalP negative	N	Not plastid, SignalP negative	PredHel=0	0.993
Nithil2_35720	g25042.t1	N	N	Not plastid, SignalP negative	N	Not plastid, SignalP negative	PredHel=0	0.993
Nithil2_25131	g33108.t1	N	N	Not plastid, SignalP negative	N	Not plastid, SignalP negative	PredHel=1	Neg
Nithil2_6	g2629.t1	N	N	Not plastid, SignalP negative	N	Not plastid, SignalP negative	PredHel=10	Neg
Nithil2_11361	g20252.t1	N	N	Not plastid, SignalP negative	N	Not plastid, SignalP negative	PredHel=10	Neg
Nithil2_11463	g20350.t1	N	N	Not plastid, SignalP negative	N	Not plastid, SignalP negative	PredHel=9	Neg
Nithil2_12709	g21527.t1	N	N	Not plastid, SignalP negative	N	Not plastid, SignalP negative	PredHel=10	Neg
Nithil2_12759	g21576.t1	N	N	Not plastid, SignalP negative	N	Not plastid, SignalP negative	PredHel=12	Neg
Nithil2_13860	g22641.t1	N	N	Not plastid, SignalP negative	N	Not plastid, SignalP negative	PredHel=12	Neg
Nithil2_13864	g22645.t1	N	N	Not plastid, SignalP negative	N	Not plastid, SignalP negative	PredHel=4	Neg
Nithil2_31844	g7280.t1	N	N	Not plastid, SignalP negative	N	Not plastid, SignalP negative	PredHel=11	Neg
Nithil2_12755	g21572.t1	N	N	Not plastid, SignalP negative	N	Not plastid, SignalP negative	PredHel=4	Neg
Nithil2_11046	g19991.t1	N	N	Not plastid, SignalP negative	N	Not plastid, SignalP negative	PredHel=9	Neg
Nithil2_11125	g20070.t1	N	N	Not plastid, SignalP negative	N	Not plastid, SignalP negative	PredHel=10	Neg
Nithil2_26586	g34828.t1	N	N	Not plastid, SignalP negative	N	Not plastid, SignalP negative	PredHel=10	Neg
Nithil2_37345	g26641.t1	Y	Y	Plastid, high confidence	Y	Plastid, low confidence	PredHel=10	Neg

## Sheet: TMHMM results
Nh2_32057_g7491.t1	len=230	ExpAA=22.92	First60=0.01	PredHel=1	Topology=i206-228o
Nh2_12384_g21207.t1	len=629	ExpAA=5.35	First60=0.19	PredHel=0	Topology=o
Nh2_12388_g21211.t1	len=600	ExpAA=12.06	First60=12.05	PredHel=0	Topology=o
Nh2_12390_g21213.t1	len=557	ExpAA=0.93	First60=0.93	PredHel=0	Topology=o
Nh2_12399_g21222.t1	len=568	ExpAA=3.86	First60=3.86	PredHel=0	Topology=o
Nh2_13374_g22184.t1	len=1133	ExpAA=0.39	First60=0.39	PredHel=0	Topology=o
Nh2_31298_g24926.t1	len=621	ExpAA=21.28	First60=0.11	PredHel=1	Topology=i63-85o
Nh2_31727_g7167.t1	len=396	ExpAA=0.15	First60=0.15	PredHel=0	Topology=o
Nh2_32058_g7492.t1	len=499	ExpAA=0.03	First60=0.00	PredHel=0	Topology=o
Nh2_32148_g7581.t1	len=572	ExpAA=22.72	First60=0.00	PredHel=1	Topology=i75-97o
Nh2_32149_g7582.t1	len=606	ExpAA=22.75	First60=0.00	PredHel=1	Topology=i112-134o
Nh2_5168_g4662.t1	len=615	ExpAA=20.58	First60=5.63	PredHel=1	Topology=i55-77o
Nh2_6845_g15852.t1	len=621	ExpAA=21.28	First60=0.11	PredHel=1	Topology=i63-85o
Nh2_9624_g18586.t1	len=658	ExpAA=0.76	First60=0.00	PredHel=0	Topology=o
Nh2_9629_g18591.t1	len=600	ExpAA=11.07	First60=11.07	PredHel=0	Topology=o
Nh2_9631_g18593.t1	len=557	ExpAA=1.78	First60=1.78	PredHel=0	Topology=o
Nh2_9637_g18598.t1	len=568	ExpAA=3.03	First60=3.03	PredHel=0	Topology=o
Nh2_10359_g19314.t1	len=1132	ExpAA=0.26	First60=0.26	PredHel=0	Topology=o
Nh2_37237_g26535.t1	len=396	ExpAA=0.16	First60=0.14	PredHel=0	Topology=o
Nh2_37673_g26964.t1	len=568	ExpAA=22.78	First60=0.00	PredHel=1	Topology=i74-96o
Nh2_37675_g26966.t1	len=597	ExpAA=22.78	First60=0.00	PredHel=1	Topology=i104-126o
Nh2_37567_g26861.t1	len=727	ExpAA=31.76	First60=0.00	PredHel=1	Topology=o704-726i
Nh2_37294_g26590.t1	len=396	ExpAA=0.85	First60=0.11	PredHel=0	Topology=o
Nh2_31791_g7229.t1	len=396	ExpAA=0.82	First60=0.09	PredHel=0	Topology=o
Nh2_37470_g26765.t1	len=348	ExpAA=3.52	First60=0.00	PredHel=0	Topology=o
Nh2_31973_g7409.t1	len=325	ExpAA=2.31	First60=0.00	PredHel=0	Topology=o
Nh2_29408_g37630.t1	len=379	ExpAA=21.75	First60=21.73	PredHel=1	Topology=i34-56o
Nh2_29407_g37630.t2	len=381	ExpAA=21.74	First60=21.55	PredHel=1	Topology=i36-58o
Nh2_17242_g6254.t1	len=382	ExpAA=21.15	First60=21.07	PredHel=1	Topology=i34-56o
Nh2_1941_g13037.t1	len=212	ExpAA=0.08	First60=0.08	PredHel=0	Topology=o
Nh2_34429_g9761.t1	len=179	ExpAA=0.00	First60=0.00	PredHel=0	Topology=o
Nh2_24306_g32300.t1	len=583	ExpAA=8.54	First60=8.54	PredHel=0	Topology=o
Nh2_38637_g27908.t1	len=583	ExpAA=11.37	First60=11.37	PredHel=0	Topology=o
Nh2_24273_g32268.t1	len=611	ExpAA=1.31	First60=1.31	PredHel=0	Topology=o
Nh2_38677_g27948.t1	len=612	ExpAA=7.04	First60=7.04	PredHel=0	Topology=o
Nh2_24272_g32267.t1	len=680	ExpAA=0.12	First60=0.12	PredHel=0	Topology=o
Nh2_38678_g27949.t1	len=681	ExpAA=0.33	First60=0.33	PredHel=0	Topology=o
Nh2_10272_g19227.t1	len=503	ExpAA=0.21	First60=0.21	PredHel=0	Topology=o
Nh2_13455_g22265.t1	len=558	ExpAA=20.89	First60=20.88	PredHel=1	Topology=i5-27o
Nh2_35671_g24994.t1	len=202	ExpAA=0.00	First60=0.00	PredHel=0	Topology=o
Nh2_35720_g25042.t1	len=202	ExpAA=0.00	First60=0.00	PredHel=0	Topology=o
Nh2_25131_g33108.t1	len=231	ExpAA=19.95	First60=19.95	PredHel=1	Topology=i32-49o
Nh2_6_g2629.t1	len=613	ExpAA=225.58	First60=4.25	PredHel=10	Topology=o58-80i100-122o137-159i172-191o220-242i263-280o336-355i392-414o444-466i511-533o
Nh2_11361_g20252.t1	len=606	ExpAA=229.96	First60=2.38	PredHel=10	Topology=o58-80i101-123o138-160i177-199o219-241i336-355o386-408i437-459o502-519i526-543o
Nh2_11463_g20350.t1	len=728	ExpAA=241.14	First60=0.00	PredHel=9	Topology=i116-138o161-183i203-225o275-297i310-332o364-386i406-428o486-508i543-565o
Nh2_12709_g21527.t1	len=607	ExpAA=226.88	First60=2.38	PredHel=10	Topology=o58-80i101-123o138-160i177-199o219-241i336-355o386-408i437-459o502-519i526-543o
Nh2_12759_g21576.t1	len=729	ExpAA=239.01	First60=0.00	PredHel=12	Topology=i115-137o147-166i171-190o200-222i235-254o276-298i311-333o365-387i407-429o487-509i536-558o562-584i
Nh2_13860_g22641.t1	len=729	ExpAA=239.01	First60=0.00	PredHel=12	Topology=i115-137o147-166i171-190o200-222i235-254o276-298i311-333o365-387i407-429o487-509i536-558o562-584i
Nh2_13864_g22645.t1	len=301	ExpAA=104.72	First60=0.00	PredHel=4	Topology=i102-124o148-170i183-202o227-249i
Nh2_31844_g7280.t1	len=1188	ExpAA=215.87	First60=0.00	PredHel=11	Topology=o714-736i743-762o767-789i794-816o831-848i896-918o946-968i989-1011o1061-1083i1120-1137o1142-1162i
Nh2_12755_g21572.t1	len=301	ExpAA=104.72	First60=0.00	PredHel=4	Topology=i102-124o148-170i183-202o227-249i
Nh2_11046_g19991.t1	len=728	ExpAA=241.14	First60=0.00	PredHel=9	Topology=i116-138o161-183i203-225o275-297i310-332o364-386i406-428o486-508i543-565o
Nh2_11125_g20070.t1	len=606	ExpAA=229.96	First60=2.38	PredHel=10	Topology=o58-80i101-123o138-160i177-199o219-241i336-355o386-408i437-459o502-519i526-543o
Nh2_26586_g34828.t1	len=613	ExpAA=225.58	First60=4.25	PredHel=10	Topology=o58-80i100-122o137-159i172-191o220-242i263-280o336-355i392-414o444-466i511-533o
Nh2_37345_g26641.t1	len=636	ExpAA=213.90	First60=1.01	PredHel=10	Topology=i165-187o191-210i215-237o242-264i344-366o394-416i437-459o509-531i568-585o590-610i
